# Supplementary material for: Refined annotation and assembly of the Tetrahymena thermophila genome sequence through EST analysis, comparative genomic hybridization, and targeted gap closure
Source: BMC Genomics. 2008 Nov 26;9:562. doi: 10.1186/1471-2164-9-562 (PMC2612030; doi:10.1186/1471-2164-9-562)
Supplement: Additional file 1 — Normalized MIC and MAC array hybridization ratios. Values are log2 MIC or MAC hybridization relative to a MAC reference. The average over all probes within each scaffold is given for each separate array hybridization (see Methods for probe details), then the average of the three MAC hybridizations and of the two MIC hybridizations. Scaffolds with MIC ratio averages greater than 1.3 were designated MIC-limited (miL); others were designated MAC-destined (maD). For each scaffold with a tblastn hit (E < 0.001) to a known T. thermophila MIC-limited transposon gene, the identity and E value of the best hit is given. [file 1471-2164-9-562-S1.xls]

## Sheet: Table S1
TIGR scaffold ID	Genbank accession ID	scaffold length (bp)	best transposon tblastn hit (E value)	best transposon tblastn hit (gene id)	number of oligonucleotide probes	MIC_116202	MIC_116025	MIC_114195	MAC_113872	MAC_116198	MAC average	MIC average	Nuclear fate
8254249	CH445514	4999	0	gi:18481459_Tlr_helicase	17	5.777	5.513	5.212	2.045	2.24	2.143	5.57	miL
8254632	CH670409	78080	1.2e-306	gi:34761715_nonLTR_Heh2p	307	0.011	0.083	0.091	-0.034	0.052	0.009	0.049	maD
8253862	CH670737	1796	1.1e-300	gi:38640508_nonLTR_ORF2	4	5.904	5.984	5.688	2.606	2.708	2.657	5.87	miL
8254081	CH670674	2241	1.7e-277	gi:34761706_nonLTR_ORF2	9	6.191	5.884	5.492	2.807	2.477	2.642	5.939	miL
8254325	CH670627	2708	9.3e-274	gi:34761706_nonLTR_ORF2	12	6.008	5.66	5.282	2.375	2.101	2.238	5.74	miL
8254309	CH670788	1651	8.6e-264	gi:38640508_nonLTR_ORF2	6	5.934	5.748	5.403	2.692	2.336	2.514	5.755	miL
8254317	CH670677	2189	4.4e-242	gi:38640508_nonLTR_ORF2	9	5.704	5.479	5.287	2.412	2.16	2.286	5.544	miL
8253863	CH670771	1682	7.8e-229	gi:34761712_nonLTR_ORF2	3	6.03	5.514	5.342	2.686	2.205	2.445	5.729	miL
8254200	CH670580	3948	7.2e-227	gi:18481456_Tlr_helicase	16	6.152	5.665	5.371	1.767	1.82	1.794	5.835	miL
8254088	CH670638	2569	2.6e-225	gi:38640508_nonLTR_ORF2	11	4.577	4.062	3.92	1.766	1.674	1.72	4.284	miL
8255145	CH671110	1354	1.1e-222	gi:18481468_Tlr_2Fp	5	6.184	5.864	5.592	2.425	2.34	2.383	5.956	miL
8255737	CH671242	1255	5e-218	gi:38640508_nonLTR_ORF2	3	6.146	6.236	5.784	2.426	2.709	2.567	6.078	miL
8254847	CH671411	1161	4.5e-202	gi:38640508_nonLTR_ORF2	4	6.293	5.822	5.526	2.504	2.46	2.482	5.984	miL
8254889	CH670954	1472	2.6e-199	gi:18481468_Tlr_2Fp	3	5.901	5.966	5.488	2.276	2.798	2.537	5.814	miL
8254962	CH670947	1477	1.3e-190	gi:38640508_nonLTR_ORF2	6	5.505	5.266	5.02	2.079	2.02	2.049	5.324	miL
8254353	CH445527	2638	2.5e-190	gi:34761706_nonLTR_ORF2	10	5.137	4.874	4.604	2.073	1.67	1.872	4.938	miL
8254136	CH670770	1683	3.8e-183	gi:34761706_nonLTR_ORF2	7	6.343	5.804	5.645	2.666	2.611	2.638	6.034	miL
8255755	CH671793	1028	3.8e-181	gi:18481456_Tlr_helicase	4	5.964	5.704	5.479	2.252	2.552	2.402	5.778	miL
8255612	CH671646	1067	9.8e-181	gi:38640508_nonLTR_ORF2	3	6.073	5.841	5.721	2.515	2.304	2.41	5.927	miL
8255118	CH671656	1065	2e-180	gi:38640508_nonLTR_ORF2	3	6.068	6.037	5.566	2.607	2.63	2.619	5.935	miL
8255635	CH671783	1030	3.5e-178	gi:18481456_Tlr_helicase	3	5.88	5.789	5.466	2.096	2.412	2.254	5.754	miL
8255458	CH671146	1328	5.1e-177	gi:38640508_nonLTR_ORF2	5	6.29	5.469	5.348	2.682	1.956	2.319	5.849	miL
8255179	CH671877	1009	3.8e-174	gi:18481456_Tlr_helicase	4	5.936	5.722	5.645	2.225	2.52	2.372	5.81	miL
8255760	CH671330	1198	2.1e-170	gi:18481468_Tlr_2Fp	3	5.841	5.823	5.565	2.378	2.554	2.466	5.768	miL
8255578	CH671244	1253	3.8e-169	gi:18481459_Tlr_helicase	4	5.781	5.824	5.456	1.971	2.506	2.238	5.71	miL
8255627	CH671860	1012	9.7e-169	gi:10834617_Tlr_integrase	3	5.902	5.909	5.554	2.193	2.306	2.25	5.817	miL
8254914	CH671768	1035	5.2e-168	gi:18481456_Tlr_helicase	4	6.177	5.867	5.527	2.209	2.262	2.236	5.937	miL
8255628	CH671841	1016	2.3e-163	gi:18481459_Tlr_helicase	3	5.897	4.96	5.228	2.013	2.226	2.119	5.496	miL
8255715	CH670985	1444	9.1e-158	gi:34761710_nonLTR_ORF2	5	5.298	5.356	5.262	2.505	2.538	2.522	5.303	miL
8254156	CH670735	1798	1.2e-155	gi:18481486_Tlr_5Rp	7	5.19	4.432	4.609	1.598	1.496	1.547	4.855	miL
8254298	CH670757	1736	2.4e-154	gi:18481486_Tlr_5Rp	6	5.371	4.046	4.138	1.178	0.933	1.055	4.731	miL
8254000	CH670609	3073	1.2e-151	gi:18481486_Tlr_5Rp	12	5.754	4.857	4.798	1.671	1.403	1.537	5.291	miL
8254986	CH671076	1377	1.1e-147	gi:10834615_Tlr_integrase	3	6.217	5.73	5.197	1.978	2.251	2.114	5.84	miL
8254293	CH670593	3602	5.2e-147	gi:10834615_Tlr_integrase	11	5.222	4.607	4.642	1.612	1.355	1.483	4.923	miL
8254251	CH670672	2257	3.5e-141	gi:18481456_Tlr_helicase	9	3.874	2.601	2.775	1.052	0.689	0.87	3.281	miL
8253816	CH670695	2034	8.8e-138	gi:18481481_Tlr_5Rp	5	6.052	4.586	5.006	1.633	0.944	1.288	5.424	miL
8253913	CH670881	1540	9.4e-136	gi:18481459_Tlr_helicase	7	5.131	4.518	4.4	1.495	1.919	1.707	4.795	miL
8255523	CH670980	1446	1.9e-132	gi:18481477_Tlr_4Fp	6	5.32	5.044	4.868	1.421	1.485	1.453	5.138	miL
8255231	CH671562	1100	4.1e-132	gi:18481464_Tlr_2Fp	3	5.83	5.958	5.558	2.208	2.538	2.373	5.794	miL
8253884	CH670755	1739	5.4e-132	gi:18481486_Tlr_5Rp	4	6.247	5.195	5.225	1.871	1.929	1.9	5.728	miL
8253937	CH670687	2094	7e-127	gi:10834615_Tlr_integrase	7	5.579	4.755	4.692	1.475	1.387	1.431	5.151	miL
8255415	CH670982	1445	2.1e-126	gi:18481481_Tlr_5Rp	6	5.761	4.662	4.673	1.601	1.365	1.483	5.214	miL
8254162	CH445494	6830	3e-126	gi:18481486_Tlr_5Rp	15	6.088	5.429	5.388	2.185	2.21	2.197	5.748	miL
8255488	CH671702	1050	3.3e-125	gi:18481468_Tlr_2Fp	3	6.129	6.03	5.663	2.165	2.479	2.322	5.988	miL
8254005	CH670708	1941	2.6e-124	gi:18481470_Tlr_4Fp	6	5.435	4.086	4.207	1.289	1.25	1.269	4.791	miL
8255602	CH671900	1004	8.3e-124	gi:10834615_Tlr_integrase	3	5.016	2.265	2.772	1.629	0.6	1.115	3.767	miL
8255721	CH671534	1110	1.6e-123	gi:18481456_Tlr_helicase	3	5.279	3.513	4.642	2.105	1.55	1.827	4.678	miL
8255226	CH671569	1097	8.8e-123	gi:10834615_Tlr_integrase	3	6.166	5.957	5.653	2.302	2.656	2.479	5.986	miL
8255560	CH671868	1010	1.5e-122	gi:34761710_nonLTR_ORF2	4	6.291	5.931	5.456	2.173	1.851	2.012	5.992	miL
8255252	CH671201	1285	1.4e-121	gi:10834615_Tlr_integrase	5	4.442	3.939	3.881	1.624	1.427	1.526	4.176	miL
8255482	CH671162	1313	5.3e-120	gi:18481463_Tlr_1Fp	5	6.132	5.931	5.533	2.241	2.623	2.432	5.932	miL
8254054	CH670776	1678	7.8e-119	gi:34761705_nonLTR_ORF1	6	6.153	5.739	5.49	2.39	2.423	2.407	5.884	miL
8254333	CH670719	1865	1.2e-116	gi:18481481_Tlr_5Rp	6	5.993	5.387	4.958	1.982	1.756	1.869	5.583	miL
8255472	CH670942	1482	2.8e-115	gi:18481470_Tlr_4Fp	4	4.91	3.623	3.771	1.221	0.548	0.884	4.304	miL
8255271	CH671544	1108	2.3e-113	gi:10834615_Tlr_integrase	3	6.259	5.969	5.571	2.409	2.147	2.278	6.014	miL
8253833	CH671021	1419	7.9e-113	gi:18481479_Tlr_ATPase	6	5.662	5.421	5.092	1.818	1.746	1.782	5.459	miL
8255710	CH671348	1191	3.6e-111	gi:18481463_Tlr_1Fp	3	6.051	5.81	5.528	2.389	2.659	2.524	5.86	miL
8254351	CH670920	1502	9.8e-111	gi:18481456_Tlr_helicase	3	4.276	2.94	3.138	1.086	0.576	0.831	3.658	miL
8255520	CH671827	1020	1.4e-110	gi:18481470_Tlr_4Fp	3	6.063	6.019	5.619	2.176	2.71	2.443	5.941	miL
8254094	CH670912	1511	1.8e-109	gi:18481461_Tlr_endonuclease	5	4.665	3.826	3.716	1.095	0.656	0.876	4.218	miL
8255461	CH671157	1318	2.8e-109	gi:34761705_nonLTR_ORF1	6	5.302	4.93	4.598	2.105	1.146	1.625	5.033	miL
8253866	CH445412	3321	6.3e-109	gi:18481456_Tlr_helicase	14	4.322	2.858	3.082	1.219	0.907	1.063	3.646	miL
8254240	CH445511	8180	8.2e-108	gi:18481459_Tlr_helicase	33	6.031	5.881	5.452	2.675	2.386	2.531	5.849	miL
8254026	CH670894	1527	4.9e-107	gi:18481470_Tlr_4Fp	6	5.987	5.349	5.105	2.063	1.465	1.764	5.607	miL
8255736	CH671368	1181	1.3e-106	gi:18481479_Tlr_ATPase	3	6.324	5.823	5.686	2.392	2.333	2.363	6.039	miL
8255735	CH671672	1060	1.3e-105	gi:10834615_Tlr_integrase	3	6.15	5.887	5.732	1.942	2.611	2.277	5.98	miL
8255349	CH671058	1393	2.1e-105	gi:18481477_Tlr_4Fp	4	5.878	5.28	5.436	1.602	1.782	1.692	5.618	miL
8254276	CH670933	1488	4.1e-105	gi:34761706_nonLTR_ORF2	6	4.15	3.845	3.519	1.151	0.712	0.932	3.916	miL
8255468	CH670722	1862	8.7e-105	gi:10834615_Tlr_integrase	3	5.811	5.607	5.404	1.984	2.455	2.22	5.658	miL
8255705	CH671794	1028	1.2e-104	gi:18481479_Tlr_ATPase	4	6.128	4.904	4.865	1.968	1.555	1.761	5.506	miL
8253905	CH670781	1665	1.6e-104	gi:10834617_Tlr_integrase	6	6.043	5.748	5.45	1.963	2.061	2.012	5.821	miL
8255571	CH671349	1191	3.6e-104	gi:18481461_Tlr_endonuclease	4	5.994	5.363	5.252	1.8	1.811	1.805	5.65	miL
8255437	CH671875	1009	4.2e-104	gi:18481477_Tlr_4Fp	3	5.909	5.045	5.093	1.541	1.299	1.42	5.489	miL
8255336	CH671326	1200	1.2e-103	gi:18481470_Tlr_4Fp	4	5.968	5.133	5.107	1.899	1.299	1.599	5.544	miL
8253968	CH670634	2619	9.6e-100	gi:18481487_Tlr_endonuclease	10	5.818	5.018	5.047	1.843	1.558	1.701	5.425	miL
8254078	CH445476	2755	5e-99	gi:18481479_Tlr_ATPase	11	5.862	5.036	4.921	1.872	1.475	1.673	5.42	miL
8253946	CH670628	2690	1.7e-98	gi:18481457_Tlr_7Rp	11	5.571	4.626	4.87	1.74	1.616	1.678	5.159	miL
8254086	CH670724	1851	8.6e-98	gi:10834615_Tlr_integrase	7	5.479	4.401	4.333	1.587	0.851	1.219	4.923	miL
8254061	CH670858	1565	5.1e-96	gi:38640508_nonLTR_ORF2	5	5.723	5.888	5.478	2.341	2.509	2.425	5.703	miL
8254963	CH671185	1293	6.1e-96	gi:10834615_Tlr_integrase	4	4.72	4.37	4.003	1.197	1.265	1.231	4.453	miL
8254144	CH670859	1563	4.1e-94	gi:18481481_Tlr_5Rp	7	4.465	3.126	3.342	1.22	0.681	0.95	3.849	miL
8255676	CH671685	1056	3.3e-93	gi:10834619_Tlr_integrase	3	5.987	4.937	4.83	1.962	1.586	1.774	5.435	miL
8254155	CH670648	2452	2.7e-92	gi:18481479_Tlr_ATPase	9	5.658	4.852	4.808	1.79	1.608	1.699	5.244	miL
8253955	CH670780	1669	1.7e-91	gi:18481462_Tlr_7Rp	7	5.294	4.273	4.449	1.789	1.392	1.591	4.828	miL
8255638	CH671707	1048	3.5e-91	gi:38640508_nonLTR_ORF2	4	6.263	6.143	5.559	3.13	2.574	2.852	6.057	miL
8255297	CH671642	1070	9e-91	gi:18481457_Tlr_7Rp	3	5.832	4.923	5.159	1.896	1.795	1.846	5.436	miL
8255385	CH671494	1127	3.7e-90	gi:10834615_Tlr_integrase	3	6.067	6.037	5.623	1.818	2.557	2.187	5.949	miL
8253935	CH445437	4168	1.8e-89	gi:18481479_Tlr_ATPase	12	5.848	4.909	5.002	1.544	1.544	1.544	5.402	miL
8255769	CH671261	1245	4.9e-89	gi:578560_Tel_element_rev_transcriptase	3	5.924	5.898	5.642	1.897	2.416	2.157	5.847	miL
8254917	CH671417	1159	1.1e-88	gi:10834613_Tlr_integrase	3	4.773	2.441	3.043	2.018	1.143	1.58	3.758	miL
8255392	CH671659	1064	2.2e-87	gi:18481470_Tlr_4Fp	3	6.046	5.93	5.753	2.256	2.396	2.326	5.944	miL
8255486	CH671681	1057	3.7e-87	gi:10834617_Tlr_integrase	3	6.066	5.259	5.406	2.306	2.485	2.395	5.7	miL
8255202	CH671281	1233	4.1e-85	gi:578560_Tel_element_rev_transcriptase	3	6.03	5.658	5.59	1.596	2.106	1.851	5.827	miL
8255165	CH671341	1194	6.2e-84	gi:18481457_Tlr_7Rp	4	5.579	4.005	4.538	1.379	1.101	1.24	4.925	miL
8254339	CH670614	2961	8.5e-84	gi:18481479_Tlr_ATPase	7	6.025	5.127	5.109	1.592	1.622	1.607	5.572	miL
8254206	CH671070	1381	1.6e-82	gi:18481470_Tlr_4Fp	3	6.437	5.992	5.579	2.159	2.411	2.285	6.111	miL
8255742	CH670783	1660	1.1e-80	gi:18481468_Tlr_2Fp	3	5.968	5.936	5.637	2.009	2.494	2.252	5.877	miL
8255174	CH671871	1010	1.4e-80	gi:18481468_Tlr_2Fp	3	5.665	5.466	5.232	1.887	2.784	2.336	5.507	miL
8255714	CH671292	1223	3.7e-80	gi:34761710_nonLTR_ORF2	4	6.186	5.558	5.258	2.757	2.418	2.587	5.797	miL
8255277	CH671478	1133	1.2e-77	gi:34761712_nonLTR_ORF2	3	2.179	2.492	2.561	0.092	0.056	0.074	2.353	miL
8255248	CH671738	1040	7.1e-77	gi:18481476_Tlr_3Fp	3	6.187	5.995	5.683	2.662	2.567	2.615	6.013	miL
8255474	CH671498	1125	1.1e-76	gi:18481461_Tlr_endonuclease	4	6.002	5.15	5.211	1.962	1.568	1.765	5.591	miL
8255465	CH671363	1184	1.5e-76	gi:18481486_Tlr_5Rp	3	6.052	5.243	5.046	1.747	1.294	1.52	5.598	miL
8255379	CH671522	1116	6.8e-76	gi:38640508_nonLTR_ORF2	3	6.141	5.718	5.505	2.638	2.498	2.568	5.876	miL
8254570	CH445591	180112	7.5e-76	gi:18481456_Tlr_helicase	646	0.277	-0.132	-0.114	-0.023	0.017	-0.003	0.077	maD
8255463	CH671277	1235	2.3e-75	gi:18481479_Tlr_ATPase	3	5.409	4.104	4.402	1.193	0.758	0.976	4.831	miL
8255502	CH671393	1170	2.4e-75	gi:578560_Tel_element_rev_transcriptase	3	5.735	5.062	4.925	1.468	1.76	1.614	5.364	miL
8255707	CH671684	1056	5.6e-75	gi:578560_Tel_element_rev_transcriptase	3	6.148	5.824	5.595	1.97	2.457	2.214	5.929	miL
8253877	CH670624	2738	1.5e-74	gi:18481486_Tlr_5Rp	8	5.513	4.539	4.961	1.548	1.338	1.443	5.131	miL
8255360	CH671173	1304	4.1e-74	gi:18481470_Tlr_4Fp	4	6.057	5.868	5.464	1.752	2.481	2.117	5.862	miL
8254103	CH670890	1532	5.7e-74	gi:18481461_Tlr_endonuclease	4	5.69	4.223	4.516	1.595	1.159	1.377	5.03	miL
8254235	CH670616	2869	8e-74	gi:578560_Tel_element_rev_transcriptase	10	5.798	4.948	4.969	1.528	1.471	1.5	5.378	miL
8253925	CH445430	8181	2.6e-73	gi:10834617_Tlr_integrase	33	5.846	5.83	5.517	2.753	2.587	2.67	5.76	miL
8254338	CH670619	2842	3.5e-73	gi:578560_Tel_element_rev_transcriptase	10	5.95	5.056	4.87	1.376	1.299	1.337	5.456	miL
8255258	CH671667	1062	5.4e-73	gi:38640508_nonLTR_ORF2	5	4.676	4.473	4.082	1.353	1.396	1.375	4.477	miL
8253871	CH670941	1483	6.7e-73	gi:578560_Tel_element_rev_transcriptase	6	5.773	4.687	4.954	1.794	1.54	1.667	5.297	miL
8254203	CH670651	2437	9.7e-73	gi:18481486_Tlr_5Rp	8	5.262	3.955	3.918	1.404	0.908	1.156	4.599	miL
8254261	CH670579	3974	5.1e-72	gi:578560_Tel_element_rev_transcriptase	4	5.245	4.929	4.658	1.573	1.833	1.703	5.019	miL
8255441	CH670999	1434	1e-71	gi:18481479_Tlr_ATPase	3	4.16	1.823	2.527	0.667	0.068	0.368	3.168	miL
8254150	CH670917	1507	1.6e-71	gi:18481487_Tlr_endonuclease	3	6.151	5.051	5.246	1.854	1.375	1.615	5.65	miL
8253849	CH671102	1362	3.2e-71	gi:578560_Tel_element_rev_transcriptase	3	5.705	4.552	4.57	1.723	1.294	1.508	5.133	miL
8254304	CH670893	1527	5.3e-71	gi:18481468_Tlr_2Fp	7	5.696	5.314	4.937	1.828	1.532	1.68	5.411	miL
8254109	CH670612	3015	9e-70	gi:10834613_Tlr_integrase	12	5.054	3.979	4.183	0.865	0.917	0.891	4.567	miL
8255406	CH671140	1331	1.3e-69	gi:18481459_Tlr_helicase	4	6.027	5.725	5.537	2.311	2.313	2.312	5.829	miL
8254116	CH670876	1544	1.6e-69	gi:18481488_Tlr_4Rp	6	5.946	4.53	4.746	1.788	1.122	1.455	5.292	miL
8254205	CH445504	3101	4.6e-65	gi:10834613_Tlr_integrase	12	5.255	3.87	4.235	1.814	1.417	1.616	4.654	miL
8254467	CH670574	4174	7.1e-65	gi:18481486_Tlr_5Rp	12	5.712	4.545	4.671	1.709	1.131	1.42	5.16	miL
8255589	CH671245	1252	7.1e-65	gi:10834615_Tlr_integrase	4	5.101	3.682	4.235	1.979	1.55	1.764	4.53	miL
8255649	CH671464	1137	8.9e-64	gi:18481487_Tlr_endonuclease	4	5.824	5.488	5.041	1.997	1.386	1.691	5.544	miL
8254282	CH670861	1560	1.7e-63	gi:18481479_Tlr_ATPase	3	6.264	5.548	5.418	1.694	2.219	1.956	5.873	miL
8254032	CH671235	1259	6.3e-63	gi:18481459_Tlr_helicase	5	4.908	3.112	3.394	1.182	0.817	1	4.081	miL
8253859	CH670765	1697	1.4e-62	gi:18481479_Tlr_ATPase	6	3.847	2.847	3.248	0.357	0.589	0.473	3.447	miL
8255549	CH671064	1387	2.2e-62	gi:18481479_Tlr_ATPase	5	5.608	4.663	4.68	1.03	1.006	1.018	5.139	miL
8255393	CH671061	1389	7.5e-61	gi:18481456_Tlr_helicase	5	2.524	2.269	2.263	0.355	0.105	0.23	2.395	miL
8255513	CH671301	1217	1.6e-60	gi:578560_Tel_element_rev_transcriptase	3	6.083	5.778	5.376	1.792	1.704	1.748	5.83	miL
8254315	CH670801	1636	2.5e-60	gi:18481479_Tlr_ATPase	4	4.101	3.526	3.499	0.62	0.402	0.511	3.807	miL
8253919	CH670676	2199	3e-60	gi:578560_Tel_element_rev_transcriptase	7	5.461	4.169	4.53	1.148	1.133	1.14	4.905	miL
8254196	CH670983	1445	5.6e-60	gi:34761709_nonLTR_ORF1	7	4.109	3.729	3.733	0.962	1.294	1.128	3.92	miL
8254874	CH671611	1083	1.1e-59	gi:18481459_Tlr_helicase	3	5.971	5.78	5.288	2.025	2.171	2.098	5.753	miL
8255136	CH671643	1070	1.5e-59	gi:18481456_Tlr_helicase	3	6.102	6.104	5.461	2.546	2.802	2.674	5.942	miL
8255049	CH671322	1202	3.9e-59	gi:18481479_Tlr_ATPase	4	5.904	5.375	5.337	1.358	1.722	1.54	5.63	miL
8253990	CH670891	1532	1.7e-58	gi:18481481_Tlr_5Rp	6	5.528	4.599	4.66	1.226	1.344	1.285	5.079	miL
8254131	CH670792	1647	5.3e-58	gi:18481464_Tlr_2Fp	7	5.467	4.741	4.39	1.574	1.53	1.552	5.016	miL
8255117	CH671595	1087	1.2e-56	gi:578560_Tel_element_rev_transcriptase	3	5.727	4.265	4.649	1.467	1.622	1.545	5.092	miL
8255526	CH671826	1020	4.2e-56	gi:10834615_Tlr_integrase	4	5.982	5.264	5.208	1.906	2.247	2.077	5.609	miL
8255685	CH671088	1371	7.3e-56	gi:18481459_Tlr_helicase	5	4.429	4.043	3.508	0.6	0.938	0.769	4.103	miL
8253912	CH670706	1952	7.7e-56	gi:18481486_Tlr_5Rp	6	4.646	3.155	3.713	1.243	0.848	1.045	4.04	miL
8255651	CH671553	1103	1.3e-55	gi:18481478_Tlr_5Fp	4	6.239	5.624	5.4	1.828	1.892	1.86	5.876	miL
8254190	CH670702	1971	2e-55	gi:18481488_Tlr_4Rp	5	5.961	4.907	4.855	1.833	1.505	1.669	5.421	miL
8255621	CH670916	1508	5.4e-55	gi:10834615_Tlr_integrase	6	6.1	5.644	5.221	1.904	1.771	1.837	5.766	miL
8254324	CH670738	1795	5.9e-55	gi:18481459_Tlr_helicase	4	5.627	5.49	5.372	1.956	2.258	2.107	5.529	miL
8254255	CH670678	2185	6e-55	gi:18481488_Tlr_4Rp	9	5.932	5.282	5.101	1.875	1.555	1.715	5.561	miL
8254836	CH671204	1284	2.7e-54	gi:18481478_Tlr_5Fp	5	5.659	4.836	5.093	1.733	1.551	1.642	5.312	miL
8255522	CH671139	1331	2.4e-53	gi:18481488_Tlr_4Rp	5	6.005	5.009	5.054	1.72	1.59	1.655	5.518	miL
8255332	CH671502	1123	3.6e-53	gi:18481463_Tlr_1Fp	4	5.816	5.864	5.474	2.133	2.311	2.222	5.742	miL
8255260	CH671307	1210	3e-52	gi:10834615_Tlr_integrase	3	3.72	3.64	3.467	0.992	1.588	1.29	3.637	miL
8255665	CH671430	1154	8.3e-52	gi:18481479_Tlr_ATPase	4	5.351	4.013	4.403	1.187	1.051	1.119	4.779	miL
8255155	CH671346	1192	2.1e-51	gi:10834611_Tlr_integrase	3	5.439	4.327	4.522	0.35	0.611	0.481	4.932	miL
8255238	CH671252	1250	1.1e-50	gi:18481464_Tlr_2Fp	5	5.732	5.031	4.791	1.704	1.612	1.658	5.321	miL
8254387	CH445541	8344	5e-50	gi:18481463_Tlr_1Fp	33	6.157	5.615	5.221	2.147	1.905	2.026	5.787	miL
8255191	CH671520	1117	5.4e-50	gi:18481486_Tlr_5Rp	3	6.037	4.905	5.187	2.125	1.501	1.813	5.542	miL
8254869	CH671499	1125	1.8e-49	gi:10834611_Tlr_integrase	3	6.293	5.367	5.567	2.561	2.217	2.389	5.88	miL
8255454	CH671846	1015	3.3e-49	gi:18481487_Tlr_endonuclease	4	5.626	4.502	4.694	1.649	1.109	1.379	5.112	miL
8255750	CH671221	1268	5.5e-49	gi:18481488_Tlr_4Rp	3	4.95	3.715	3.915	1.407	0.967	1.187	4.383	miL
8255154	CH671503	1123	7.9e-49	gi:18481479_Tlr_ATPase	3	6.198	5.154	5.184	1.29	1.533	1.412	5.683	miL
8253883	CH670694	2060	1.1e-48	gi:18481459_Tlr_helicase	6	4.543	3.612	3.135	1.149	0.825	0.987	3.958	miL
8255501	CH671874	1009	3.8e-48	gi:18481486_Tlr_5Rp	3	5.209	4.129	4.633	1.757	1.402	1.579	4.795	miL
8254347	CH671010	1426	5.6e-48	gi:18481481_Tlr_5Rp	6	5.424	4.426	4.554	1.29	1.291	1.29	4.957	miL
8253947	CH670820	1618	6.3e-48	gi:18481486_Tlr_5Rp	3	6.107	5.5	5.481	1.532	2.281	1.907	5.799	miL
8254239	CH670795	1644	9e-48	gi:18481456_Tlr_helicase	6	6.118	5.808	5.479	1.912	1.993	1.952	5.881	miL
8254279	CH670692	2062	1e-47	gi:10834611_Tlr_integrase	7	5.374	3.666	4.463	0.928	1.049	0.988	4.719	miL
8255585	CH671324	1201	1.4e-47	gi:10834611_Tlr_integrase	3	5.572	4.934	5.132	1.407	1.348	1.378	5.303	miL
8255466	CH670972	1453	4.9e-47	gi:18481486_Tlr_5Rp	3	4.597	3.127	3.715	1.103	0.64	0.872	4.009	miL
8255688	CH671125	1342	6.8e-47	gi:18481488_Tlr_4Rp	5	5.806	5.155	5.205	1.617	1.525	1.571	5.493	miL
8255377	CH671450	1145	2.1e-46	gi:18481488_Tlr_4Rp	3	5.791	5.651	5.505	1.692	2.337	2.015	5.684	miL
8255312	CH670803	1634	3.1e-46	gi:10834615_Tlr_integrase	3	6.098	5.534	5.572	2.375	2.351	2.363	5.825	miL
8254068	CH670690	2077	4.4e-46	gi:18481479_Tlr_ATPase	5	3.822	2.387	2.768	0.369	0.432	0.401	3.2	miL
8254161	CH670898	1524	6.9e-46	gi:18481470_Tlr_4Fp	5	5.512	4.589	4.4	1.151	0.834	0.992	5.003	miL
8253942	CH670540	7447	1.3e-45	gi:18481486_Tlr_5Rp	26	5.091	4.177	4.388	1.03	1.015	1.022	4.687	miL
8254169	CH671013	1425	7.5e-45	gi:18481459_Tlr_helicase	5	5.471	4.542	4.318	1.839	1.507	1.673	4.95	miL
8255397	CH671271	1238	9.7e-45	gi:18481462_Tlr_7Rp	4	5.597	4.806	4.901	1.689	1.17	1.43	5.225	miL
8255376	CH671100	1362	3e-44	gi:18481488_Tlr_4Rp	3	5.707	5.534	5.323	1.532	2.107	1.82	5.568	miL
8254110	CH445484	2210	4.4e-44	gi:18481486_Tlr_5Rp	4	3.868	3.105	3.454	0.551	0.659	0.605	3.573	miL
8254919	CH671812	1024	1.7e-43	gi:18481462_Tlr_7Rp	3	6.162	5.358	5.268	1.837	2.072	1.954	5.738	miL
8255351	CH671466	1136	1.1e-42	gi:18481456_Tlr_helicase	5	4.251	3.732	3.544	0.482	0.502	0.492	3.945	miL
8255326	CH671065	1387	1.5e-42	gi:18481479_Tlr_ATPase	3	5.99	4.75	4.671	1.657	1.474	1.566	5.35	miL
8253822	CH670560	5081	1.8e-42	gi:18481494_Tlr_integrase	17	5.305	4.415	4.608	1.112	1.343	1.228	4.908	miL
8255003	CH671239	1257	3.3e-42	gi:18481464_Tlr_2Fp	3	5.98	5.896	5.537	2.584	2.645	2.614	5.848	miL
8255077	CH670953	1473	4.3e-42	gi:18481459_Tlr_helicase	6	4.314	4.07	3.516	0.955	0.678	0.816	4.053	miL
8255328	CH671694	1053	5.1e-42	gi:18481463_Tlr_1Fp	3	6.187	6.127	5.613	2.4	2.311	2.355	6.029	miL
8255331	CH671353	1189	5.8e-42	gi:18481481_Tlr_5Rp	5	4.971	4.314	4.076	1.126	0.944	1.035	4.583	miL
8255505	CH671796	1028	6.7e-42	gi:18481479_Tlr_ATPase	3	6.073	5.842	5.536	2.174	2.594	2.384	5.881	miL
8254946	CH671360	1187	9.4e-42	gi:18481457_Tlr_7Rp	3	6.013	5.928	5.564	2.065	2.58	2.323	5.879	miL
8255420	CH671712	1046	1.9e-41	gi:34761710_nonLTR_ORF2	3	4.512	4.154	4.281	1.743	1.313	1.528	4.365	miL
8253963	CH445440	3277	3e-41	gi:18481479_Tlr_ATPase	9	6.052	5.069	5.309	1.582	1.608	1.595	5.62	miL
8254904	CH671029	1415	3.4e-41	gi:18481457_Tlr_7Rp	3	6.138	5.981	5.655	1.825	2.388	2.107	5.978	miL
8255436	CH671855	1013	6.1e-41	gi:18481457_Tlr_7Rp	3	5.887	5.735	5.649	1.932	2.443	2.188	5.789	miL
8254334	CH670715	1884	1e-40	gi:18481479_Tlr_ATPase	6	6.103	5.466	5.258	1.886	1.641	1.763	5.732	miL
8255565	CH670957	1469	3.4e-39	gi:18481492_Tlr_1Fp	5	5.503	4.531	4.819	1.64	1.248	1.444	5.089	miL
8254148	CH445489	3738	2.7e-38	gi:18481457_Tlr_7Rp	5	5.089	4.544	4.585	1.58	1.736	1.658	4.827	miL
8255484	CH671483	1131	1.8e-37	gi:18481456_Tlr_helicase	4	5.771	4.862	4.952	1.589	0.814	1.202	5.339	miL
8255490	CH671869	1010	8.3e-37	gi:18481464_Tlr_2Fp	3	6.156	5.898	5.719	2.365	2.577	2.471	5.982	miL
8253979	CH670964	1466	2.7e-35	gi:10834617_Tlr_integrase	7	4.56	3.351	3.184	1.25	0.96	1.105	3.914	miL
8253828	CH670669	2292	8.1e-35	gi:10834621_Tlr_integrase	6	4.986	4.352	4.404	1.469	1.435	1.452	4.682	miL
8253867	CH670604	3354	1.7e-34	gi:18481457_Tlr_7Rp	9	5.655	5.035	5.061	2.031	1.974	2.002	5.351	miL
8255575	CH671780	1031	3.6e-34	gi:18481463_Tlr_1Fp	3	6.072	5.938	5.641	1.92	2.805	2.363	5.931	miL
8255741	CH671347	1191	5.1e-34	gi:18481494_Tlr_integrase	5	4.197	2.944	3.454	1.288	0.794	1.041	3.698	miL
8253998	CH670650	2445	6.7e-34	gi:18481494_Tlr_integrase	9	5.286	4.256	4.335	0.858	0.931	0.894	4.79	miL
8255168	CH671260	1246	2.1e-33	gi:18481477_Tlr_4Fp	3	6.166	6.069	5.706	2.196	2.554	2.375	6.027	miL
8255471	CH671373	1178	2e-32	gi:18481463_Tlr_1Fp	5	6.008	5.151	5.013	2.043	1.898	1.97	5.545	miL
8254111	CH670602	3377	2.5e-32	gi:18481486_Tlr_5Rp	14	4.786	3.716	4.109	0.723	0.784	0.753	4.349	miL
8255670	CH671758	1036	3.7e-32	gi:18481464_Tlr_2Fp	3	6.238	5.99	5.593	2.398	2.36	2.379	6.015	miL
8255160	CH671858	1013	9.1e-32	gi:34761706_nonLTR_ORF2	3	4.719	4.375	3.444	0.978	0.35	0.664	4.314	miL
8254146	CH445488	3199	2e-30	gi:18481479_Tlr_ATPase	12	6.167	5.85	5.568	2.742	2.511	2.627	5.938	miL
8255303	CH671339	1194	1.4e-29	gi:18481477_Tlr_4Fp	3	5.776	5.785	5.228	2.229	2.639	2.434	5.641	miL
8255186	CH671508	1122	5.2e-29	gi:18481461_Tlr_endonuclease	5	5.483	4.042	4.358	0.905	0.927	0.916	4.842	miL
8254880	CH671511	1121	2.9e-28	gi:18481477_Tlr_4Fp	3	6.152	5.745	5.634	1.716	2.414	2.065	5.921	miL
8254857	CH671505	1123	9.7e-28	gi:18481470_Tlr_4Fp	3	6.183	5.691	5.482	1.882	2.186	2.034	5.885	miL
8255539	CH671273	1236	1.8e-27	gi:10834621_Tlr_integrase	3	5.888	5.982	5.636	2.017	2.544	2.28	5.849	miL
8255298	CH671017	1423	5.7e-27	gi:18481478_Tlr_5Fp	6	5.293	4.203	4.245	1.253	1.05	1.151	4.759	miL
8253960	CH670840	1594	6.1e-27	gi:18481479_Tlr_ATPase	7	5.284	4.625	4.351	1.241	0.926	1.083	4.886	miL
8254121	CH670805	1630	2.6e-26	gi:18481494_Tlr_integrase	7	5.896	4.97	5.025	1.169	1.564	1.366	5.447	miL
8253882	CH670643	2509	3e-26	gi:18481463_Tlr_1Fp	8	5.155	4.359	4.31	1.048	1.247	1.147	4.745	miL
8253847	CH670584	3826	5.2e-26	gi:10834621_Tlr_integrase	7	4.982	4.072	4.28	1.218	0.72	0.969	4.579	miL
8253819	CH670744	1773	2.2e-25	gi:18481477_Tlr_4Fp	7	3.698	3.331	2.811	0.471	0.436	0.453	3.385	miL
8254475	CH670347	588109	3e-25	gi:18481468_Tlr_2Fp	2292	0.032	0.121	0.116	0.001	-0.016	-0.007	0.075	maD
8254292	CH670785	1660	1.1e-24	gi:18481463_Tlr_1Fp	5	3.551	2.519	3.009	0.532	0.262	0.397	3.157	miL
8254950	CH670926	1497	2.6e-24	gi:18481475_Tlr_2Fp	3	6.129	5.956	5.861	2.489	2.558	2.524	6.019	miL
8254598	CH445616	267927	2.7e-24	gi:10834617_Tlr_integrase	912	0.204	0.143	0.15	-0.033	0.007	-0.013	0.175	maD
8255743	CH670827	1605	2.7e-24	gi:34761706_nonLTR_ORF2	6	5.747	4.803	4.848	2.155	1.859	2.007	5.286	miL
8253993	CH670733	1820	2.1e-23	gi:18481473_Tlr_6Fp	8	5.16	3.744	4.252	1.035	0.916	0.975	4.579	miL
8255043	CH671536	1110	2.8e-23	gi:18481476_Tlr_3Fp	3	5.923	5.86	5.466	2.112	2.67	2.391	5.793	miL
8254231	CH670812	1624	4.6e-23	gi:10834621_Tlr_integrase	4	5.305	4.167	4.341	1.263	1.146	1.205	4.779	miL
8254644	CH670355	356951	1.2e-22	gi:18481468_Tlr_2Fp	1296	0.082	0.115	0.13	-0.014	-0.011	-0.013	0.102	maD
8255188	CH671786	1030	1.3e-22	gi:18481456_Tlr_helicase	3	6.226	5.488	5.604	2.077	2.06	2.069	5.886	miL
8255299	CH671838	1018	1.3e-22	gi:18481456_Tlr_helicase	3	5.298	4.156	4.31	0.628	0.554	0.591	4.766	miL
8255133	CH670906	1518	1.8e-22	gi:18481476_Tlr_3Fp	4	6.186	5.77	5.562	2.273	2.162	2.217	5.926	miL
8255596	CH671293	1223	2.1e-22	gi:18481476_Tlr_3Fp	3	6.204	5.083	5.426	2.326	2.255	2.291	5.729	miL
8255405	CH671045	1404	6.6e-22	gi:18481476_Tlr_3Fp	5	6.236	5.726	5.49	1.992	1.597	1.794	5.922	miL
8254716	CH445709	1191929	8.5e-22	gi:18481468_Tlr_2Fp	4461	0.065	0.126	0.134	-0.021	-0.032	-0.027	0.097	maD
8254782	CH445759	422999	1e-21	gi:18481468_Tlr_2Fp	1612	0.058	-0.346	-0.327	-0.022	-0.013	-0.018	-0.139	maD
8254360	CH670408	79643	1.2e-21	gi:18481468_Tlr_2Fp	315	-0.025	0.118	0.087	-0.006	0.038	0.016	0.039	maD
8254659	CH445663	1557438	1.2e-21	gi:18481468_Tlr_2Fp	6020	-0.255	0.126	0.106	0.006	-0.037	-0.016	-0.069	maD
8254617	CH445632	935000	4.6e-21	gi:18481468_Tlr_2Fp	3606	-0.253	0.128	0.112	0.005	-0.038	-0.017	-0.066	maD
8254645	CH445650	1076301	5.4e-21	gi:18481468_Tlr_2Fp	4114	0.075	-0.36	-0.361	-0.024	0.014	-0.005	-0.143	maD
8254803	CH445775	2216158	7.6e-21	gi:18481468_Tlr_2Fp	8303	0.072	0.141	0.134	-0.01	-0.029	-0.02	0.105	maD
8254649	CH445654	819627	1.1e-20	gi:18481468_Tlr_2Fp	3119	0.069	0.124	0.116	-0.005	-0.023	-0.014	0.094	maD
8254798	CH445770	983259	1.6e-20	gi:18481468_Tlr_2Fp	3547	-0.54	-0.332	-0.322	-0.023	-0.014	-0.019	-0.434	maD
8254548	CH445577	714158	3.2e-20	gi:18481468_Tlr_2Fp	2747	-0.198	-0.379	-0.375	-0.002	-0.019	-0.011	-0.287	maD
8254182	CH670656	2403	3.9e-20	gi:10834619_Tlr_integrase	7	5.214	4.187	4.468	0.734	0.987	0.861	4.771	miL
8254717	CH445710	160769	5.3e-20	gi:18481468_Tlr_2Fp	583	0.048	0.123	0.14	-0.041	-0.043	-0.042	0.09	maD
8255306	CH671350	1191	8.2e-20	gi:18481488_Tlr_4Rp	3	6.077	5.115	5.442	1.981	1.665	1.823	5.677	miL
8255356	CH671181	1296	8.9e-20	gi:10834615_Tlr_integrase	4	5.462	4.287	4.289	1.018	0.915	0.966	4.875	miL
8253815	CH445399	514547	1.2e-19	gi:18481468_Tlr_2Fp	1985	-0.232	-0.361	-0.361	-0.001	-0.013	-0.007	-0.297	maD
8254609	CH670348	555380	1.7e-19	gi:18481468_Tlr_2Fp	2141	0.003	0.125	0.111	-0.005	-0.017	-0.011	0.06	maD
8253887	CH445415	364147	1.9e-19	gi:18481468_Tlr_2Fp	1391	-0.18	-0.352	-0.352	-0.013	-0.001	-0.007	-0.266	maD
8255101	CH671036	1410	2e-19	gi:18481456_Tlr_helicase	5	5.795	5.143	4.997	1.397	1.234	1.315	5.433	miL
8254731	CH445720	397087	2.1e-19	gi:34761710_nonLTR_ORF2	1406	0.079	0.134	0.153	-0.019	-0.013	-0.016	0.111	maD
8254145	CH670764	1716	2.6e-19	gi:18481476_Tlr_3Fp	7	5.906	5.215	5.004	1.675	1.763	1.719	5.508	miL
8253900	CH445422	161521	3.7e-19	gi:18481468_Tlr_2Fp	614	0.12	0.15	0.138	-0.016	-0.029	-0.023	0.132	maD
8254039	CH445464	2545	4.8e-19	gi:18481490_Tlr_1Fp	11	4.66	3.147	3.084	1.512	0.784	1.148	3.888	miL
8254544	CH670396	102732	5.2e-19	gi:18481468_Tlr_2Fp	392	-0.636	-0.411	-0.389	0.003	-0.011	-0.004	-0.518	maD
8254065	CH671634	1073	8.7e-19	gi:18481476_Tlr_3Fp	3	6.187	5.927	5.638	2.054	2.312	2.183	5.985	miL
8254592	CH445611	404784	9.8e-19	gi:18481468_Tlr_2Fp	1497	0.059	0.128	0.135	-0.01	-0.024	-0.017	0.095	maD
8253886	CH445414	149881	1.2e-18	gi:18481468_Tlr_2Fp	587	-0.026	0.084	0.089	0	0.013	0.006	0.031	maD
8254349	CH670995	1441	1.9e-18	gi:578560_Tel_element_rev_transcriptase	6	5.819	4.484	4.76	2.104	1.493	1.798	5.22	miL
8254650	CH445655	1231906	2.1e-18	gi:18481468_Tlr_2Fp	4605	0.08	0.133	0.132	-0.003	-0.023	-0.013	0.106	maD
8254763	CH445743	427219	2.1e-18	gi:18481468_Tlr_2Fp	1602	0.043	0.116	0.112	-0.003	-0.015	-0.009	0.078	maD
8255533	CH671145	1328	2.6e-18	gi:18481478_Tlr_5Fp	8	3.742	3.37	3.352	1.298	1.092	1.195	3.552	miL
8255028	CH671381	1175	3e-18	gi:18481463_Tlr_1Fp	3	5.956	5.244	5.414	1.793	1.524	1.658	5.643	miL
8254664	CH445667	501920	3.7e-18	gi:18481464_Tlr_2Fp	1944	0.008	0.126	0.125	-0.003	-0.016	-0.009	0.067	maD
8254487	CH445565	513792	4.8e-18	gi:18481468_Tlr_2Fp	1997	-0.005	0.113	0.096	0.005	-0.017	-0.006	0.05	maD
8255366	CH671453	1143	5.9e-18	gi:18481479_Tlr_ATPase	5	5.076	4.14	4.498	1.63	1.091	1.36	4.698	miL
8254365	CH445530	330390	6.7e-18	gi:18481468_Tlr_2Fp	1283	-0.254	0.104	0.099	0	-0.012	-0.006	-0.076	maD
8255767	CH671506	1122	8.8e-18	gi:10834611_Tlr_integrase	5	2.75	2.472	2.023	0.049	0.34	0.195	2.499	miL
8254776	CH445754	1004159	1e-17	gi:18481468_Tlr_2Fp	3836	0.054	0.115	0.119	-0.016	-0.032	-0.024	0.086	maD
8254638	CH445644	979488	1.2e-17	gi:18481468_Tlr_2Fp	3734	-0.25	0.127	0.115	-0.008	-0.019	-0.014	-0.065	maD
8254607	CH445623	557789	1.4e-17	gi:18481468_Tlr_2Fp	2105	-0.177	-0.362	-0.361	-0.006	-0.008	-0.007	-0.269	maD
8254593	CH445612	533928	1.6e-17	gi:18481468_Tlr_2Fp	2040	-0.192	-0.349	-0.348	0.005	-0.008	-0.002	-0.27	maD
8254671	CH445674	583021	3e-17	gi:18481468_Tlr_2Fp	2144	0.058	0.123	0.133	-0.025	-0.026	-0.026	0.093	maD
8254391	CH670358	308699	3.6e-17	gi:18481468_Tlr_2Fp	1186	0.033	-0.384	-0.381	0.005	-0.014	-0.004	-0.175	maD
8254567	CH445589	35896	3.7e-17	gi:18481468_Tlr_2Fp	137	0.209	0.2	0.199	-0.061	-0.004	-0.033	0.204	maD
8254594	CH445613	762169	4.3e-17	gi:18481464_Tlr_2Fp	2870	-0.169	-0.357	-0.354	-0.014	-0.014	-0.014	-0.262	maD
8255233	CH671733	1041	4.5e-17	gi:18481468_Tlr_2Fp	3	5.964	5.356	5.212	1.903	1.916	1.91	5.624	miL
8254429	CH670384	128373	4.8e-17	gi:18481468_Tlr_2Fp	507	-0.012	0.095	0.081	-0.019	0.031	0.006	0.038	maD
8253938	CH670649	2447	4.9e-17	gi:10834621_Tlr_integrase	7	3.925	3.305	3.106	0.655	0.44	0.548	3.565	miL
8254691	CH445692	686164	5e-17	gi:10834619_Tlr_integrase	2568	0.074	0.141	0.144	-0.013	-0.011	-0.012	0.108	maD
8254799	CH445771	233521	5.1e-17	gi:18481468_Tlr_2Fp	834	0.061	0.124	0.126	-0.037	-0.026	-0.031	0.093	maD
8254371	CH445532	530472	5.3e-17	gi:10834611_Tlr_integrase	2027	0.017	0.125	0.107	-0.009	-0.006	-0.008	0.067	maD
8254590	CH445609	838362	5.8e-17	gi:18481468_Tlr_2Fp	3151	0.077	0.149	0.151	-0.007	-0.027	-0.017	0.114	maD
8254259	CH445516	2601	6.3e-17	gi:18481468_Tlr_2Fp	4	5.405	3.83	4.263	0.988	0.6	0.794	4.726	miL
8254600	CH445618	816542	6.4e-17	gi:18481464_Tlr_2Fp	3059	-0.196	0.136	0.124	-0.004	-0.012	-0.008	-0.033	maD
8255362	CH671721	1044	7.3e-17	gi:18481478_Tlr_5Fp	3	6.001	5.892	5.549	1.727	2.379	2.053	5.861	miL
8254595	CH670377	152962	7.6e-17	gi:18481468_Tlr_2Fp	590	0.017	0.132	0.082	-0.029	0.018	-0.005	0.062	maD
8254811	CH445782	1389364	8.9e-17	gi:18481464_Tlr_2Fp	5284	0.053	0.12	0.119	-0.01	-0.032	-0.021	0.086	maD
8254582	CH445601	1075194	9.2e-17	gi:18481468_Tlr_2Fp	4156	-0.587	-0.375	-0.374	-0.004	-0.031	-0.018	-0.481	maD
8254395	CH445543	541259	9.8e-17	gi:10834619_Tlr_integrase	2088	-0.237	-0.374	-0.372	0.01	-0.015	-0.002	-0.305	maD
8254819	CH445789	1807540	1.1e-16	gi:18481468_Tlr_2Fp	6901	-0.579	-0.353	-0.35	-0.01	-0.026	-0.018	-0.465	maD
8255091	CH670934	1487	1.2e-16	gi:18481468_Tlr_2Fp	4	6	5.377	5.188	2.15	1.741	1.946	5.641	miL
8255034	CH671126	1341	1.3e-16	gi:18481456_Tlr_helicase	4	3.78	2.828	3.031	0.252	0.215	0.234	3.355	miL
8254479	CH445561	384242	1.7e-16	gi:18481468_Tlr_2Fp	1474	0.001	0.109	0.106	-0.009	-0.021	-0.015	0.054	maD
8255241	CH671196	1288	1.9e-16	gi:18481464_Tlr_2Fp	4	6.166	5.255	5.26	2.238	1.675	1.957	5.712	miL
8254747	CH445731	1051704	2e-16	gi:18481468_Tlr_2Fp	4067	0.014	0.126	0.123	-0.008	-0.021	-0.014	0.069	maD
8254788	CH445763	821283	2e-16	gi:18481468_Tlr_2Fp	3101	0.046	0.133	0.137	-0.012	-0.019	-0.015	0.091	maD
8254686	CH445687	541833	2.3e-16	gi:18481468_Tlr_2Fp	2006	0.059	-0.366	-0.346	-0.01	-0.014	-0.012	-0.148	maD
8254814	CH445785	591214	4.1e-16	gi:18481468_Tlr_2Fp	2204	0.062	0.128	0.131	-0.006	-0.009	-0.008	0.096	maD
8254321	CH670784	1660	4.2e-16	gi:18481463_Tlr_1Fp	7	5.047	4.226	4.13	1.03	0.936	0.983	4.612	miL
8254565	CH670349	526763	4.3e-16	gi:18481468_Tlr_2Fp	2042	-0.004	0.109	0.109	0.004	-0.02	-0.008	0.052	maD
8254786	CH445762	439354	4.8e-16	gi:18481468_Tlr_2Fp	1630	0.047	0.124	0.124	-0.01	-0.024	-0.017	0.086	maD
8254580	CH445600	399732	5.4e-16	gi:18481468_Tlr_2Fp	1496	0.053	0.126	0.124	-0.021	-0.007	-0.014	0.089	maD
8254612	CH445627	22412	5.6e-16	gi:18481468_Tlr_2Fp	69	0.33	-0.007	0.063	-0.007	0.033	0.013	0.179	maD
8254385	CH445539	477791	6.7e-16	gi:18481468_Tlr_2Fp	1842	0.053	-0.367	-0.36	-0.007	-0.01	-0.009	-0.155	maD
8254043	CH445465	250422	9.3e-16	gi:18481468_Tlr_2Fp	959	0.072	-0.381	-0.369	0	0.003	0.002	-0.152	maD
8254402	CH445544	355428	9.4e-16	gi:18481464_Tlr_2Fp	1369	-0.179	-0.381	-0.36	-0.009	-0.022	-0.015	-0.275	maD
8254010	CH445459	681777	1e-15	gi:18481468_Tlr_2Fp	2632	-0.246	-0.367	-0.363	-0.026	-0.023	-0.025	-0.306	maD
8255504	CH671431	1154	1e-15	gi:10834613_Tlr_integrase	3	5.232	4.178	4.148	0.998	0.91	0.954	4.698	miL
8254359	CH445529	221702	1.2e-15	gi:18481468_Tlr_2Fp	845	-0.231	-0.386	-0.37	-0.033	0.008	-0.013	-0.305	maD
8254417	CH445548	272172	1.3e-15	gi:18481468_Tlr_2Fp	1037	0.048	0.135	0.116	0.002	-0.009	-0.004	0.086	maD
8255684	CH671272	1236	1.3e-15	gi:18481487_Tlr_endonuclease	5	5.412	4.588	4.791	1.203	1.113	1.158	5.051	miL
8254813	CH445784	622914	1.4e-15	gi:10834617_Tlr_integrase	2175	0.14	0.152	0.156	-0.027	0.007	-0.01	0.147	maD
8255624	CH671645	1067	1.6e-15	gi:10834613_Tlr_integrase	3	6.17	5.9	5.597	2.185	2.493	2.339	5.959	miL
8254428	CH445551	470161	1.8e-15	gi:18481468_Tlr_2Fp	1821	0.031	0.131	0.115	-0.008	-0.013	-0.011	0.077	maD
8254028	CH445461	344051	2.6e-15	gi:18481468_Tlr_2Fp	1336	0.011	0.137	0.122	0.012	-0.011	0	0.07	maD
8254397	CH670366	230559	2.6e-15	gi:18481468_Tlr_2Fp	878	-0.236	0.111	0.116	-0.007	0.002	-0.002	-0.061	maD
8254460	CH445555	638469	2.8e-15	gi:18481468_Tlr_2Fp	2432	0.041	0.127	0.115	0.001	-0.013	-0.006	0.081	maD
8255343	CH671274	1236	3e-15	gi:18481464_Tlr_2Fp	4	5.908	5.131	5.342	2.211	1.623	1.917	5.572	miL
8255292	CH670994	1441	3.2e-15	gi:18481464_Tlr_2Fp	4	5.525	4.627	4.787	1.392	0.973	1.182	5.116	miL
8254029	CH670749	1760	3.3e-15	gi:18481461_Tlr_endonuclease	6	5.575	4.925	4.917	1.164	1.451	1.307	5.248	miL
8254296	CH670974	1451	3.3e-15	gi:18481468_Tlr_2Fp	3	6.029	5.96	5.608	2.301	2.488	2.395	5.907	miL
8254079	CH670960	1468	3.5e-15	gi:18481497_Tlr_helicase	5	4.555	3.998	3.719	1.042	0.921	0.981	4.207	miL
8253957	CH445438	118128	3.9e-15	gi:18481468_Tlr_2Fp	389	0.164	-0.289	-0.231	-0.032	-0.001	-0.016	-0.048	maD
8254422	CH670357	319250	3.9e-15	gi:18481468_Tlr_2Fp	1212	-0.243	0.139	0.113	-0.005	-0.007	-0.006	-0.058	maD
8254496	CH445569	209627	4.4e-15	gi:18481468_Tlr_2Fp	803	0.052	0.078	0.1	-0.029	-0.014	-0.022	0.071	maD
8254672	CH445675	225869	4.9e-15	gi:18481468_Tlr_2Fp	746	-0.126	0.172	0.156	-0.003	-0.027	-0.015	0.019	maD
8253914	CH445427	67916	5e-15	gi:10834617_Tlr_integrase	258	-0.536	-0.368	-0.347	-0.007	-0.013	-0.01	-0.447	maD
8254503	CH445571	182014	5.5e-15	gi:18481468_Tlr_2Fp	718	0	0.115	0.105	-0.031	-0.013	-0.022	0.055	maD
8254611	CH445626	521720	7.4e-15	gi:18481468_Tlr_2Fp	1955	0.063	0.126	0.15	-0.009	-0.009	-0.009	0.1	maD
8254370	CH670363	255838	7.9e-15	gi:18481468_Tlr_2Fp	985	-0.198	0.108	0.128	-0.03	-0.011	-0.021	-0.04	maD
8254815	CH445786	909308	8.9e-15	gi:18481468_Tlr_2Fp	3276	-0.113	-0.285	-0.282	-0.02	0.01	-0.005	-0.198	maD
8254154	CH445491	2503	9.1e-15	gi:18481468_Tlr_2Fp	3	6.314	5.359	5.498	1.924	2.15	2.037	5.871	miL
8254095	CH445479	95299	1e-14	gi:18481488_Tlr_4Rp	366	-0.587	-0.404	-0.348	-0.043	-0.002	-0.022	-0.481	maD
8254577	CH445598	348347	1e-14	gi:18481468_Tlr_2Fp	1292	0.063	-0.35	-0.343	-0.012	-0.017	-0.015	-0.142	maD
8254712	CH445705	240713	1e-14	gi:18481475_Tlr_2Fp	900	0.132	0.116	0.116	-0.036	-0.007	-0.022	0.124	maD
8255245	CH671006	1429	1.1e-14	gi:10834619_Tlr_integrase	3	5.777	4.55	4.93	1.426	1.401	1.414	5.259	miL
8254437	CH445552	547543	1.3e-14	gi:18481468_Tlr_2Fp	2117	-0.605	-0.379	-0.384	0.002	-0.023	-0.01	-0.493	maD
8254464	CH445556	405752	1.3e-14	gi:18481468_Tlr_2Fp	1559	0.081	0.112	0.124	-0.022	-0.011	-0.017	0.099	maD
8254528	CH670354	371972	1.3e-14	gi:18481468_Tlr_2Fp	1408	-0.246	0.135	0.116	-0.002	-0.032	-0.017	-0.06	maD
8253874	CH670818	1621	1.4e-14	gi:18481461_Tlr_endonuclease	3	6.015	5.199	5.157	1.384	1.814	1.599	5.596	miL
8254420	CH445549	312865	1.6e-14	gi:18481468_Tlr_2Fp	1184	0.038	-0.36	-0.374	0.001	0.008	0.004	-0.165	maD
8254486	CH445564	430721	1.6e-14	gi:18481468_Tlr_2Fp	1653	0.018	-0.38	-0.376	-0.008	-0.024	-0.016	-0.18	maD
8254926	CH671083	1373	1.8e-14	gi:34761706_nonLTR_ORF2	5	5.16	4.027	4.12	1.263	0.945	1.104	4.617	miL
8253917	CH671042	1406	1.9e-14	gi:18481461_Tlr_endonuclease	3	6.005	5.336	5.294	1.623	1.851	1.737	5.66	miL
8255410	CH671286	1229	1.9e-14	gi:18481464_Tlr_2Fp	3	6.156	5.86	5.752	2.449	2.328	2.389	5.981	miL
8255569	CH671049	1399	1.9e-14	gi:18481461_Tlr_endonuclease	6	5.883	5.58	5.284	2.063	2.069	2.066	5.657	miL
8255611	CH671404	1166	2.6e-14	gi:18481456_Tlr_helicase	3	5.252	4.303	4.888	1.454	0.993	1.223	4.924	miL
8254564	CH445588	889818	3.1e-14	gi:18481468_Tlr_2Fp	3438	0.026	0.126	0.119	0.003	-0.027	-0.012	0.074	maD
8255770	CH671539	1108	3.1e-14	gi:18481464_Tlr_2Fp	3	5.832	6.083	5.487	2.218	2.408	2.313	5.809	miL
8255544	CH670919	1504	3.5e-14	gi:18481461_Tlr_endonuclease	3	5.211	5.105	5.178	0.974	2.085	1.53	5.176	miL
8254663	CH445666	210363	3.6e-14	gi:18481468_Tlr_2Fp	673	-0.117	0.158	0.152	0.001	-0.02	-0.01	0.019	maD
8254431	CH670346	715652	3.7e-14	gi:18481468_Tlr_2Fp	2767	-0.19	-0.367	-0.351	-0.017	-0.032	-0.025	-0.274	maD
8253850	CH445407	425044	3.8e-14	gi:18481468_Tlr_2Fp	1620	-0.19	-0.356	-0.356	-0.026	-0.024	-0.025	-0.273	maD
8254754	CH445736	392787	4.4e-14	gi:18481468_Tlr_2Fp	1381	0.163	-0.286	-0.268	-0.036	-0.02	-0.028	-0.057	maD
8254435	CH670356	356818	4.6e-14	gi:18481464_Tlr_2Fp	1344	0.101	0.143	0.141	-0.012	-0.014	-0.013	0.122	maD
8254670	CH445673	254291	5.6e-14	gi:18481468_Tlr_2Fp	920	-0.205	0.112	0.11	-0.032	-0.023	-0.027	-0.047	maD
8254749	CH445733	103417	5.8e-14	gi:10834619_Tlr_integrase	392	0.052	-0.358	-0.354	-0.066	0.033	-0.016	-0.152	maD
8255237	CH671212	1277	5.8e-14	gi:18481464_Tlr_2Fp	5	5.316	3.881	4.172	1.227	0.921	1.074	4.671	miL
8254764	CH445744	375231	6e-14	gi:10834619_Tlr_integrase	1320	0.117	0.156	0.15	0.002	-0.008	-0.003	0.135	maD
8254697	CH445695	1227316	6.1e-14	gi:18481468_Tlr_2Fp	4595	-0.208	0.12	0.134	-0.023	-0.022	-0.023	-0.04	maD
8254745	CH445730	558660	7.6e-14	gi:18481468_Tlr_2Fp	2117	0.053	0.104	0.125	-0.024	-0.025	-0.025	0.084	maD
8254719	CH445712	598405	7.7e-14	gi:18481468_Tlr_2Fp	2252	0.034	0.115	0.124	-0.027	-0.014	-0.021	0.077	maD
8254752	CH445735	1171415	8.4e-14	gi:18481464_Tlr_2Fp	4324	0.066	-0.347	-0.337	-0.005	-0.019	-0.012	-0.138	maD
8254610	CH445625	665075	1e-13	gi:18481468_Tlr_2Fp	2559	-0.604	-0.384	-0.385	-0.003	-0.016	-0.009	-0.494	maD
8253984	CH445447	204589	1.2e-13	gi:18481468_Tlr_2Fp	792	0.002	0.131	0.105	-0.014	0	-0.007	0.06	maD
8254751	CH670374	173421	1.2e-13	gi:18481464_Tlr_2Fp	626	0.12	0.181	0.134	0.015	-0.032	-0.009	0.139	maD
8254931	CH671504	1123	1.2e-13	gi:18481464_Tlr_2Fp	4	6.148	5.512	5.441	2.293	2.118	2.206	5.812	miL
8254587	CH445606	605964	1.3e-13	gi:18481468_Tlr_2Fp	2342	0.034	-0.356	-0.368	0.004	-0.029	-0.013	-0.164	maD
8254284	CH445520	255706	1.5e-13	gi:18481468_Tlr_2Fp	1002	-0.592	-0.376	-0.369	0.006	-0.002	0.002	-0.483	maD
8254393	CH670425	52933	1.6e-13	gi:18481464_Tlr_2Fp	196	0.004	0.053	0.064	-0.043	0.036	-0.004	0.031	maD
8253878	CH670660	2382	1.7e-13	gi:18481492_Tlr_1Fp	9	5.712	4.839	4.78	1.519	1.488	1.504	5.261	miL
8254379	CH445536	757155	2e-13	gi:18481468_Tlr_2Fp	2927	0.01	0.108	0.106	-0.005	-0.027	-0.016	0.058	maD
8254369	CH670376	157825	2.4e-13	gi:18481464_Tlr_2Fp	623	-0.245	-0.374	-0.369	-0.017	-0.005	-0.011	-0.308	maD
8254219	CH670682	2129	2.6e-13	gi:18481479_Tlr_ATPase	8	4.778	4.224	4.313	0.53	1.015	0.772	4.523	miL
8254777	CH445755	613210	2.6e-13	gi:18481468_Tlr_2Fp	2345	-0.183	-0.364	-0.348	-0.02	-0.014	-0.017	-0.27	maD
8254187	CH445501	311280	2.7e-13	gi:10834617_Tlr_integrase	1190	0.054	-0.383	-0.369	-0.025	0	-0.013	-0.161	maD
8254552	CH445581	244997	2.7e-13	gi:18481468_Tlr_2Fp	936	-0.574	-0.366	-0.353	-0.024	-0.013	-0.019	-0.467	maD
8255459	CH671169	1307	2.8e-13	gi:18481476_Tlr_3Fp	3	5.923	4.967	5.037	1.373	1.446	1.41	5.463	miL
8254037	CH445463	32105	2.9e-13	gi:10834617_Tlr_integrase	121	0.133	0.155	0.199	-0.015	-0.02	-0.017	0.155	maD
8254362	CH670361	275164	3.7e-13	gi:10834615_Tlr_integrase	1058	0.018	0.113	0.107	-0.017	-0.018	-0.017	0.064	maD
8254779	CH670382	131984	4.3e-13	gi:18481468_Tlr_2Fp	506	-0.108	-0.329	-0.317	0.024	-0.013	0.005	-0.216	maD
8254459	CH670351	486561	4.7e-13	gi:18481468_Tlr_2Fp	1876	0.013	0.114	0.113	-0.003	-0.011	-0.007	0.063	maD
8254605	CH445621	384764	5.3e-13	gi:18481468_Tlr_2Fp	1436	0.063	-0.364	-0.352	-0.008	-0.026	-0.017	-0.148	maD
8254491	CH445566	250031	5.4e-13	gi:10834615_Tlr_integrase	955	-0.573	-0.386	-0.391	0.022	-0.015	0.004	-0.481	maD
8254515	CH670360	276251	5.6e-13	gi:18481468_Tlr_2Fp	1033	-0.145	-0.369	-0.353	-0.014	-0.014	-0.014	-0.253	maD
8254816	CH445787	63837	5.6e-13	gi:18481468_Tlr_2Fp	155	0.196	0.181	0.232	-0.055	-0.007	-0.031	0.201	maD
8254579	CH445599	346661	5.8e-13	gi:18481468_Tlr_2Fp	1325	0.032	-0.368	-0.359	-0.018	-0.017	-0.017	-0.166	maD
8254106	CH670395	107234	6.6e-13	gi:18481468_Tlr_2Fp	423	-0.011	0.1	0.082	-0.029	0.039	0.005	0.04	maD
8254377	CH670359	298147	6.6e-13	gi:18481468_Tlr_2Fp	1149	0.057	-0.394	-0.405	-0.001	-0.012	-0.007	-0.172	maD
8255224	CH671112	1353	6.7e-13	gi:18481464_Tlr_2Fp	3	5.796	5.535	5.357	1.651	1.626	1.639	5.621	miL
8254367	CH670362	262110	7.1e-13	gi:18481468_Tlr_2Fp	1008	-0.605	-0.374	-0.4	-0.017	0.005	-0.006	-0.496	maD
8254047	CH445467	246457	7.3e-13	gi:18481468_Tlr_2Fp	901	-0.201	0.138	0.14	-0.003	-0.037	-0.02	-0.031	maD
8255692	CH671262	1245	7.3e-13	gi:34761712_nonLTR_ORF2	6	4.503	3.895	3.464	0.55	0.658	0.604	4.091	miL
8254658	CH445662	337613	7.5e-13	gi:10834619_Tlr_integrase	1236	0.059	0.11	0.129	-0.021	-0.014	-0.018	0.089	maD
8254483	CH670365	230791	8.7e-13	gi:18481468_Tlr_2Fp	854	0.041	0.131	0.115	-0.006	0.004	-0.001	0.082	maD
8253823	CH445401	331797	9e-13	gi:10834619_Tlr_integrase	1271	0.054	0.113	0.113	-0.002	0.004	0.001	0.084	maD
8254673	CH445676	199572	1.2e-12	gi:18481468_Tlr_2Fp	721	0.029	0.135	0.12	-0.011	-0.002	-0.006	0.078	maD
8254104	CH445482	298947	1.3e-12	gi:18481468_Tlr_2Fp	1067	0.212	-0.323	-0.329	-0.011	-0.011	-0.011	-0.057	maD
8254555	CH445583	596115	1.6e-12	gi:18481468_Tlr_2Fp	2297	-0.23	0.107	0.114	-0.017	-0.021	-0.019	-0.06	maD
8254653	CH445657	369266	1.6e-12	gi:10834611_Tlr_integrase	1361	0.103	0.128	0.141	-0.038	-0.018	-0.028	0.119	maD
8254665	CH445668	877599	1.6e-12	gi:18481464_Tlr_2Fp	3219	-0.169	0.141	0.15	-0.024	-0.018	-0.021	-0.012	maD
8254495	CH445568	427072	1.7e-12	gi:10834619_Tlr_integrase	1656	0.026	0.13	0.112	0.003	-0.024	-0.011	0.074	maD
8254449	CH670364	251867	1.8e-12	gi:18481468_Tlr_2Fp	982	-0.595	-0.383	-0.374	0.004	-0.011	-0.004	-0.487	maD
8254075	CH445474	56809	1.9e-12	gi:18481468_Tlr_2Fp	225	0.016	0.12	0.098	-0.035	0.047	0.006	0.062	maD
8253891	CH445417	330571	2e-12	gi:18481475_Tlr_2Fp	1266	0.076	0.124	0.132	-0.009	0	-0.004	0.102	maD
8254392	CH670406	82778	2.1e-12	gi:10834617_Tlr_integrase	328	0.051	-0.389	-0.373	-0.031	0.041	0.005	-0.165	maD
8254823	CH445792	461832	2.1e-12	gi:10834619_Tlr_integrase	1689	0.038	-0.355	-0.36	-0.013	-0.015	-0.014	-0.16	maD
8254313	CH670711	1919	2.2e-12	gi:18481487_Tlr_endonuclease	6	5.594	4.746	4.817	1.23	1.252	1.241	5.188	miL
8255175	CH671365	1184	2.2e-12	gi:18481468_Tlr_2Fp	5	6.041	5.619	5.4	2.327	1.854	2.09	5.775	miL
8254114	CH670929	1492	2.5e-12	gi:18481456_Tlr_helicase	3	4.213	4.389	4.133	1.243	1.572	1.408	4.237	miL
8254780	CH445757	67241	2.7e-12	gi:18481464_Tlr_2Fp	248	-0.181	-0.33	-0.296	-0.042	-0.024	-0.033	-0.247	maD
8254448	CH670371	189492	3e-12	gi:18481464_Tlr_2Fp	748	-0.17	-0.378	-0.351	-0.037	-0.003	-0.02	-0.267	maD
8255057	CH671354	1189	3e-12	gi:18481487_Tlr_endonuclease	3	5.585	5.025	4.926	1.443	1.417	1.43	5.28	miL
8254167	CH670378	149771	3.2e-12	gi:18481468_Tlr_2Fp	593	-0.585	-0.407	-0.38	-0.02	0.029	0.005	-0.489	maD
8254468	CH670385	126255	3.2e-12	gi:18481468_Tlr_2Fp	494	-0.249	-0.375	-0.387	-0.006	0.052	0.023	-0.315	maD
8255731	CH671168	1308	3.4e-12	gi:18481487_Tlr_endonuclease	4	4.61	3.847	3.957	1.059	0.949	1.004	4.256	miL
8254485	CH445563	158875	3.8e-12	gi:18481468_Tlr_2Fp	558	0.096	0.143	0.148	0.018	-0.01	0.004	0.121	maD
8254630	CH445640	260511	3.9e-12	gi:18481468_Tlr_2Fp	949	0.118	0.131	0.127	-0.027	0.007	-0.01	0.124	maD
8253939	CH670665	2340	4.3e-12	gi:10834619_Tlr_integrase	10	4.13	3.276	3.245	0.426	0.392	0.409	3.695	miL
8253965	CH445441	3226	5e-12	gi:18481494_Tlr_integrase	13	3.536	2.953	2.757	0.701	0.379	0.54	3.196	miL
8254622	CH670412	72856	5.4e-12	gi:18481464_Tlr_2Fp	273	-0.263	0.065	0.066	-0.059	0.035	-0.012	-0.099	maD
8254756	CH445738	635630	5.7e-12	gi:18481468_Tlr_2Fp	2385	-0.255	0.115	0.111	-0.011	-0.027	-0.019	-0.071	maD
8253817	CH445400	192876	5.8e-12	gi:18481468_Tlr_2Fp	761	-0.008	0.138	0.114	-0.001	0.023	0.011	0.059	maD
8254545	CH445575	1045189	5.8e-12	gi:18481468_Tlr_2Fp	4052	0.013	0.124	0.111	-0.009	-0.022	-0.016	0.065	maD
8254597	CH445615	644724	6e-12	gi:18481468_Tlr_2Fp	2422	0.081	0.125	0.139	-0.033	-0.004	-0.018	0.107	maD
8254403	CH445545	526382	6.2e-12	gi:18481464_Tlr_2Fp	2024	0.037	-0.381	-0.39	0.019	-0.018	0.001	-0.175	maD
8254666	CH445669	596578	6.4e-12	gi:18481468_Tlr_2Fp	2204	-0.171	-0.341	-0.34	-0.021	-0.019	-0.02	-0.255	maD
8254769	CH445749	162139	7.1e-12	gi:10834617_Tlr_integrase	608	0.095	0.147	0.14	-0.015	-0.029	-0.022	0.119	maD
8254489	CH670387	120183	7.6e-12	gi:18481475_Tlr_2Fp	458	0.064	0.112	0.136	-0.03	-0.046	-0.038	0.094	maD
8254087	CH670705	1960	7.8e-12	gi:18481462_Tlr_7Rp	6	4.25	3.27	3.099	0.665	0.471	0.568	3.717	miL
8254179	CH445498	65782	7.9e-12	gi:18481468_Tlr_2Fp	252	0.172	0.15	0.159	0.006	-0.02	-0.007	0.163	maD
8255373	CH671078	1375	8.8e-12	gi:18481459_Tlr_helicase	5	4.711	4.255	3.485	0.752	0.605	0.679	4.291	miL
8253811	CH445398	495369	1e-11	gi:18481468_Tlr_2Fp	1854	0.032	-0.386	-0.38	-0.029	-0.013	-0.021	-0.176	maD
8254518	CH670456	21729	1.1e-11	gi:18481468_Tlr_2Fp	74	0.221	0.189	0.187	-0.066	-0.061	-0.064	0.205	maD
8254436	CH670373	177920	1.2e-11	gi:18481468_Tlr_2Fp	700	-0.543	-0.325	-0.345	0.01	0.009	0.01	-0.439	maD
8254676	CH445679	73992	1.4e-11	gi:10834619_Tlr_integrase	257	0.174	-0.227	-0.201	0.004	-0.011	-0.004	-0.02	maD
8253930	CH445432	173734	1.5e-11	gi:18481468_Tlr_2Fp	657	0.036	-0.36	-0.377	0.006	-0.003	0.002	-0.166	maD
8255139	CH671207	1283	1.5e-11	gi:18481456_Tlr_helicase	3	3.934	3.266	3.66	0.165	0.359	0.262	3.699	miL
8255013	CH671805	1026	1.6e-11	gi:18481463_Tlr_1Fp	4	5.292	3.562	3.912	0.323	0.676	0.499	4.515	miL
8253901	CH670662	2368	1.8e-11	gi:18481464_Tlr_2Fp	8	4.336	3.135	3.756	0.951	0.807	0.879	3.891	miL
8254194	CH445502	134315	1.8e-11	gi:10834611_Tlr_integrase	527	-0.232	-0.347	-0.353	0	0.021	0.01	-0.291	maD
8254636	CH445643	516068	2.1e-11	gi:10834613_Tlr_integrase	1901	0.093	0.123	0.155	-0.046	-0.033	-0.039	0.116	maD
8254708	CH445703	124937	2.3e-11	gi:10834617_Tlr_integrase	443	0.145	0.14	0.161	-0.013	0.011	-0.001	0.148	maD
8253915	CH445428	329665	2.4e-11	gi:10834613_Tlr_integrase	1277	0.016	0.129	0.102	-0.011	-0.007	-0.009	0.066	maD
8254389	CH445542	153406	2.4e-11	gi:18481456_Tlr_helicase	591	-0.15	0.132	0.149	-0.039	-0.018	-0.028	-0.005	maD
8254652	CH445656	611172	3.2e-11	gi:18481468_Tlr_2Fp	2230	0.061	0.136	0.129	-0.017	-0.03	-0.023	0.097	maD
8254654	CH445658	510086	3.2e-11	gi:18481468_Tlr_2Fp	1793	0.087	0.134	0.15	-0.026	0.006	-0.01	0.114	maD
8254761	CH445742	125722	3.6e-11	gi:10834613_Tlr_integrase	457	0.102	0.146	0.14	-0.009	0.025	0.008	0.123	maD
8254401	CH670390	113371	4.1e-11	gi:18481468_Tlr_2Fp	299	-0.503	-0.317	-0.327	-0.005	0.038	0.017	-0.413	maD
8254348	CH670809	1625	4.2e-11	gi:34761706_nonLTR_ORF2	5	4.07	3.047	3.256	1.216	0.682	0.949	3.611	miL
8254685	CH670431	42582	4.2e-11	gi:18481464_Tlr_2Fp	146	-0.024	0.232	0.222	-0.021	0.008	-0.007	0.101	maD
8254688	CH445689	757561	4.3e-11	gi:18481468_Tlr_2Fp	2904	0.021	0.113	0.107	-0.015	-0.026	-0.02	0.066	maD
8254557	CH445585	51669	4.6e-11	gi:18481464_Tlr_2Fp	185	0.128	0.136	0.142	-0.025	0.011	-0.007	0.133	maD
8255512	CH671014	1424	4.9e-11	gi:18481459_Tlr_helicase	5	5.357	4.426	4.135	0.931	0.77	0.85	4.819	miL
8254476	CH445559	274746	5.4e-11	gi:18481468_Tlr_2Fp	1050	0.081	-0.359	-0.354	0.001	0.002	0.001	-0.138	maD
8254807	CH445778	464229	5.4e-11	gi:18481464_Tlr_2Fp	1668	-0.157	-0.313	-0.346	-0.014	-0.006	-0.01	-0.243	maD
8254794	CH670416	62198	6.2e-11	gi:18481468_Tlr_2Fp	219	0.148	0.166	0.156	-0.01	-0.014	-0.012	0.154	maD
8254561	CH445587	18747	6.8e-11	gi:18481468_Tlr_2Fp	55	0.233	0.258	0.199	0.054	-0.027	0.013	0.231	maD
8254588	CH445607	212214	7.5e-11	gi:18481468_Tlr_2Fp	828	-0.621	-0.402	-0.406	0.016	-0.001	0.007	-0.512	maD
8254002	CH445455	88194	8.8e-11	gi:10834619_Tlr_integrase	348	0.02	-0.384	-0.381	-0.028	0.019	-0.004	-0.181	maD
8254707	CH670370	196396	9e-11	gi:18481468_Tlr_2Fp	730	0.038	0.11	0.133	-0.015	-0.006	-0.01	0.08	maD
8255148	CH671863	1012	9.3e-11	gi:18481470_Tlr_4Fp	4	5.715	4.887	4.572	1.76	1.027	1.393	5.222	miL
8254446	CH445553	515732	9.5e-11	gi:10834611_Tlr_integrase	1995	0.025	0.108	0.107	-0.007	-0.02	-0.014	0.066	maD
8253904	CH445424	274829	1e-10	gi:18481475_Tlr_2Fp	1049	0.075	-0.355	-0.362	-0.008	-0.017	-0.012	-0.142	maD
8254550	CH445579	192263	1e-10	gi:18481468_Tlr_2Fp	750	-0.564	-0.349	-0.35	-0.011	-0.021	-0.016	-0.456	maD
8254551	CH445580	718613	1e-10	gi:10834619_Tlr_integrase	2725	0.042	0.118	0.113	-0.003	-0.021	-0.012	0.079	maD
8253894	CH445419	215179	1.1e-10	gi:18481468_Tlr_2Fp	831	-0.59	-0.384	-0.387	-0.01	0.001	-0.005	-0.488	maD
8254410	CH670381	135975	1.1e-10	gi:10834617_Tlr_integrase	537	-0.612	-0.408	-0.405	-0.037	0.015	-0.011	-0.509	maD
8254748	CH445732	306323	1.1e-10	gi:10834619_Tlr_integrase	1151	0.057	0.118	0.107	-0.005	-0.025	-0.015	0.085	maD
8254812	CH445783	76081	1.1e-10	gi:18481488_Tlr_4Rp	249	0.26	0.165	0.209	-0.041	-0.012	-0.027	0.223	maD
8254373	CH445533	875719	1.2e-10	gi:18481468_Tlr_2Fp	3350	-0.183	-0.365	-0.36	-0.016	-0.024	-0.02	-0.273	maD
8255456	CH671516	1118	1.2e-10	gi:18481461_Tlr_endonuclease	3	5.474	4.391	5.067	1.036	1.069	1.052	5.102	miL
8254199	CH445503	125916	1.3e-10	gi:10834611_Tlr_integrase	499	-0.004	0.082	0.093	-0.02	0.033	0.006	0.042	maD
8254440	CH670367	229727	1.4e-10	gi:18481464_Tlr_2Fp	883	-0.001	0.119	0.102	0.001	-0.011	-0.005	0.055	maD
8254757	CH445739	149000	1.4e-10	gi:10834617_Tlr_integrase	581	-0.191	-0.406	-0.388	-0.025	-0.003	-0.014	-0.294	maD
8254135	CH670796	1644	1.6e-10	gi:18481463_Tlr_1Fp	7	3.146	2.547	2.642	0.657	0.358	0.508	2.871	miL
8254606	CH445622	111380	1.6e-10	gi:18481464_Tlr_2Fp	404	0.164	0.204	0.221	-0.009	-0.027	-0.018	0.188	maD
8254456	CH670410	75921	1.7e-10	gi:38640508_nonLTR_ORF2	298	0.025	0.093	0.081	-0.014	0.052	0.019	0.056	maD
8254073	CH445472	64283	1.9e-10	gi:18481468_Tlr_2Fp	245	0.302	0.137	0.178	-0.031	-0.024	-0.028	0.23	maD
8255597	CH671392	1170	2.1e-10	gi:18481487_Tlr_endonuclease	3	6.046	5.334	5.27	1.79	1.618	1.704	5.674	miL
8255659	CH671372	1178	2.1e-10	gi:18481464_Tlr_2Fp	3	6.275	5.761	5.517	2.367	2.683	2.525	5.957	miL
8253880	CH445413	122320	2.5e-10	gi:18481468_Tlr_2Fp	479	-0.154	-0.315	-0.31	0.004	0.059	0.032	-0.233	maD
8253978	CH445445	78956	2.8e-10	gi:10834619_Tlr_integrase	296	0.015	0.204	0.224	0.015	0.011	0.013	0.114	maD
8254444	CH670352	399810	2.9e-10	gi:18481468_Tlr_2Fp	1545	0.029	-0.369	-0.377	-0.004	-0.007	-0.005	-0.172	maD
8254021	CH670458	21071	3.2e-10	gi:18481468_Tlr_2Fp	81	-0.211	0.03	0.088	-0.045	0.021	-0.012	-0.076	maD
8254415	CH670413	71046	4.1e-10	gi:18481468_Tlr_2Fp	276	-0.645	-0.471	-0.448	-0.037	0.031	-0.003	-0.553	maD
8254736	CH445724	272088	4.6e-10	gi:18481468_Tlr_2Fp	871	0.19	0.175	0.209	-0.03	0.009	-0.011	0.191	maD
8254678	CH445681	58265	4.9e-10	gi:10834617_Tlr_integrase	138	0.356	0.294	0.324	0.029	0.031	0.03	0.332	maD
8254529	CH670386	123311	5e-10	gi:10834617_Tlr_integrase	425	0.173	0.149	0.169	-0.016	-0.016	-0.016	0.166	maD
8254454	CH670398	99508	5.1e-10	gi:10834617_Tlr_integrase	394	-0.597	-0.368	-0.369	-0.001	0.052	0.025	-0.483	maD
8254406	CH445546	840097	5.8e-10	gi:18481468_Tlr_2Fp	3218	0.09	0.122	0.135	-0.024	-0.029	-0.026	0.109	maD
8254655	CH445659	16966	6.2e-10	gi:10834617_Tlr_integrase	57	0.009	0.123	0.188	-0.242	0.011	-0.116	0.082	maD
8253928	CH445431	20789	6.6e-10	gi:18481468_Tlr_2Fp	66	0.179	0.009	0.132	-0.101	0.019	-0.041	0.125	maD
8253980	CH670804	1633	6.7e-10	gi:18481486_Tlr_5Rp	7	4.539	3.421	3.79	0.618	0.731	0.675	4.072	miL
8254602	CH445619	164297	7.2e-10	gi:18481468_Tlr_2Fp	630	0.252	0.169	0.156	-0.024	-0.031	-0.027	0.207	maD
8254718	CH445711	235511	7.6e-10	gi:18481468_Tlr_2Fp	759	0.153	0.196	0.178	0.01	0.01	0.01	0.17	maD
8253839	CH670554	5721	9.3e-10	gi:18481468_Tlr_2Fp	22	-0.519	-0.405	-0.277	-0.075	-0.018	-0.046	-0.43	maD
8254701	CH445698	22050	9.3e-10	gi:18481464_Tlr_2Fp	72	-0.008	0.127	0.125	0.032	-0.02	0.006	0.059	maD
8254973	CH671415	1159	9.6e-10	gi:18481487_Tlr_endonuclease	5	3.311	2.271	2.317	0.703	0.518	0.61	2.803	miL
8255693	CH671454	1142	9.9e-10	gi:18481468_Tlr_2Fp	3	3.746	3.527	3.394	0.977	0.807	0.892	3.603	miL
8254633	CH445641	14476	1e-09	gi:18481464_Tlr_2Fp	14	0.377	0.15	0.159	-0.091	0.126	0.018	0.266	maD
8255171	CH671754	1037	1e-09	gi:18481456_Tlr_helicase	3	5.882	5.542	5.426	1.719	2.102	1.911	5.683	miL
8254042	CH670658	2396	1.2e-09	gi:18481487_Tlr_endonuclease	11	4.271	3.137	3.399	0.599	0.589	0.594	3.77	miL
8254591	CH445610	69152	1.2e-09	gi:10834615_Tlr_integrase	250	0.168	0.141	0.169	-0.061	0.003	-0.029	0.161	maD
8254741	CH670547	6926	1.2e-09	gi:18481468_Tlr_2Fp	6	-0.092	0.219	0.232	0.364	0.014	0.189	0.067	maD
8254262	CH670688	2090	1.3e-09	gi:18481486_Tlr_5Rp	9	3.851	3.064	3.087	0.618	0.484	0.551	3.463	miL
8254447	CH670405	86709	1.3e-09	gi:10834617_Tlr_integrase	344	-0.247	0.105	0.092	-0.03	-0.017	-0.024	-0.074	maD
8254181	CH445499	184770	1.4e-09	gi:18481475_Tlr_2Fp	728	-0.203	-0.343	-0.342	-0.012	0.02	0.004	-0.273	maD
8254466	CH445557	164347	1.4e-09	gi:18481468_Tlr_2Fp	605	0.185	-0.249	-0.206	0.002	-0.006	-0.002	-0.021	maD
8254760	CH445741	135599	1.5e-09	gi:10834613_Tlr_integrase	460	0.157	0.094	0.154	-0.023	-0.043	-0.033	0.141	maD
8254952	CH671819	1022	1.5e-09	gi:18481475_Tlr_2Fp	3	5.605	5.854	5.48	2.132	2.41	2.271	5.636	miL
8254197	CH670620	2822	1.6e-09	gi:10834621_Tlr_integrase	9	5.237	4.457	4.235	1.292	0.949	1.12	4.791	miL
8254382	CH670375	167276	1.7e-09	gi:18481468_Tlr_2Fp	660	0.041	0.111	0.089	-0.002	0.009	0.004	0.071	maD
8254634	CH445642	161471	1.8e-09	gi:18481468_Tlr_2Fp	613	0.042	0.142	0.123	0.009	-0.005	0.002	0.087	maD
8254639	CH445645	59015	1.9e-09	gi:18481468_Tlr_2Fp	209	0.162	-0.253	-0.247	0.02	0.004	0.012	-0.044	maD
8254648	CH445653	202485	2.1e-09	gi:18481464_Tlr_2Fp	715	0.088	-0.274	-0.295	-0.039	0.01	-0.014	-0.098	maD
8254826	CH445795	51850	2.1e-09	gi:18481468_Tlr_2Fp	185	0.053	0.128	0.16	-0.083	-0.023	-0.053	0.099	maD
8254412	CH670388	117973	2.2e-09	gi:10834613_Tlr_integrase	449	0.044	-0.354	-0.365	-0.014	-0.003	-0.008	-0.158	maD
8254481	CH670437	36977	2.3e-09	gi:18481468_Tlr_2Fp	146	0.11	0.159	0.113	0.029	0.039	0.034	0.123	maD
8254584	CH445603	383217	2.5e-09	gi:10834613_Tlr_integrase	1387	-0.543	-0.345	-0.353	0	-0.022	-0.011	-0.446	maD
8254378	CH445535	385159	2.8e-09	gi:18481468_Tlr_2Fp	1463	-0.227	0.121	0.119	-0.013	-0.025	-0.019	-0.054	maD
8253899	CH445421	65344	3.2e-09	gi:10834619_Tlr_integrase	205	0.25	0.19	0.229	0.023	-0.007	0.008	0.23	maD
8254247	CH670432	42068	3.3e-09	gi:10834611_Tlr_integrase	127	0.13	0.243	0.295	-0.005	0.077	0.036	0.199	maD
8254737	CH445725	250189	3.3e-09	gi:10834619_Tlr_integrase	910	0.025	0.124	0.129	-0.014	-0.015	-0.014	0.076	maD
8253994	CH445452	48522	3.4e-09	gi:18481468_Tlr_2Fp	176	0.17	0.152	0.168	0.058	0.033	0.045	0.165	maD
8254918	CH670987	1444	3.5e-09	gi:10834619_Tlr_integrase	3	5.693	4.91	5.281	1.908	1.797	1.853	5.394	miL
8254310	CH670697	2023	3.6e-09	gi:18481475_Tlr_2Fp	7	4.778	4.192	4.188	1.5	1.414	1.457	4.484	miL
8253855	CH445408	88028	3.9e-09	gi:18481468_Tlr_2Fp	341	0.113	0.108	0.129	-0.018	0.002	-0.008	0.116	maD
8254049	CH445468	86667	3.9e-09	gi:18481464_Tlr_2Fp	334	-0.525	-0.316	-0.341	-0.008	0.059	0.025	-0.427	maD
8254361	CH670411	73558	4e-09	gi:10834619_Tlr_integrase	291	-0.225	0.104	0.103	-0.006	0.036	0.015	-0.061	maD
8254703	CH445700	9335	4e-09	gi:18481468_Tlr_2Fp	10	-0.034	0.104	-0.123	-0.057	-0.164	-0.11	-0.022	maD
8254407	CH670427	49038	5.5e-09	gi:18481468_Tlr_2Fp	180	-0.107	-0.329	-0.319	-0.022	-0.055	-0.038	-0.216	maD
8254355	CH445528	9713	5.6e-09	gi:18481468_Tlr_2Fp	33	0.214	0.186	0.262	0.079	-0.064	0.007	0.219	maD
8253807	CH445397	16558	6e-09	gi:18481468_Tlr_2Fp	58	0.023	-0.018	0.071	-0.041	-0.015	-0.028	0.025	maD
8254512	CH670414	64653	6e-09	gi:10834617_Tlr_integrase	209	0.151	0.207	0.209	-0.01	-0.004	-0.007	0.179	maD
8254469	CH670393	111836	6.5e-09	gi:18481468_Tlr_2Fp	442	0.012	0.114	0.107	0.005	0.048	0.026	0.061	maD
8254034	CH445462	211760	6.6e-09	gi:10834613_Tlr_integrase	816	-0.581	-0.389	-0.375	0.005	-0.002	0.001	-0.482	maD
8253964	CH670399	99055	7.3e-09	gi:18481468_Tlr_2Fp	393	0.04	-0.4	-0.356	-0.016	0.037	0.01	-0.169	maD
8254504	CH670401	98328	7.4e-09	gi:18481468_Tlr_2Fp	388	-0.598	-0.394	-0.382	-0.005	0.03	0.013	-0.493	maD
8254822	CH445791	203516	7.8e-09	gi:10834619_Tlr_integrase	533	0.266	0.208	0.251	-0.049	0.001	-0.024	0.248	maD
8254820	CH445790	310539	8e-09	gi:18481464_Tlr_2Fp	1130	0.235	0.108	0.134	-0.034	0.001	-0.016	0.178	maD
8255095	CH671165	1311	8e-09	gi:18481492_Tlr_1Fp	3	5.919	4.97	5.079	1.435	1.259	1.347	5.472	miL
8254036	CH670615	2940	8.1e-09	gi:18481464_Tlr_2Fp	11	5.477	4.961	4.589	1.821	1.582	1.702	5.126	miL
8254571	CH445592	243475	8.4e-09	gi:10834617_Tlr_integrase	739	0.155	0.196	0.212	0.012	0.009	0.01	0.179	maD
8254477	CH670417	61814	8.9e-09	gi:10834613_Tlr_integrase	240	0.155	0.198	0.172	-0.032	0.016	-0.008	0.17	maD
8253999	CH670849	1578	9.1e-09	gi:18481487_Tlr_endonuclease	6	2.916	1.811	2.082	0.116	0.275	0.196	2.431	miL
8254072	CH670435	37300	9.1e-09	gi:18481475_Tlr_2Fp	146	0.094	0.086	0.062	-0.031	0.012	-0.009	0.084	maD
8254062	CH670426	51224	9.4e-09	gi:18481464_Tlr_2Fp	201	-0.017	0.045	0.073	-0.054	0.04	-0.007	0.021	maD
8254586	CH445605	100846	1.2e-08	gi:10834619_Tlr_integrase	360	0.338	0.253	0.267	0.02	0.017	0.018	0.299	maD
8254589	CH445608	153188	1.2e-08	gi:10834615_Tlr_integrase	594	-0.149	-0.357	-0.346	-0.031	-0.012	-0.021	-0.25	maD
8253948	CH670991	1442	1.4e-08	gi:18481475_Tlr_2Fp	4	5.698	4.851	4.983	1.151	1.124	1.137	5.307	miL
8254563	CH670353	396064	1.5e-08	gi:10834619_Tlr_integrase	1530	-0.007	0.113	0.099	0.013	-0.01	0.001	0.049	maD
8254450	CH670418	61414	1.8e-08	gi:10834619_Tlr_integrase	227	0.222	0.12	0.145	0.012	0.001	0.007	0.177	maD
8254396	CH670400	98811	2.2e-08	gi:10834617_Tlr_integrase	388	-0.002	0.082	0.073	-0.044	0.048	0.002	0.038	maD
8254418	CH670397	100878	2.3e-08	gi:10834615_Tlr_integrase	376	0.108	0.179	0.16	0.021	0	0.01	0.139	maD
8254787	CH670468	18695	2.4e-08	gi:18481464_Tlr_2Fp	16	0.323	0.255	0.261	-0.123	-0.144	-0.134	0.291	maD
8254711	CH445704	128752	2.6e-08	gi:18481464_Tlr_2Fp	448	0.167	0.173	0.181	-0.004	-0.001	-0.003	0.172	maD
8254470	CH445558	379103	3.2e-08	gi:10834615_Tlr_integrase	1329	0.121	0.145	0.167	-0.025	0.005	-0.01	0.139	maD
8253856	CH445409	54787	3.6e-08	gi:18481464_Tlr_2Fp	197	0.2	-0.236	-0.22	-0.013	0	-0.006	-0.014	maD
8254463	CH670440	30622	4.2e-08	gi:10834615_Tlr_integrase	98	0.21	0.207	0.204	-0.023	0.017	-0.003	0.208	maD
8254505	CH670383	129549	6.5e-08	gi:18481475_Tlr_2Fp	513	0.003	0.087	0.089	-0.019	0.02	0.001	0.045	maD
8254998	CH670962	1467	7.2e-08	gi:18481464_Tlr_2Fp	3	0.878	0.546	0.578	-0.201	0.475	0.137	0.72	maD
8255645	CH671256	1248	7.3e-08	gi:18481475_Tlr_2Fp	6	4.588	3.316	3.833	0.436	0.698	0.567	4.081	miL
8254771	CH445750	26121	7.9e-08	gi:18481464_Tlr_2Fp	76	0.234	0.162	0.243	-0.09	0.031	-0.029	0.218	maD
8255400	CH671093	1366	8.9e-08	gi:10834613_Tlr_integrase	3	0.468	-0.002	-0.023	0.198	0.141	0.169	0.228	maD
8254502	CH670392	112696	9.1e-08	gi:10834611_Tlr_integrase	425	0.055	0.129	0.107	0.01	-0.023	-0.006	0.087	maD
8254806	CH670549	6446	9.2e-08	gi:18481488_Tlr_4Rp	12	0.275	0.112	0.128	-0.183	0.011	-0.086	0.197	maD
8253843	CH445405	128647	1.1e-07	gi:10834613_Tlr_integrase	500	0.021	-0.4	-0.392	-0.02	-0.007	-0.014	-0.188	maD
8254184	CH670716	1879	1.1e-07	gi:18481475_Tlr_2Fp	6	0.04	-0.241	-0.055	-0.013	0.066	0.027	-0.054	maD
8254260	CH670433	41092	1.1e-07	gi:10834617_Tlr_integrase	163	0.081	-0.424	-0.381	-0.047	0.067	0.01	-0.161	maD
8254657	CH445661	295151	1.1e-07	gi:10834619_Tlr_integrase	983	0.066	0.149	0.128	-0.013	-0.031	-0.022	0.102	maD
8254732	CH445721	50782	1.1e-07	gi:10834615_Tlr_integrase	178	0.252	0.213	0.259	-0.034	-0.019	-0.026	0.244	maD
8254332	CH445525	50910	1.2e-07	gi:18481464_Tlr_2Fp	181	0.011	-0.374	-0.377	0.009	0.016	0.013	-0.182	maD
8254509	CH670499	12419	1.2e-07	gi:10834619_Tlr_integrase	37	0.27	0.196	0.075	0.041	-0.001	0.02	0.203	maD
8254674	CH445677	268780	1.2e-07	gi:10834617_Tlr_integrase	780	0.164	0.209	0.211	0.012	-0.008	0.002	0.187	maD
8254637	CH670368	226025	1.3e-07	gi:10834611_Tlr_integrase	843	0.018	0.128	0.106	-0.028	-0.015	-0.022	0.067	maD
8255185	CH671079	1374	1.4e-07	gi:10834615_Tlr_integrase	4	2.983	2.054	2.15	0.245	0.288	0.266	2.542	miL
8254265	CH670495	13464	1.5e-07	gi:10834613_Tlr_integrase	46	0.143	0.269	0.21	-0.016	-0.037	-0.027	0.191	maD
8254051	CH445469	162284	1.6e-07	gi:18481475_Tlr_2Fp	634	0.057	-0.371	-0.365	-0.029	0.033	0.002	-0.155	maD
8254473	CH670434	40141	1.6e-07	gi:10834615_Tlr_integrase	145	0.085	0.118	0.138	-0.085	0.024	-0.03	0.107	maD
8254574	CH445595	72513	1.6e-07	gi:18481464_Tlr_2Fp	266	-0.265	0.059	0.069	-0.074	0.011	-0.031	-0.101	maD
8254662	CH670420	56407	1.7e-07	gi:10834615_Tlr_integrase	170	0.19	-0.149	-0.106	-0.012	-0.004	-0.008	0.031	maD
8254556	CH445584	164163	1.8e-07	gi:18481464_Tlr_2Fp	618	0.292	-0.171	-0.155	-0.048	-0.002	-0.025	0.065	maD
8254003	CH445456	20084	2e-07	gi:18481464_Tlr_2Fp	68	-0.053	0.131	0.167	0.011	-0.034	-0.011	0.048	maD
8254500	CH670423	54835	2.1e-07	gi:10834617_Tlr_integrase	205	0.182	0.138	0.175	-0.015	-0.03	-0.023	0.169	maD
8254560	CH670524	9092	2.1e-07	gi:10834615_Tlr_integrase	32	0.233	0.17	0.209	-0.003	0.002	0	0.211	maD
8254033	CH670439	32639	2.3e-07	gi:18481475_Tlr_2Fp	109	0.194	-0.308	-0.224	-0.028	0.041	0.007	-0.036	maD
8254305	CH670487	15432	2.3e-07	gi:18481475_Tlr_2Fp	54	0.112	-0.336	-0.396	0.013	0.017	0.015	-0.127	maD
8254778	CH445756	133317	2.5e-07	gi:10834617_Tlr_integrase	406	0.185	0.189	0.192	-0.013	0.021	0.004	0.188	maD
8253888	CH670618	2845	2.6e-07	gi:18481461_Tlr_endonuclease	11	5.118	3.901	4.118	1.46	1.171	1.315	4.564	miL
8254773	CH445752	22318	2.6e-07	gi:10834615_Tlr_integrase	66	0.282	0.054	0.221	-0.159	0	-0.08	0.21	maD
8254767	CH445747	29593	2.7e-07	gi:10834613_Tlr_integrase	94	0.115	-0.271	-0.283	-0.033	0.009	-0.012	-0.081	maD
8253873	CH670449	25773	3.1e-07	gi:10834611_Tlr_integrase	89	-0.265	0.26	0.258	0.016	0.024	0.02	-0.003	maD
8254576	CH445597	194964	3.2e-07	gi:10834617_Tlr_integrase	730	0.084	0.141	0.127	-0.009	-0.022	-0.016	0.109	maD
8254302	CH445522	50226	3.5e-07	gi:10834617_Tlr_integrase	184	0.071	0.162	0.234	-0.04	-0.008	-0.024	0.135	maD
8254762	CH670490	14440	4.1e-07	gi:10834613_Tlr_integrase	24	0.076	0.196	0.112	-0.032	-0.019	-0.026	0.115	maD
8253908	CH445425	195107	4.2e-07	gi:10834611_Tlr_integrase	738	0.201	0.227	0.211	-0.008	0.005	-0.002	0.21	maD
8254785	CH670459	21015	4.3e-07	gi:10834613_Tlr_integrase	55	0.251	0.126	0.215	-0.113	-0.001	-0.057	0.21	maD
8254679	CH445682	65021	4.4e-07	gi:10834611_Tlr_integrase	242	0.066	0.125	0.137	-0.003	-0.033	-0.018	0.098	maD
8254549	CH445578	250927	4.5e-07	gi:10834617_Tlr_integrase	898	0.148	0.158	0.155	0.002	-0.001	0	0.152	maD
8254082	CH671068	1383	4.7e-07	gi:18481481_Tlr_5Rp	5	2.144	1.338	1.418	0.103	0.32	0.212	1.761	miL
8255467	CH671216	1275	4.9e-07	gi:10834613_Tlr_integrase	3	6.024	5.263	5.266	1.854	1.871	1.862	5.644	miL
8254810	CH445781	55393	5.4e-07	gi:18481461_Tlr_endonuclease	198	0.176	-0.225	-0.216	-0.019	0.017	-0.001	-0.022	maD
8254682	CH670372	187078	6.3e-07	gi:10834615_Tlr_integrase	712	0.071	-0.349	-0.337	-0.027	-0.03	-0.029	-0.136	maD
8254599	CH445617	80448	6.4e-07	gi:10834617_Tlr_integrase	288	-0.14	-0.29	-0.306	-0.04	-0.003	-0.021	-0.219	maD
8254784	CH445761	12400	6.4e-07	gi:10834615_Tlr_integrase	19	-0.091	0.276	0.118	-0.206	0.02	-0.093	0.053	maD
8254677	CH445680	94137	6.6e-07	gi:10834617_Tlr_integrase	290	0.184	0.156	0.151	0.004	-0.001	0.002	0.169	maD
8254543	CH445574	195986	6.8e-07	gi:10834615_Tlr_integrase	675	0.136	-0.022	-0.021	-0.01	0.015	0.003	0.057	maD
8254795	CH670443	29172	6.9e-07	gi:10834611_Tlr_integrase	82	0.289	0.321	0.18	0.014	0.024	0.019	0.27	maD
8254656	CH445660	129273	8.1e-07	gi:10834617_Tlr_integrase	475	0.087	0.117	0.144	-0.017	-0.022	-0.02	0.109	maD
8254949	CH671166	1311	8.6e-07	gi:18481481_Tlr_5Rp	6	5.261	4.174	4.16	0.921	0.799	0.86	4.714	miL
8254667	CH445670	356833	8.9e-07	gi:18481475_Tlr_2Fp	1355	-0.583	-0.358	-0.362	0.004	-0.032	-0.014	-0.472	maD
8254581	CH670379	141776	9.1e-07	gi:18481475_Tlr_2Fp	555	0.247	0.19	0.184	0.017	-0.003	0.007	0.217	maD
8254585	CH445604	74110	9.4e-07	gi:10834617_Tlr_integrase	236	0.25	0.168	0.228	-0.029	-0.005	-0.017	0.224	maD
8254224	CH445508	63615	9.7e-07	gi:10834617_Tlr_integrase	245	0.306	0.151	0.165	-0.021	0.004	-0.008	0.232	maD
8254185	CH445500	114016	1e-06	gi:18481475_Tlr_2Fp	451	0.003	0.135	0.116	0.004	0.039	0.022	0.064	maD
8255278	CH671161	1314	1.6e-06	gi:18481475_Tlr_2Fp	6	1.755	1.313	1.483	-0.007	0.088	0.041	1.577	miL
8255667	CH671540	1108	1.7e-06	gi:18481478_Tlr_5Fp	5	6.181	5.479	5.519	2.426	2.167	2.297	5.84	miL
8254383	CH445538	65305	2e-06	gi:18481486_Tlr_5Rp	238	0.146	0.15	0.166	-0.079	0.026	-0.027	0.152	maD
8254222	CH670461	20223	2.9e-06	gi:18481456_Tlr_helicase	57	0.115	0.169	0.099	-0.055	0.025	-0.015	0.125	maD
8254368	CH445531	57609	3.2e-06	gi:18481456_Tlr_helicase	222	-0.419	-0.219	-0.174	-0.143	-0.019	-0.081	-0.308	maD
8254603	CH445620	126171	3.5e-06	gi:18481488_Tlr_4Rp	483	0.236	-0.301	-0.288	-0.006	-0.017	-0.012	-0.029	maD
8254376	CH670523	9227	6.9e-06	gi:18481481_Tlr_5Rp	35	0.106	0.172	0.164	0.007	0.052	0.029	0.137	maD
8254097	CH445480	29370	7.6e-06	gi:18481456_Tlr_helicase	115	-0.417	-0.275	-0.171	-0.14	-0.02	-0.08	-0.32	maD
8255507	CH671414	1159	7.9e-06	gi:18481492_Tlr_1Fp	3	6.179	5.926	5.731	2.271	2.366	2.318	6.004	miL
8253991	CH670570	4356	1.3e-05	gi:18481486_Tlr_5Rp	13	0.214	-0.029	0.232	-0.348	-0.031	-0.189	0.158	maD
8254573	CH445594	31435	1.3e-05	gi:18481481_Tlr_5Rp	111	-0.412	-0.213	-0.096	-0.122	0.024	-0.049	-0.283	maD
8253985	CH445448	9556	1.5e-05	gi:18481481_Tlr_5Rp	23	0.166	0.139	0.091	0.034	-0.153	-0.059	0.14	maD
8254414	CH445547	20649	1.5e-05	gi:18481494_Tlr_integrase	48	0.471	0.271	0.406	0.059	0.071	0.065	0.405	maD
8254766	CH445746	42306	2e-05	gi:18481456_Tlr_helicase	145	0.187	0.17	0.106	-0.015	-0.031	-0.023	0.163	maD
8253902	CH445423	45225	2.2e-05	gi:18481486_Tlr_5Rp	177	0.203	0.143	0.174	-0.066	0.021	-0.023	0.181	maD
8254474	CH670452	22993	2.3e-05	gi:38640508_nonLTR_ORF2	76	0.308	0.28	0.27	0.096	0.044	0.07	0.292	maD
8254085	CH445477	128465	2.9e-05	gi:18481481_Tlr_5Rp	499	0.216	0.146	0.19	-0.061	-0.024	-0.043	0.192	maD
8254828	CH445797	121186	3.5e-05	gi:18481471_Tlr_5Fp	438	0.159	0.179	0.225	-0.011	-0.004	-0.007	0.18	maD
8254527	CH670350	520468	4e-05	gi:18481486_Tlr_5Rp	2014	0.066	-0.388	-0.393	0	0.01	0.005	-0.162	maD
8254699	CH445697	36392	4.7e-05	gi:18481459_Tlr_helicase	126	0.23	0.216	0.206	0.01	0.013	0.012	0.221	maD
8254523	CH670542	7045	4.9e-05	gi:18481494_Tlr_integrase	18	0.099	0.101	0.252	0.095	-0.054	0.021	0.137	maD
8254522	CH670436	37122	5.2e-05	gi:18481481_Tlr_5Rp	107	0.294	0.24	0.228	0.004	-0.017	-0.006	0.264	maD
8254517	CH670430	44754	5.3e-05	gi:34761710_nonLTR_ORF2	164	-0.611	-0.43	-0.375	-0.117	0.022	-0.048	-0.507	maD
8254478	CH445560	62605	5.8e-05	gi:34761710_nonLTR_ORF2	217	0.14	0.168	0.168	0.012	0.009	0.01	0.154	maD
8254542	CH445573	59795	6.7e-05	gi:18481481_Tlr_5Rp	214	0.171	0.152	0.153	-0.008	0.019	0.006	0.162	maD
8254728	CH670369	224744	7.1e-05	gi:18481481_Tlr_5Rp	787	0.147	-0.308	-0.29	-0.023	-0.01	-0.017	-0.076	maD
8254596	CH445614	23229	7.2e-05	gi:18481492_Tlr_1Fp	77	-0.026	-0.206	-0.202	-0.083	0.055	-0.014	-0.115	maD
8254651	CH670445	28848	7.3e-05	gi:18481459_Tlr_helicase	78	0.168	0.073	0.001	-0.134	0.049	-0.042	0.103	maD
8254521	CH670424	54395	8.4e-05	gi:18481481_Tlr_5Rp	193	0.124	0.255	0.177	0.077	0.025	0.051	0.17	maD
8254723	CH445715	18113	8.5e-05	gi:34761710_nonLTR_ORF2	55	0.218	0.108	0.15	-0.187	-0.017	-0.102	0.174	maD
8254077	CH445475	88424	8.8e-05	gi:18481456_Tlr_helicase	324	0.062	-0.335	-0.354	-0.016	-0.022	-0.019	-0.141	maD
8253934	CH445436	39066	8.9e-05	gi:38640508_nonLTR_ORF2	124	0.283	0.218	0.221	0.012	-0.015	-0.002	0.251	maD
8254646	CH445651	232128	8.9e-05	gi:18481456_Tlr_helicase	745	-0.074	-0.276	-0.245	-0.041	-0.014	-0.028	-0.167	maD
8254241	CH445512	107418	9.4e-05	gi:18481481_Tlr_5Rp	424	-0.551	-0.401	-0.378	-0.001	0.022	0.01	-0.47	maD
8254935	CH671428	1155	0.00012	gi:18481487_Tlr_endonuclease	3	5.193	4.067	4.394	1.055	0.941	0.998	4.712	miL
8254480	CH670476	17678	0.00013	gi:18481481_Tlr_5Rp	26	0.067	-0.122	-0.231	0.005	-0.088	-0.041	-0.055	maD
8254775	CH445753	66478	0.00013	gi:18481456_Tlr_helicase	169	0.245	-0.143	-0.126	0.02	0.014	0.017	0.056	maD
8254796	CH445768	162563	0.00013	gi:18481486_Tlr_5Rp	533	0.242	-0.129	-0.143	-0.006	0.034	0.014	0.053	maD
8253932	CH445434	20693	0.00014	gi:18481459_Tlr_helicase	67	0.169	0.237	0.264	0.07	0.05	0.06	0.21	maD
8254492	CH445567	83344	0.00014	gi:18481486_Tlr_5Rp	273	0.155	0.166	0.177	0.022	-0.01	0.006	0.163	maD
8254498	CH670428	48661	0.00015	gi:18481481_Tlr_5Rp	193	0.024	-0.426	-0.397	-0.076	0.057	-0.01	-0.194	maD
8254583	CH445602	93101	0.00019	gi:18481481_Tlr_5Rp	337	0.258	0.171	0.206	-0.005	-0.004	-0.005	0.223	maD
8254661	CH445665	41899	0.00019	gi:18481486_Tlr_5Rp	119	0.189	0.123	0.23	-0.063	0.04	-0.012	0.183	maD
8253837	CH670681	2131	0.0002	gi:18481457_Tlr_7Rp	8	5.354	4.13	4.328	1.075	1.072	1.074	4.791	miL
8254457	CH670380	136848	0.0002	gi:18481481_Tlr_5Rp	541	-0.25	-0.413	-0.409	0.015	0.037	0.026	-0.33	maD
8255005	CH671518	1118	0.00025	gi:10834621_Tlr_integrase	4	4.656	3.94	3.549	0.379	0.427	0.403	4.2	miL
8254423	CH670402	91433	0.00029	gi:18481486_Tlr_5Rp	362	-0.594	-0.4	-0.392	-0.039	0.004	-0.017	-0.495	maD
8254689	CH445690	32303	0.0003	gi:18481481_Tlr_5Rp	120	0.205	0.247	0.238	-0.064	-0.014	-0.039	0.224	maD
8254484	CH445562	94841	0.00031	gi:34761706_nonLTR_ORF2	298	0.244	-0.122	-0.113	-0.011	0.066	0.027	0.063	maD
8254575	CH445596	163148	0.00032	gi:18481456_Tlr_helicase	565	0.162	0.214	0.209	0.052	-0.006	0.023	0.187	maD
8254608	CH445624	140326	0.00033	gi:18481486_Tlr_5Rp	518	0.091	0.178	0.162	-0.018	-0.001	-0.009	0.131	maD
8254774	CH670519	9657	0.00041	gi:18481494_Tlr_integrase	14	0.083	-0.026	-0.221	0.078	-0.089	-0.005	-0.02	maD
8255253	CH671696	1052	0.00047	gi:18481488_Tlr_4Rp	4	3.853	2.129	2.609	0.216	0.353	0.284	3.111	miL
8254022	CH445460	9750	0.00049	gi:18481494_Tlr_integrase	22	0.359	0.41	0.238	-0.061	0.015	-0.023	0.342	maD
8254511	CH670457	21323	0.00049	gi:18481456_Tlr_helicase	63	0.186	0.072	0.11	-0.103	-0.018	-0.061	0.138	maD
8253910	CH670529	8559	0.00053	gi:18481456_Tlr_helicase	6	0.342	0.186	0.453	0.016	-0.063	-0.024	0.331	maD
8254006	CH445457	169819	0.00059	gi:18481486_Tlr_5Rp	633	0.053	-0.325	-0.323	0.01	-0.039	-0.014	-0.135	maD
8254783	CH445760	212546	0.0006	gi:34761710_nonLTR_ORF2	772	0.048	0.12	0.143	-0.036	-0.022	-0.029	0.09	maD
8254801	CH445773	30018	0.00064	gi:18481486_Tlr_5Rp	73	0.328	0.284	0.234	0.01	0.011	0.01	0.294	maD
8254482	CH670466	19320	0.00065	gi:18481459_Tlr_helicase	71	0.187	0.098	0.118	-0.11	-0.031	-0.071	0.148	maD
8254426	CH445550	20663	0.00073	gi:578560_Tel_element_rev_transcriptase	54	0.094	0.087	0.076	-0.111	-0.125	-0.118	0.088	maD
8254635	CH670464	19815	0.00073	gi:18481494_Tlr_integrase	57	0.229	0.184	0.267	0.004	0.036	0.02	0.227	maD
8254291	CH670848	1580	0.00076	gi:18481494_Tlr_integrase	7	5.51	4.553	4.555	1.642	1.511	1.576	5.032	miL
8254623	CH445634	14818	0.00079	gi:34761710_nonLTR_ORF2	45	0.144	0.081	0.1	-0.083	0.015	-0.034	0.117	maD
8254619	CH670450	25276	0.00082	gi:38640508_nonLTR_ORF2	90	0.329	0.178	0.264	-0.019	0.053	0.017	0.275	maD
8254092	CH445478	100177	0.00083	gi:18481456_Tlr_helicase	396	0.046	-0.358	-0.341	-0.003	0.01	0.004	-0.151	maD
8254572	CH445593	198165	0.00083	gi:18481456_Tlr_helicase	663	0.102	0.149	0.161	-0.023	-0.002	-0.013	0.128	maD
8254942	CH671302	1217	0.00099	gi:18481477_Tlr_4Fp	5	5.379	4.137	4.408	0.746	0.885	0.815	4.826	miL
8253803	CH445395	8327	> 0.001	no-match	3	0.328	0.164	0.167	-0.343	0.228	-0.058	0.246	maD
8253804	CH671092	1368	> 0.001	no-match	4	3.761	2.26	1.79	0.322	0.632	0.477	2.893	miL
8253805	CH445396	22102	> 0.001	no-match	87	0.161	0.219	0.232	-0.09	-0.034	-0.062	0.193	maD
8253806	CH670793	1646	> 0.001	no-match	5	0.925	0.671	0.752	-0.17	0.098	-0.036	0.818	maD
8253808	CH670661	2378	> 0.001	no-match	10	2.811	2.246	2.245	0.331	0.329	0.33	2.528	miL
8253809	CH670763	1718	> 0.001	no-match	8	2.939	2.09	2.17	0.253	0.377	0.315	2.535	miL
8253810	CH670839	1595	> 0.001	no-match	4	5.029	3.464	4.305	1.345	0.917	1.131	4.457	miL
8253812	CH670710	1924	> 0.001	no-match	3	-0.546	0.037	-0.298	0.306	-0.604	-0.149	-0.338	maD
8253813	CH670945	1480	> 0.001	no-match	5	0.009	0.008	0.044	0.215	-0.303	-0.044	0.017	maD
8253814	CH670644	2479	> 0.001	no-match	10	6.191	5.947	5.548	2.541	2.25	2.395	5.969	miL
8253818	CH670513	10356	> 0.001	no-match	18	0.227	0.019	0.224	-0.185	-0.049	-0.117	0.174	maD
8253820	CH670595	3476	> 0.001	no-match	9	0.057	-0.028	0.012	-0.099	0.02	-0.039	0.024	maD
8253821	CH670952	1475	> 0.001	no-match	7	4.25	3.898	3.576	1.478	0.901	1.19	3.993	miL
8253824	CH670787	1654	> 0.001	no-match	3	0.085	0.12	0.217	0.062	-0.045	0.009	0.127	maD
8253825	CH670537	7698	> 0.001	no-match	9	-0.053	0.303	0.07	0.009	-0.049	-0.02	0.067	maD
8253826	CH670775	1680	> 0.001	no-match	7	2.444	1.965	1.758	0.095	0.094	0.095	2.153	miL
8253827	CH445402	2637	> 0.001	no-match	7	1.928	1.499	1.575	-0.042	0.25	0.104	1.732	miL
8253829	CH670587	3705	> 0.001	no-match	7	-0.007	0.109	0.106	-0.046	-0.071	-0.059	0.05	maD
8253830	CH670984	1445	> 0.001	no-match	3	5.286	3.853	3.748	0.628	0.859	0.743	4.543	miL
8253831	CH670877	1544	> 0.001	no-match	3	-0.133	0.148	0.029	-0.189	-0.001	-0.095	-0.022	maD
8253832	CH670992	1442	> 0.001	no-match	5	3.682	2.594	2.124	0.078	0.211	0.144	3.02	miL
8253834	CH670448	26995	> 0.001	no-match	102	0.006	0.131	0.128	-0.014	-0.056	-0.035	0.067	maD
8253835	CH445403	4152	> 0.001	no-match	3	0.678	0.895	0.634	0.177	-0.086	0.046	0.721	maD
8253836	CH670913	1511	> 0.001	no-match	3	1.543	1.248	1.055	-0.069	0.144	0.037	1.347	miL
8253838	CH670592	3616	> 0.001	no-match	8	0.073	0.042	0.072	-0.409	-0.177	-0.293	0.065	maD
8253840	CH445404	6462	> 0.001	no-match	3	1.387	0.852	0.566	-0.199	0.241	0.021	1.048	maD
8253841	CH670944	1480	> 0.001	no-match	3	-0.033	0.213	0.153	-0.056	0.066	0.005	0.075	maD
8253842	CH670668	2299	> 0.001	no-match	3	0.181	-0.248	0.127	-0.019	-0.302	-0.16	0.06	maD
8253844	CH671312	1208	> 0.001	no-match	3	-0.672	-0.44	-0.559	0.169	-0.043	0.063	-0.586	maD
8253845	CH445406	4262	> 0.001	no-match	3	0.199	0.079	0.2	-0.311	-0.113	-0.212	0.169	maD
8253846	CH670683	2125	> 0.001	no-match	3	0.594	0.197	0.047	1.392	1.111	1.252	0.358	maD
8253848	CH670472	17833	> 0.001	no-match	71	-0.027	-0.349	-0.233	-0.078	0.048	-0.015	-0.159	maD
8253851	CH670684	2124	> 0.001	no-match	7	0.567	0.224	0.375	-0.11	-0.02	-0.065	0.433	maD
8253852	CH671026	1418	> 0.001	no-match	6	2.4	2.158	1.641	0.163	0.111	0.137	2.149	miL
8253853	CH670484	16276	> 0.001	no-match	59	0.243	0.171	0.177	-0.034	-0.02	-0.027	0.209	maD
8253854	CH670901	1523	> 0.001	no-match	6	4.488	3.986	3.384	0.558	0.438	0.498	4.086	miL
8253857	CH670856	1570	> 0.001	no-match	7	5.772	5.071	4.734	1.131	1.235	1.183	5.337	miL
8253858	CH670808	1628	> 0.001	no-match	3	2.068	1.36	1.867	1.002	0.513	0.757	1.841	miL
8253860	CH445410	3671	> 0.001	no-match	9	0.255	0.306	0.061	-0.05	-0.108	-0.079	0.219	maD
8253861	CH670810	1625	> 0.001	no-match	6	2.394	1.386	1.177	0.03	0.204	0.117	1.838	miL
8253864	CH445411	39867	> 0.001	no-match	123	0.262	0.15	0.23	-0.061	0.009	-0.026	0.226	maD
8253865	CH670611	3023	> 0.001	no-match	5	1.666	1.242	1.119	0.736	0.831	0.783	1.423	miL
8253868	CH670563	4939	> 0.001	no-match	13	0.258	-0.024	0.211	-0.17	-0.013	-0.091	0.176	maD
8253869	CH670585	3784	> 0.001	no-match	3	0.168	0.311	0.022	-0.391	0.083	-0.154	0.167	maD
8253870	CH670561	4992	> 0.001	no-match	15	0.272	0.31	0.147	-0.001	0.084	0.042	0.25	maD
8253872	CH671025	1418	> 0.001	no-match	6	4.023	3.597	3.549	0.516	0.683	0.6	3.798	miL
8253875	CH670978	1448	> 0.001	no-match	6	1.731	0.933	0.848	0.02	0.278	0.149	1.311	miL
8253876	CH671037	1410	> 0.001	no-match	3	0.225	0.101	0.125	-0.272	-0.21	-0.241	0.169	maD
8253879	CH671148	1327	> 0.001	no-match	5	1.272	1.442	1.474	0.021	0.4	0.211	1.365	miL
8253881	CH670961	1468	> 0.001	no-match	3	-0.173	-0.415	-0.281	-0.253	-0.008	-0.13	-0.261	maD
8253885	CH671268	1239	> 0.001	no-match	3	0.058	-0.281	-0.385	-0.271	0.111	-0.08	-0.137	maD
8253889	CH670914	1510	> 0.001	no-match	5	3.084	2.269	2.553	0.158	0.243	0.201	2.748	miL
8253890	CH445416	26975	> 0.001	no-match	91	0.49	0.333	0.335	0.012	-0.004	0.004	0.412	maD
8253892	CH670693	2062	> 0.001	no-match	7	3.62	3.201	3.149	0.745	0.886	0.816	3.398	miL
8253893	CH445418	20571	> 0.001	no-match	64	0.039	0.216	0.253	0.012	0.018	0.015	0.137	maD
8253896	CH445420	3328	> 0.001	no-match	14	0.216	-0.095	0.04	0.038	0.096	0.067	0.094	maD
8253897	CH670641	2517	> 0.001	no-match	5	0.311	0.599	0.471	-0.249	0.193	-0.028	0.423	maD
8253898	CH670647	2456	> 0.001	no-match	11	5.624	4.71	4.686	1.21	1.074	1.142	5.161	miL
8253903	CH670573	4273	> 0.001	no-match	10	0.256	0.169	0.155	0.005	-0.041	-0.018	0.209	maD
8253906	CH670526	8877	> 0.001	no-match	36	0.163	-0.358	-0.255	-0.055	0.014	-0.021	-0.072	maD
8253907	CH670481	16957	> 0.001	no-match	56	0.127	0.2	0.134	-0.09	-0.008	-0.049	0.147	maD
8253909	CH670698	2014	> 0.001	no-match	7	5.924	5.17	4.98	2.265	1.999	2.132	5.499	miL
8253911	CH445426	3098	> 0.001	no-match	13	4.537	4.142	3.933	1.492	1.139	1.316	4.288	miL
8253916	CH670610	3052	> 0.001	no-match	13	4.371	3.077	3.245	0.429	0.448	0.439	3.766	miL
8253918	CH670625	2733	> 0.001	no-match	3	0.098	-0.096	-0.034	-0.252	-0.231	-0.242	0.017	maD
8253920	CH670900	1523	> 0.001	no-match	4	2.782	2.059	1.869	0.199	0.196	0.197	2.373	miL
8253921	CH670884	1536	> 0.001	no-match	3	-0.031	0.291	0.137	0.118	0.153	0.135	0.092	maD
8253922	CH445429	3228	> 0.001	no-match	11	2.061	1.507	1.219	0.048	0.256	0.152	1.712	miL
8253923	CH670963	1467	> 0.001	no-match	6	1.625	1.303	1.11	0.307	0.355	0.331	1.416	miL
8253924	CH670794	1645	> 0.001	no-match	7	5.661	5.312	4.732	1.884	1.406	1.645	5.341	miL
8253926	CH670996	1441	> 0.001	no-match	7	4.722	4.036	3.445	0.899	0.632	0.766	4.231	miL
8253927	CH670837	1598	> 0.001	no-match	7	6.05	5.547	5.249	2.318	1.854	2.086	5.724	miL
8253929	CH670949	1477	> 0.001	no-match	6	3.634	3.417	3.232	1.558	0.894	1.226	3.479	miL
8253931	CH445433	16441	> 0.001	no-match	59	-0.219	-0.01	0.081	-0.19	-0.033	-0.111	-0.092	maD
8253933	CH445435	3092	> 0.001	no-match	5	0.055	0.147	-0.227	-0.165	0.121	-0.022	0.007	maD
8253936	CH670887	1535	> 0.001	no-match	7	3.877	3.013	2.974	0.223	0.282	0.252	3.435	miL
8253940	CH670853	1575	> 0.001	no-match	7	3.751	2.695	2.625	0.829	0.665	0.747	3.206	miL
8253941	CH670613	3012	> 0.001	no-match	13	5.74	5.085	4.913	1.55	1.469	1.51	5.369	miL
8253943	CH671030	1415	> 0.001	no-match	3	6.358	5.139	5.352	2.681	2.26	2.471	5.802	miL
8253944	CH671033	1412	> 0.001	no-match	4	2.323	2.03	1.852	0.154	0.383	0.268	2.132	miL
8253945	CH670761	1730	> 0.001	no-match	4	4.524	3.162	3.268	0.681	1.099	0.89	3.87	miL
8253949	CH670777	1678	> 0.001	no-match	7	5.381	4.726	4.749	1.43	1.288	1.359	5.059	miL
8253950	CH670629	2668	> 0.001	no-match	10	5.965	5.24	4.846	1.771	1.557	1.664	5.504	miL
8253951	CH671282	1233	> 0.001	no-match	5	2.548	1.512	1.927	0.511	0.46	0.485	2.134	miL
8253952	CH670975	1451	> 0.001	no-match	6	5.054	4.434	3.782	0.829	0.802	0.815	4.581	miL
8253953	CH670642	2513	> 0.001	no-match	6	4.74	3.882	4.178	1.202	0.849	1.026	4.385	miL
8253954	CH670675	2210	> 0.001	no-match	5	5.981	5.133	5.095	1.745	1.565	1.655	5.548	miL
8253956	CH670583	3872	> 0.001	no-match	7	-0.053	0.076	0.093	0.01	-0.097	-0.044	0.016	maD
8253958	CH445439	2390	> 0.001	no-match	8	4.915	4.316	4.464	1.524	1.136	1.33	4.653	miL
8253959	CH670874	1545	> 0.001	no-match	6	5.526	5.145	5.002	1.92	1.531	1.725	5.3	miL
8253961	CH670622	2793	> 0.001	no-match	11	4.859	3.603	4.082	0.695	0.694	0.694	4.351	miL
8253962	CH670758	1734	> 0.001	no-match	3	0.244	0.617	0.339	0.118	0.202	0.16	0.361	maD
8253966	CH670730	1830	> 0.001	no-match	8	5.31	4.32	4.498	0.676	0.68	0.678	4.859	miL
8253967	CH670572	4309	> 0.001	no-match	3	0.263	0.362	0.13	-0.241	0.077	-0.082	0.254	maD
8253969	CH670689	2081	> 0.001	no-match	5	0.897	0.491	0.565	0.08	0.205	0.142	0.713	maD
8253970	CH670483	16363	> 0.001	no-match	29	-0.094	0.427	0.406	0.066	-0.022	0.022	0.161	maD
8253971	CH445442	13549	> 0.001	no-match	38	-0.601	-0.342	-0.323	-0.034	-0.035	-0.035	-0.467	maD
8253972	CH445443	6010	> 0.001	no-match	18	0.124	0.099	0.179	-0.14	0.037	-0.052	0.131	maD
8253973	CH670712	1918	> 0.001	no-match	3	0.375	0.343	0.297	-0.292	0.207	-0.043	0.347	maD
8253974	CH670422	55028	> 0.001	no-match	217	-0.603	-0.384	-0.383	0.011	0.052	0.031	-0.493	maD
8253975	CH670951	1476	> 0.001	no-match	6	2.682	2.588	2.492	-0.029	0.357	0.164	2.611	miL
8253976	CH670494	13549	> 0.001	no-match	26	-0.283	0.315	0.37	0.023	-0.067	-0.022	0.03	maD
8253977	CH445444	12455	> 0.001	no-match	48	0.005	0.027	0.108	-0.088	-0.013	-0.051	0.036	maD
8253981	CH445446	17149	> 0.001	no-match	66	0.327	0.015	-0.008	-0.056	0.125	0.034	0.165	maD
8253982	CH670753	1742	> 0.001	no-match	7	1.86	1.184	1.138	0.206	0.09	0.148	1.51	miL
8253983	CH670594	3539	> 0.001	no-match	11	-0.036	-0.229	-0.331	-0.012	-0.041	-0.026	-0.158	maD
8253986	CH445449	4806	> 0.001	no-match	3	0.381	-0.14	0.042	-0.034	0.025	-0.005	0.166	maD
8253987	CH670657	2399	> 0.001	no-match	8	0.14	-0.033	0.276	-0.133	-0.183	-0.158	0.131	maD
8253988	CH671205	1284	> 0.001	no-match	5	4.192	3.329	3.714	0.309	0.6	0.454	3.857	miL
8253989	CH445450	8063	> 0.001	no-match	28	0.325	0.167	0.283	-0.01	0.14	0.065	0.275	maD
8253992	CH445451	141270	> 0.001	no-match	554	0.077	0.136	0.147	-0.016	-0.022	-0.019	0.109	maD
8253995	CH671106	1358	> 0.001	no-match	3	0.287	0.034	0.357	-0.565	0.089	-0.238	0.241	maD
8253996	CH445453	2702	> 0.001	no-match	3	0.503	0.104	0.104	-0.099	-0.049	-0.074	0.303	maD
8253997	CH445454	3008	> 0.001	no-match	3	0.034	0.027	0.116	0.006	-0.204	-0.099	0.053	maD
8254001	CH670685	2120	> 0.001	no-match	7	3.757	3.08	2.714	0.51	0.426	0.468	3.327	miL
8254004	CH670700	1990	> 0.001	no-match	8	2.127	1.679	1.509	-0.249	-0.056	-0.153	1.86	miL
8254007	CH445458	84068	> 0.001	no-match	282	0.157	0.129	0.161	-0.078	0.022	-0.028	0.151	maD
8254008	CH670922	1500	> 0.001	no-match	7	4.397	4.149	3.548	0.657	0.545	0.601	4.123	miL
8254009	CH670816	1622	> 0.001	no-match	7	3.932	3.05	2.971	0.686	0.636	0.661	3.471	miL
8254011	CH671172	1305	> 0.001	no-match	3	-0.306	-0.453	-0.315	-0.345	-0.564	-0.455	-0.345	maD
8254012	CH670607	3166	> 0.001	no-match	3	0.068	0.189	0.129	-0.054	-0.18	-0.117	0.113	maD
8254013	CH670723	1853	> 0.001	no-match	6	1.707	1.225	1.07	-0.052	0.23	0.089	1.427	miL
8254014	CH670871	1549	> 0.001	no-match	6	1.095	0.696	0.527	-0.182	0.063	-0.059	0.853	maD
8254015	CH670940	1483	> 0.001	no-match	6	5.285	4.958	4.691	1.057	1.021	1.039	5.055	miL
8254016	CH670948	1477	> 0.001	no-match	7	4.71	4.107	3.835	1.148	1.067	1.108	4.341	miL
8254017	CH670806	1629	> 0.001	no-match	6	3.821	4.068	3.543	0.934	0.831	0.883	3.813	miL
8254018	CH671210	1280	> 0.001	no-match	6	4.059	3.254	2.706	0.378	0.345	0.362	3.519	miL
8254019	CH670958	1469	> 0.001	no-match	5	3.283	2.598	2.584	0.078	0.35	0.214	2.937	miL
8254020	CH670726	1844	> 0.001	no-match	3	0.094	0.136	0.095	-0.148	-0.112	-0.13	0.105	maD
8254023	CH670778	1676	> 0.001	no-match	3	0.065	0.305	0.261	-0.348	0.088	-0.13	0.174	maD
8254024	CH670696	2024	> 0.001	no-match	6	5.554	4.393	4.789	1.217	1.169	1.193	5.072	miL
8254025	CH670713	1910	> 0.001	no-match	8	2.762	2.056	2.264	0.435	0.661	0.548	2.461	miL
8254027	CH670551	6276	> 0.001	no-match	3	0.083	-0.246	-0.127	-0.071	0.631	0.28	-0.052	maD
8254030	CH670828	1605	> 0.001	no-match	6	2.815	2.218	1.845	0.041	0.319	0.18	2.423	miL
8254031	CH670575	4048	> 0.001	no-match	4	0.049	-0.275	-0.248	0.08	0.384	0.232	-0.106	maD
8254035	CH670897	1525	> 0.001	no-match	4	2.518	2.492	2.229	0.06	0.559	0.309	2.439	miL
8254038	CH671154	1320	> 0.001	no-match	6	3.82	3.408	2.886	0.547	0.58	0.564	3.484	miL
8254040	CH670886	1535	> 0.001	no-match	6	3.139	2.975	2.608	0.09	0.226	0.158	2.965	miL
8254041	CH670652	2421	> 0.001	no-match	9	3.829	2.955	2.679	0.377	0.567	0.472	3.323	miL
8254044	CH670727	1840	> 0.001	no-match	3	0.262	0.287	0.121	0.164	-0.148	0.008	0.233	maD
8254045	CH445466	2873	> 0.001	no-match	3	0.196	0.02	-0.009	-0.361	0.048	-0.157	0.101	maD
8254046	CH670833	1601	> 0.001	no-match	7	2.207	2.134	1.765	0.034	0.299	0.167	2.078	miL
8254048	CH670707	1947	> 0.001	no-match	8	5.447	4.682	4.092	1.047	0.768	0.908	4.917	miL
8254050	CH670743	1786	> 0.001	no-match	3	1.148	0.691	0.783	-0.129	0.372	0.122	0.943	maD
8254052	CH670621	2816	> 0.001	no-match	3	2.629	1.178	1.401	3.046	2.166	2.606	1.959	miL
8254053	CH670586	3763	> 0.001	no-match	13	0.463	0.54	0.56	-0.005	0.124	0.06	0.507	maD
8254055	CH670714	1897	> 0.001	no-match	8	5.06	4.294	4.293	1.635	1.378	1.507	4.677	miL
8254056	CH670653	2416	> 0.001	no-match	8	3.985	2.737	3.01	0.564	0.53	0.547	3.429	miL
8254057	CH670491	14397	> 0.001	no-match	22	-0.001	0.126	0.064	-0.1	0.018	-0.041	0.047	maD
8254058	CH670444	28992	> 0.001	no-match	97	0.146	0.145	0.199	-0.034	0.006	-0.014	0.159	maD
8254059	CH670855	1570	> 0.001	no-match	7	3.591	3.208	2.584	0.349	0.53	0.44	3.243	miL
8254060	CH445470	6853	> 0.001	no-match	12	0.064	0.161	0.284	0.009	-0.068	-0.029	0.143	maD
8254063	CH670905	1519	> 0.001	no-match	4	4.524	3.107	3.161	1.254	0.787	1.02	3.829	miL
8254064	CH670752	1742	> 0.001	no-match	7	5.986	5.553	5.436	2.483	2.468	2.476	5.74	miL
8254066	CH670888	1534	> 0.001	no-match	6	1.076	0.779	0.862	0.15	0.069	0.11	0.948	maD
8254067	CH670631	2658	> 0.001	no-match	8	4.823	4.712	4.525	1.594	1.682	1.638	4.721	miL
8254069	CH670742	1788	> 0.001	no-match	5	4.165	2.997	3.586	0.899	0.499	0.699	3.728	miL
8254070	CH670903	1520	> 0.001	no-match	7	1.049	0.947	0.491	0.209	-0.06	0.074	0.884	maD
8254071	CH445471	4294	> 0.001	no-match	18	5.7	5.175	4.97	2.028	1.917	1.973	5.386	miL
8254074	CH445473	7241	> 0.001	no-match	8	0.273	0.3	0.272	0.072	-0.058	0.007	0.28	maD
8254076	CH670703	1961	> 0.001	no-match	8	5.413	4.597	4.47	0.972	0.989	0.981	4.973	miL
8254080	CH671644	1069	> 0.001	no-match	3	2.818	0.816	1.872	-0.257	-0.016	-0.137	2.081	miL
8254083	CH671612	1083	> 0.001	no-match	5	2.149	1.799	1.618	-0.147	0.266	0.059	1.929	miL
8254084	CH670899	1523	> 0.001	no-match	3	3.153	3.281	3.211	-1.007	0.376	-0.316	3.199	miL
8254089	CH670686	2100	> 0.001	no-match	8	4.941	4.285	4.119	1.054	0.887	0.971	4.571	miL
8254090	CH670976	1450	> 0.001	no-match	4	1.886	1.872	1.725	-0.14	0.272	0.066	1.842	miL
8254091	CH671094	1366	> 0.001	no-match	6	5.691	4.917	4.741	1.283	1.072	1.177	5.26	miL
8254093	CH670717	1868	> 0.001	no-match	9	4.59	4.171	3.846	0.664	0.809	0.736	4.299	miL
8254096	CH670822	1614	> 0.001	no-match	7	5.475	4.565	4.431	1.563	1.042	1.303	4.986	miL
8254098	CH670729	1834	> 0.001	no-match	3	-0.137	-0.429	-0.087	-0.002	-0.443	-0.223	-0.198	maD
8254099	CH445481	29791	> 0.001	no-match	59	0.387	0.252	0.302	-0.002	0.025	0.011	0.332	maD
8254100	CH671254	1249	> 0.001	no-match	5	2.935	2.238	2.454	0.374	0.233	0.304	2.641	miL
8254101	CH670516	9946	> 0.001	no-match	19	0.283	-0.033	-0.104	-0.084	0.027	-0.028	0.107	maD
8254102	CH670880	1541	> 0.001	no-match	6	6.067	5.888	5.505	2.378	2.363	2.37	5.882	miL
8254105	CH670502	11900	> 0.001	no-match	18	0.326	0.306	0.212	-0.068	0.076	0.004	0.292	maD
8254107	CH670633	2641	> 0.001	no-match	11	0.268	0.079	0.081	-0.23	0.056	-0.087	0.174	maD
8254108	CH445483	7474	> 0.001	no-match	21	0.36	0.605	0.421	0.099	0.164	0.131	0.436	maD
8254112	CH671179	1299	> 0.001	no-match	3	0.174	0.278	0.165	0.291	0.028	0.16	0.198	maD
8254113	CH670522	9412	> 0.001	no-match	8	0.263	0.314	0.242	-0.134	0.082	-0.026	0.27	maD
8254115	CH671057	1395	> 0.001	no-match	5	4.546	3.514	3.507	0.875	0.721	0.798	4.028	miL
8254117	CH670868	1552	> 0.001	no-match	5	5.996	5.783	5.553	2.163	2.371	2.267	5.832	miL
8254118	CH670832	1602	> 0.001	no-match	5	1.961	1.582	1.376	0.142	0.211	0.176	1.72	miL
8254119	CH670605	3329	> 0.001	no-match	3	1.118	0.225	0.279	-0.242	-0.023	-0.133	0.685	maD
8254120	CH670782	1661	> 0.001	no-match	4	0.313	0.091	-0.108	-0.276	-0.02	-0.148	0.152	maD
8254122	CH670419	57503	> 0.001	no-match	228	0.038	0.046	0.12	-0.112	0.066	-0.023	0.06	maD
8254123	CH671055	1396	> 0.001	no-match	3	1.598	1.274	1.219	-0.078	0.145	0.034	1.422	miL
8254124	CH670931	1489	> 0.001	no-match	5	5.607	4.471	4.779	1.436	1.12	1.278	5.116	miL
8254125	CH670520	9520	> 0.001	no-match	30	-0.039	0.103	0.03	-0.079	-0.027	-0.053	0.014	maD
8254126	CH671338	1195	> 0.001	no-match	5	3.23	2.527	2.785	0.143	-0.033	0.055	2.943	miL
8254127	CH670843	1587	> 0.001	no-match	7	4.732	4.3	3.728	0.744	0.639	0.691	4.373	miL
8254128	CH671004	1431	> 0.001	no-match	3	-0.676	-0.567	-0.449	-0.02	-0.049	-0.035	-0.592	maD
8254129	CH445485	15774	> 0.001	no-match	39	0.365	0.286	0.393	0.136	0.201	0.168	0.352	maD
8254130	CH670774	1680	> 0.001	no-match	7	3.536	2.096	2.357	0.58	0.409	0.494	2.882	miL
8254132	CH670854	1570	> 0.001	no-match	3	0.26	0.141	0.368	-0.199	0.087	-0.056	0.257	maD
8254133	CH670825	1609	> 0.001	no-match	3	-0.552	-0.483	-0.319	-0.155	-0.03	-0.093	-0.476	maD
8254134	CH670511	10382	> 0.001	no-match	11	0.086	-0.356	-0.304	-0.123	-0.08	-0.102	-0.122	maD
8254137	CH670623	2766	> 0.001	no-match	11	4.215	3.737	3.272	1.098	0.777	0.937	3.86	miL
8254138	CH670870	1549	> 0.001	no-match	6	5.203	4.643	4.522	0.849	0.924	0.886	4.893	miL
8254139	CH670480	16969	> 0.001	no-match	31	0.126	0.123	0.126	-0.052	-0.071	-0.062	0.125	maD
8254140	CH670667	2305	> 0.001	no-match	7	3.839	3.207	3.222	0.827	0.982	0.904	3.527	miL
8254141	CH445486	2275	> 0.001	no-match	10	4.904	4.66	4.306	1.429	1.373	1.401	4.693	miL
8254142	CH445487	3676	> 0.001	no-match	4	0.499	0.391	0.729	-0.214	-0.059	-0.136	0.53	maD
8254143	CH670838	1595	> 0.001	no-match	3	0.248	0.327	0.02	-0.298	-0.084	-0.191	0.211	maD
8254147	CH670673	2253	> 0.001	no-match	6	-0.662	-0.225	-0.398	-0.086	0.091	0.003	-0.487	maD
8254149	CH670815	1622	> 0.001	no-match	8	3.562	2.825	2.443	0.24	0.192	0.216	3.098	miL
8254151	CH670709	1926	> 0.001	no-match	8	5.879	5.224	5.182	1.879	1.699	1.789	5.541	miL
8254152	CH445490	16921	> 0.001	no-match	65	0.151	0.173	0.173	0.048	0.021	0.034	0.162	maD
8254153	CH670826	1606	> 0.001	no-match	4	2.305	1.855	1.891	0.159	0.316	0.237	2.089	miL
8254157	CH670930	1490	> 0.001	no-match	6	3.711	2.997	3.026	0.385	0.282	0.333	3.361	miL
8254158	CH671032	1412	> 0.001	no-match	4	2.78	2.084	2.138	1.83	1.558	1.694	2.445	miL
8254159	CH445492	34715	> 0.001	no-match	129	0.11	0.041	0.092	-0.075	0.038	-0.019	0.088	maD
8254160	CH445493	3865	> 0.001	no-match	3	0.243	0.069	0.341	-0.191	0.021	-0.085	0.224	maD
8254163	CH671133	1338	> 0.001	no-match	6	0.15	0.028	0.152	0.041	0.137	0.089	0.12	maD
8254164	CH670598	3416	> 0.001	no-match	3	2.057	2.287	2.417	-0.296	0.105	-0.096	2.204	miL
8254165	CH670823	1611	> 0.001	no-match	7	4.354	3.483	3.113	1.169	0.951	1.06	3.826	miL
8254166	CH671089	1369	> 0.001	no-match	5	3.186	2.406	2.515	0.046	0.413	0.23	2.824	miL
8254168	CH445495	3404	> 0.001	no-match	7	2.202	1.271	1.071	0.054	0.228	0.141	1.687	miL
8254170	CH670831	1602	> 0.001	no-match	3	0.067	0.406	0.162	0.041	0.03	0.036	0.175	maD
8254171	CH671434	1153	> 0.001	no-match	4	6.175	5.457	5.248	2.264	2.159	2.211	5.764	miL
8254172	CH671016	1424	> 0.001	no-match	4	5.228	4.495	4.539	1.004	1.348	1.176	4.873	miL
8254173	CH670802	1635	> 0.001	no-match	7	6.018	5.143	4.6	1.421	1.026	1.224	5.444	miL
8254174	CH670596	3471	> 0.001	no-match	3	0.227	0.197	0.123	-0.272	-0.199	-0.236	0.194	maD
8254175	CH445496	4402	> 0.001	no-match	4	0.088	0.044	0.181	-0.185	0.118	-0.034	0.1	maD
8254176	CH445497	54804	> 0.001	no-match	215	0.321	0.173	0.213	-0.101	-0.033	-0.067	0.257	maD
8254177	CH670842	1587	> 0.001	no-match	4	6.106	6.027	5.648	2.201	2.237	2.219	5.972	miL
8254178	CH671151	1324	> 0.001	no-match	5	1.295	1.107	0.933	-0.156	0.015	-0.07	1.158	maD
8254180	CH670725	1850	> 0.001	no-match	8	3.71	3.329	3.234	0.355	0.58	0.467	3.496	miL
8254183	CH670666	2314	> 0.001	no-match	3	0.851	0.567	0.32	0.115	0.238	0.176	0.647	maD
8254186	CH671538	1109	> 0.001	no-match	5	2.827	1.746	1.98	0.429	0.387	0.408	2.345	miL
8254188	CH670606	3325	> 0.001	no-match	3	0.384	0.525	0.756	-0.681	0.381	-0.15	0.512	maD
8254189	CH670632	2641	> 0.001	no-match	10	4.3	3.528	3.277	0.513	0.612	0.562	3.851	miL
8254191	CH670938	1484	> 0.001	no-match	6	4.83	3.834	3.611	0.979	0.551	0.765	4.276	miL
8254192	CH670731	1822	> 0.001	no-match	8	3.602	3.012	2.618	0.452	0.456	0.454	3.209	miL
8254193	CH671054	1396	> 0.001	no-match	5	4.117	3.658	3.439	1.099	0.631	0.865	3.833	miL
8254195	CH670998	1439	> 0.001	no-match	5	4.717	3.412	3.649	0.87	0.633	0.752	4.124	miL
8254198	CH670835	1600	> 0.001	no-match	4	3.213	2.862	2.408	0.254	0.002	0.128	2.924	miL
8254201	CH670646	2469	> 0.001	no-match	8	0.05	0.16	0.152	-0.144	-0.082	-0.113	0.103	maD
8254202	CH670750	1749	> 0.001	no-match	5	6.093	5.467	5.385	2.147	2.04	2.093	5.759	miL
8254204	CH670640	2532	> 0.001	no-match	9	4.926	4.413	4.315	1.834	1.553	1.694	4.645	miL
8254207	CH671118	1348	> 0.001	no-match	6	5.377	5.098	4.314	1.052	0.777	0.915	5.041	miL
8254208	CH670924	1498	> 0.001	no-match	7	5.141	3.949	3.999	1.957	1.073	1.515	4.558	miL
8254209	CH671251	1251	> 0.001	no-match	4	-0.335	-0.232	0.111	-0.176	-0.003	-0.089	-0.198	maD
8254210	CH671333	1198	> 0.001	no-match	5	5.926	5.098	5.302	2.348	1.853	2.101	5.563	miL
8254211	CH670721	1865	> 0.001	no-match	8	0.238	-0.303	-0.16	-0.173	0.047	-0.063	0.003	maD
8254212	CH670617	2866	> 0.001	no-match	12	3.769	2.746	2.252	0.659	0.393	0.526	3.134	miL
8254213	CH670489	14461	> 0.001	no-match	37	0.001	0.25	0.127	-0.061	-0.111	-0.086	0.095	maD
8254214	CH670865	1557	> 0.001	no-match	6	5.677	5.081	4.672	1.406	1.32	1.363	5.277	miL
8254215	CH445505	8053	> 0.001	no-match	29	0.169	0.124	0.177	-0.197	-0.083	-0.14	0.16	maD
8254216	CH445506	32465	> 0.001	no-match	100	-0.004	0.161	0.217	-0.039	-0.044	-0.041	0.092	maD
8254217	CH670701	1980	> 0.001	no-match	4	0.271	-0.208	-0.142	-0.149	-1.649	-0.899	0.048	maD
8254218	CH670799	1637	> 0.001	no-match	5	5.819	5.246	5.029	1.913	1.705	1.809	5.478	miL
8254220	CH445507	4918	> 0.001	no-match	8	-0.037	0.061	0.118	0.093	-0.088	0.002	0.026	maD
8254221	CH670911	1511	> 0.001	no-match	5	6.1	5.662	5.395	2.253	1.889	2.071	5.814	miL
8254223	CH670582	3876	> 0.001	no-match	10	0.029	-0.192	-0.241	-0.125	-0.094	-0.11	-0.094	maD
8254225	CH670734	1800	> 0.001	no-match	8	6.219	6.008	5.656	2.675	2.467	2.571	6.025	miL
8254226	CH670834	1600	> 0.001	no-match	3	0.175	0.325	0.216	0.19	0.1	0.145	0.223	maD
8254227	CH670830	1603	> 0.001	no-match	5	4.406	3.262	3.131	0.467	0.256	0.362	3.801	miL
8254228	CH670928	1492	> 0.001	no-match	6	6.189	5.879	5.325	2.303	1.989	2.146	5.895	miL
8254229	CH670751	1744	> 0.001	no-match	7	4.115	3.131	2.379	0.57	0.404	0.487	3.435	miL
8254230	CH445509	18120	> 0.001	no-match	38	0.321	0.222	0.257	-0.064	-0.016	-0.04	0.28	maD
8254232	CH670748	1767	> 0.001	no-match	3	0.184	0.144	0.365	-0.251	-0.029	-0.14	0.219	maD
8254233	CH445510	5989	> 0.001	no-match	3	0.041	0.058	0.109	0.083	-0.042	0.021	0.062	maD
8254234	CH670857	1569	> 0.001	no-match	7	5.455	4.867	4.304	1.101	0.94	1.02	5.02	miL
8254236	CH671034	1411	> 0.001	no-match	5	2.989	2.159	1.62	0.09	0.313	0.201	2.439	miL
8254237	CH670824	1609	> 0.001	no-match	7	4.992	4.026	3.813	0.682	0.688	0.685	4.456	miL
8254238	CH670559	5269	> 0.001	no-match	12	0.018	-0.042	0.136	-0.052	0.015	-0.018	0.032	maD
8254242	CH445513	5041	> 0.001	no-match	16	0.11	0.354	0.303	-0.022	-0.034	-0.028	0.219	maD
8254243	CH670813	1623	> 0.001	no-match	7	2.79	1.798	1.827	0.225	0.258	0.241	2.301	miL
8254244	CH670902	1522	> 0.001	no-match	5	4.474	3.603	2.712	1.126	0.603	0.865	3.816	miL
8254245	CH670977	1449	> 0.001	no-match	6	2.091	1.948	1.55	0	0.31	0.155	1.92	miL
8254246	CH670569	4444	> 0.001	no-match	3	-0.247	-0.435	-0.501	0.086	-0.244	-0.079	-0.358	maD
8254248	CH671012	1425	> 0.001	no-match	6	5.609	4.493	4.028	1.204	0.989	1.097	4.934	miL
8254250	CH670486	15517	> 0.001	no-match	46	-0.013	0.218	0.124	-0.053	-0.023	-0.038	0.079	maD
8254252	CH670955	1472	> 0.001	no-match	6	3.347	2.791	2.375	0.321	0.267	0.294	2.965	miL
8254253	CH445515	3786	> 0.001	no-match	10	5.158	5.025	4.829	2.198	1.738	1.968	5.043	miL
8254254	CH670807	1628	> 0.001	no-match	7	2.607	1.962	1.772	0.258	0.149	0.203	2.237	miL
8254256	CH670882	1539	> 0.001	no-match	5	2.694	2.464	2.249	0.02	0.322	0.171	2.525	miL
8254257	CH670732	1820	> 0.001	no-match	3	2.675	2.019	1.915	2.852	1.713	2.282	2.321	miL
8254258	CH670736	1796	> 0.001	no-match	4	1.969	1.194	1.31	-0.072	0.118	0.023	1.61	miL
8254263	CH670539	7615	> 0.001	no-match	26	0.075	0.233	0.152	0.093	0.02	0.056	0.134	maD
8254264	CH670921	1500	> 0.001	no-match	7	3.061	1.855	2.343	0.218	0.387	0.303	2.58	miL
8254266	CH445517	5469	> 0.001	no-match	3	0.177	0.239	0.295	-0.197	-0.105	-0.151	0.222	maD
8254267	CH670811	1624	> 0.001	no-match	3	0.389	0.547	0.489	0.077	-0.058	0.01	0.454	maD
8254268	CH670863	1558	> 0.001	no-match	6	3.997	2.919	3.139	1.103	0.528	0.815	3.513	miL
8254269	CH670773	1680	> 0.001	no-match	5	4.921	4.447	4.533	1.455	1.078	1.266	4.705	miL
8254270	CH670789	1651	> 0.001	no-match	3	0.334	0.582	0.563	0.337	0.447	0.392	0.453	maD
8254271	CH445518	21660	> 0.001	no-match	59	0.269	0.337	0.296	-0.014	0.103	0.044	0.293	maD
8254272	CH671031	1414	> 0.001	no-match	7	4.12	3.096	3.059	1.112	0.591	0.851	3.599	miL
8254273	CH445519	2768	> 0.001	no-match	12	4.037	3.306	3.322	0.481	0.675	0.578	3.676	miL
8254274	CH671663	1064	> 0.001	no-match	3	0.12	0.156	0.664	-0.747	0.313	-0.217	0.265	maD
8254275	CH670699	2000	> 0.001	no-match	3	0.262	0.158	0.318	-0.449	0.06	-0.195	0.25	maD
8254277	CH671468	1136	> 0.001	no-match	4	4.944	4.194	4.222	1.718	1.063	1.391	4.576	miL
8254278	CH670588	3649	> 0.001	no-match	10	0.121	-0.103	0.046	-0.284	-0.14	-0.212	0.046	maD
8254280	CH670501	11931	> 0.001	no-match	33	0.174	-0.243	-0.213	0.005	0.012	0.008	-0.027	maD
8254281	CH670691	2066	> 0.001	no-match	9	3.505	2.938	2.931	0.29	0.17	0.23	3.22	miL
8254283	CH670664	2352	> 0.001	no-match	4	0.023	0.196	-0.122	-0.285	-0.015	-0.15	0.03	maD
8254285	CH671051	1399	> 0.001	no-match	3	2.138	1.572	1.438	-0.113	-0.251	-0.182	1.821	miL
8254286	CH670564	4902	> 0.001	no-match	3	0.212	0.195	0.165	-0.034	0.122	0.044	0.196	maD
8254287	CH670528	8699	> 0.001	no-match	15	0.097	0.049	0.138	-0.137	-0.132	-0.134	0.095	maD
8254288	CH445521	53351	> 0.001	no-match	211	-0.497	-0.305	-0.232	-0.054	-0.016	-0.035	-0.383	maD
8254289	CH670829	1604	> 0.001	no-match	7	5.25	4.244	4.18	0.865	0.816	0.84	4.731	miL
8254290	CH670728	1838	> 0.001	no-match	3	-0.179	-0.103	-0.316	-0.046	-0.026	-0.036	-0.194	maD
8254294	CH670910	1511	> 0.001	no-match	3	-0.179	0.421	0.23	0.245	0.028	0.136	0.074	maD
8254295	CH670896	1525	> 0.001	no-match	6	4.169	3.14	2.659	0.938	0.408	0.673	3.534	miL
8254297	CH670597	3436	> 0.001	no-match	10	-0.327	-0.091	-0.128	-0.033	-0.485	-0.259	-0.218	maD
8254299	CH670601	3389	> 0.001	no-match	9	0.203	-0.278	-0.289	-0.028	-0.028	-0.028	-0.041	maD
8254300	CH671053	1396	> 0.001	no-match	5	4.45	3.913	3.666	0.987	0.72	0.853	4.12	miL
8254301	CH670608	3146	> 0.001	no-match	3	0.877	0.707	0.741	0.065	0.694	0.379	0.801	maD
8254303	CH445523	2715	> 0.001	no-match	12	3.391	2.93	2.607	0.205	0.247	0.226	3.08	miL
8254306	CH670562	4982	> 0.001	no-match	20	5.059	4.585	4.448	1.37	1.374	1.372	4.788	miL
8254307	CH670568	4455	> 0.001	no-match	3	0.533	0.744	0.642	-0.08	0.11	0.015	0.613	maD
8254308	CH670720	1865	> 0.001	no-match	5	6.211	5.897	5.474	2.207	2.34	2.274	5.948	miL
8254311	CH670766	1695	> 0.001	no-match	7	5.54	5.057	4.642	1.961	1.536	1.748	5.195	miL
8254312	CH670836	1598	> 0.001	no-match	7	5.323	4.845	4.439	1.373	1.072	1.222	4.983	miL
8254314	CH670635	2591	> 0.001	no-match	8	3.083	2.619	2.435	0.324	0.286	0.305	2.805	miL
8254316	CH670909	1512	> 0.001	no-match	7	5.273	4.512	4.249	1.148	1.217	1.183	4.827	miL
8254318	CH670862	1559	> 0.001	no-match	4	-0.224	-0.353	-0.264	-0.198	-0.023	-0.111	-0.266	maD
8254319	CH670937	1484	> 0.001	no-match	4	2.24	2.034	1.713	0.329	1.51	0.92	2.057	miL
8254320	CH670637	2574	> 0.001	no-match	10	4.059	3.406	3.216	0.922	0.783	0.852	3.685	miL
8254322	CH445524	6150	> 0.001	no-match	3	0.703	0.73	0.596	-0.579	0.46	-0.059	0.683	maD
8254323	CH670768	1688	> 0.001	no-match	5	-0.014	-0.1	-0.012	-0.194	-0.151	-0.173	-0.035	maD
8254326	CH670866	1555	> 0.001	no-match	6	6.036	5.595	5.019	1.435	1.138	1.286	5.672	miL
8254327	CH670655	2403	> 0.001	no-match	11	6.054	5.951	5.566	2.336	2.48	2.408	5.906	miL
8254328	CH670879	1541	> 0.001	no-match	6	4.137	3.453	3.312	1.013	0.675	0.844	3.76	miL
8254329	CH670968	1461	> 0.001	no-match	5	0.766	0.386	0.403	-0.057	-0.011	-0.034	0.58	maD
8254330	CH670760	1732	> 0.001	no-match	7	6.416	5.864	5.383	2.05	1.712	1.881	6.02	miL
8254331	CH670867	1552	> 0.001	no-match	7	4.008	3.645	2.946	0.237	0.411	0.324	3.652	miL
8254335	CH670680	2149	> 0.001	no-match	6	3.309	2.614	2.483	0.165	0.299	0.232	2.929	miL
8254336	CH670465	19624	> 0.001	no-match	29	0.097	0.278	0.287	-0.181	0.03	-0.075	0.19	maD
8254337	CH670967	1461	> 0.001	no-match	6	5.882	5.278	4.954	2.256	1.429	1.842	5.499	miL
8254340	CH445526	2329	> 0.001	no-match	8	2.505	1.674	1.845	0.09	0.299	0.194	2.132	miL
8254341	CH671062	1389	> 0.001	no-match	3	1.577	0.585	0.58	-0.158	0.155	-0.002	1.079	maD
8254342	CH670746	1768	> 0.001	no-match	3	0.078	0.422	0.263	-0.209	0.002	-0.103	0.211	maD
8254343	CH670767	1692	> 0.001	no-match	7	3.733	3.201	2.99	0.077	0.424	0.25	3.414	miL
8254344	CH671081	1374	> 0.001	no-match	4	4.014	3.903	3.301	0.556	0.405	0.48	3.808	miL
8254345	CH670814	1622	> 0.001	no-match	7	3.597	3.183	2.84	0.29	0.324	0.307	3.304	miL
8254346	CH670798	1638	> 0.001	no-match	3	4.466	3.187	3.462	0.693	0.478	0.586	3.895	miL
8254350	CH671005	1430	> 0.001	no-match	6	6.104	5.167	4.908	1.47	1.304	1.387	5.571	miL
8254352	CH670908	1516	> 0.001	no-match	7	2.759	2.132	2.058	0.156	0.348	0.252	2.427	miL
8254354	CH670819	1619	> 0.001	no-match	3	0.223	-0.012	0.206	-0.481	0.148	-0.167	0.16	maD
8254356	CH670589	3641	> 0.001	no-match	3	-0.045	0.026	0.193	-0.072	-0.005	-0.039	0.033	maD
8254357	CH670485	15538	> 0.001	no-match	18	0.078	0.191	0.066	-0.113	0.042	-0.035	0.103	maD
8254358	CH670850	1577	> 0.001	no-match	4	6.118	6.021	5.652	2.459	2.413	2.436	5.977	miL
8254363	CH670447	27175	> 0.001	no-match	101	0.24	0.177	0.221	-0.04	0.029	-0.005	0.219	maD
8254364	CH670552	6048	> 0.001	no-match	18	0.258	0.146	0.205	-0.184	-0.115	-0.15	0.217	maD
8254366	CH670531	8352	> 0.001	no-match	14	0.161	0.188	0.095	-0.123	0.011	-0.056	0.151	maD
8254372	CH670477	17446	> 0.001	no-match	39	0.078	0.284	0.263	0.1	0.067	0.083	0.176	maD
8254374	CH670503	11842	> 0.001	no-match	33	0.278	0.198	0.203	0.004	0.033	0.019	0.24	maD
8254375	CH445534	46133	> 0.001	no-match	147	0.221	-0.14	-0.116	-0.048	0.037	-0.005	0.046	maD
8254380	CH670403	89313	> 0.001	no-match	338	0.098	0.126	0.139	0.015	-0.014	0.001	0.115	maD
8254381	CH445537	55553	> 0.001	no-match	200	0.066	-0.312	-0.342	-0.038	0.015	-0.011	-0.131	maD
8254384	CH670565	4887	> 0.001	no-match	15	0.044	0.15	0.201	-0.081	0.021	-0.03	0.11	maD
8254386	CH445540	26580	> 0.001	no-match	88	0.171	0.22	0.194	-0.052	-0.032	-0.042	0.189	maD
8254388	CH670441	29584	> 0.001	no-match	110	0.142	0.161	0.17	-0.053	-0.006	-0.029	0.154	maD
8254390	CH670557	5382	> 0.001	no-match	6	0.24	0.46	0.123	-0.04	-0.017	-0.028	0.266	maD
8254394	CH670505	11350	> 0.001	no-match	42	0.237	0.084	0.123	-0.071	0.006	-0.032	0.17	maD
8254398	CH670671	2258	> 0.001	no-match	3	-0.172	-0.013	0.048	0.149	-0.074	0.038	-0.077	maD
8254399	CH670550	6376	> 0.001	no-match	16	0.125	0.228	0.243	-0.006	-0.125	-0.065	0.18	maD
8254400	CH670645	2475	> 0.001	no-match	3	-0.76	-0.331	-0.321	-0.824	-0.355	-0.59	-0.543	maD
8254404	CH670591	3616	> 0.001	no-match	4	1.713	1.394	1.621	-0.119	0.036	-0.042	1.61	miL
8254405	CH670527	8778	> 0.001	no-match	15	0.214	0.258	0.251	-0.025	-0.024	-0.025	0.234	maD
8254408	CH670546	6938	> 0.001	no-match	4	0.409	0.213	0.523	0.204	0.052	0.128	0.389	maD
8254409	CH670639	2561	> 0.001	no-match	7	-0.045	-0.305	-0.403	-0.389	0.058	-0.166	-0.2	maD
8254411	CH670508	10852	> 0.001	no-match	11	0.7	0.389	0.48	-0.132	-0.051	-0.091	0.567	maD
8254413	CH670663	2362	> 0.001	no-match	3	0.313	-0.431	0.233	-0.077	-0.02	-0.049	0.107	maD
8254416	CH670451	25114	> 0.001	no-match	82	0.298	0.245	0.294	0.022	-0.002	0.01	0.284	maD
8254419	CH670515	10066	> 0.001	no-match	21	0.079	0.211	0.21	-0.028	0.074	0.023	0.145	maD
8254421	CH670504	11655	> 0.001	no-match	36	0.211	0.208	0.198	-0.014	-0.039	-0.027	0.207	maD
8254424	CH670509	10511	> 0.001	no-match	34	0.08	0.22	0.138	-0.07	0.013	-0.028	0.129	maD
8254425	CH670500	12302	> 0.001	no-match	38	0.227	0.077	0.158	-0.148	0.057	-0.045	0.172	maD
8254427	CH670571	4322	> 0.001	no-match	3	-0.094	0.004	0.08	0.168	-0.186	-0.009	-0.026	maD
8254430	CH670462	20103	> 0.001	no-match	57	0.163	0.234	0.253	0.131	-0.048	0.041	0.203	maD
8254432	CH670512	10358	> 0.001	no-match	19	-0.034	-0.068	0.123	-0.092	-0.093	-0.093	-0.003	maD
8254433	CH670394	111488	> 0.001	no-match	442	-0.522	-0.354	-0.371	-0.037	0.038	0.001	-0.442	maD
8254434	CH670455	21857	> 0.001	no-match	66	0.134	0.11	0.114	0.031	-0.012	0.01	0.123	maD
8254438	CH670454	21893	> 0.001	no-match	84	0.185	0.215	0.156	-0.013	-0.017	-0.015	0.185	maD
8254439	CH670541	7232	> 0.001	no-match	6	0.444	0.475	0.447	-0.243	0.053	-0.095	0.453	maD
8254441	CH670670	2286	> 0.001	no-match	3	0.421	0.118	0.218	-0.278	0.143	-0.067	0.294	maD
8254442	CH670473	17810	> 0.001	no-match	43	0.019	0.167	0.143	-0.05	-0.006	-0.028	0.087	maD
8254443	CH670517	9862	> 0.001	no-match	22	0.226	0.198	0.197	0.005	-0.014	-0.005	0.212	maD
8254445	CH670548	6660	> 0.001	no-match	17	-0.027	0.223	0.207	-0.081	-0.016	-0.049	0.094	maD
8254451	CH445554	29869	> 0.001	no-match	100	0.281	0.218	0.224	-0.035	0.079	0.022	0.251	maD
8254452	CH670556	5509	> 0.001	no-match	3	1.01	1.027	0.825	0.41	0.499	0.454	0.968	maD
8254453	CH670525	8898	> 0.001	no-match	20	0.265	0.173	0.216	-0.196	0.053	-0.071	0.23	maD
8254455	CH670603	3367	> 0.001	no-match	13	5.934	5.41	5.229	1.85	1.862	1.856	5.627	miL
8254458	CH670534	7970	> 0.001	no-match	21	0.063	0.201	0.067	-0.179	-0.058	-0.118	0.098	maD
8254461	CH670545	6943	> 0.001	no-match	15	0.139	0.097	0.136	-0.061	0.034	-0.014	0.127	maD
8254462	CH670530	8358	> 0.001	no-match	6	-0.193	-0.089	-0.133	0.12	-0.081	0.02	-0.152	maD
8254465	CH670474	17739	> 0.001	no-match	63	-0.041	0.144	0.184	-0.068	0.005	-0.031	0.062	maD
8254471	CH670566	4884	> 0.001	no-match	3	1.157	0.551	0.882	-0.391	-0.259	-0.325	0.937	maD
8254472	CH670407	80630	> 0.001	no-match	275	0.19	0.219	0.177	0.007	0.037	0.022	0.194	maD
8254488	CH670590	3635	> 0.001	no-match	9	0.19	0.252	0.169	-0.051	-0.06	-0.055	0.2	maD
8254490	CH670498	12532	> 0.001	no-match	26	0.326	-0.17	-0.086	-0.152	0.032	-0.06	0.099	maD
8254493	CH670555	5602	> 0.001	no-match	5	0.167	0.212	0.037	0.117	-0.108	0.005	0.146	maD
8254494	CH670599	3403	> 0.001	no-match	9	0.168	0.097	0.133	-0.164	-0.119	-0.141	0.141	maD
8254497	CH445570	69572	> 0.001	no-match	275	0.025	0.08	0.064	-0.044	0.043	-0.001	0.049	maD
8254499	CH670544	6992	> 0.001	no-match	9	0.532	0.668	0.761	0.09	-0.05	0.02	0.623	maD
8254501	CH670532	8291	> 0.001	no-match	10	0.29	0.326	0.176	-0.105	-0.119	-0.112	0.27	maD
8254506	CH670679	2156	> 0.001	no-match	3	0.463	0.194	0.307	-0.356	0.09	-0.133	0.356	maD
8254507	CH670533	8013	> 0.001	no-match	11	0.474	0.377	0.442	-0.054	-0.156	-0.105	0.442	maD
8254508	CH670507	11119	> 0.001	no-match	27	0.387	0.314	0.266	-0.104	-0.011	-0.058	0.339	maD
8254510	CH670558	5363	> 0.001	no-match	3	0.669	0.48	0.428	0.073	-0.144	-0.036	0.562	maD
8254513	CH670415	64538	> 0.001	no-match	213	-0.458	0.143	0.138	-0.052	-0.052	-0.052	-0.159	maD
8254514	CH670630	2662	> 0.001	no-match	3	0.074	0.171	0.439	0.092	0.003	0.048	0.19	maD
8254516	CH445572	75569	> 0.001	no-match	248	0.169	-0.173	-0.169	-0.006	0.024	0.009	-0.001	maD
8254519	CH670521	9432	> 0.001	no-match	12	0.248	0.14	0.175	0.097	0.155	0.126	0.203	maD
8254520	CH670576	4012	> 0.001	no-match	3	0.201	0.17	0.253	-0.176	-0.199	-0.187	0.206	maD
8254524	CH670581	3930	> 0.001	no-match	5	0.631	0.467	0.659	0.076	-0.215	-0.069	0.597	maD
8254525	CH670421	56404	> 0.001	no-match	207	0.032	0.126	0.09	-0.023	0.004	-0.01	0.07	maD
8254526	CH670469	18366	> 0.001	no-match	60	0.184	0.211	0.199	-0.014	-0.004	-0.009	0.194	maD
8254530	CH670404	87247	> 0.001	no-match	331	0.118	0.131	0.146	-0.047	0.042	-0.002	0.128	maD
8254531	CH670636	2582	> 0.001	no-match	7	0.146	-0.099	-0.089	-0.195	-0.057	-0.126	0.026	maD
8254532	CH670626	2710	> 0.001	no-match	8	0.026	0.006	0.082	0.018	-0.056	-0.019	0.035	maD
8254533	CH670578	3977	> 0.001	no-match	3	0.221	0.155	0.089	-0.184	-0.328	-0.256	0.171	maD
8254534	CH670762	1723	> 0.001	no-match	3	0.441	0.306	0.372	0.292	-0.163	0.065	0.39	maD
8254535	CH670772	1680	> 0.001	no-match	3	0.63	0.268	0.676	-0.316	0.279	-0.019	0.551	maD
8254536	CH670654	2405	> 0.001	no-match	4	1.948	1.295	0.789	1.719	0.984	1.351	1.495	miL
8254537	CH670756	1736	> 0.001	no-match	3	0.201	0.26	0.231	-0.132	-0.011	-0.072	0.223	maD
8254538	CH670510	10448	> 0.001	no-match	12	0.116	0.152	0.172	0.071	0.002	0.036	0.139	maD
8254539	CH670659	2382	> 0.001	no-match	4	-0.203	-0.011	-0.201	-0.069	-0.176	-0.122	-0.155	maD
8254540	CH670971	1456	> 0.001	no-match	3	0.461	0.338	0.461	0.14	0.033	0.086	0.43	maD
8254541	CH670739	1793	> 0.001	no-match	3	0.821	0.72	0.644	0.397	0.427	0.412	0.752	maD
8254546	CH670514	10261	> 0.001	no-match	37	0.029	0.075	0.067	-0.038	-0.059	-0.049	0.05	maD
8254547	CH445576	25925	> 0.001	no-match	97	0.304	0.078	0.161	-0.21	-0.058	-0.134	0.212	maD
8254553	CH670482	16548	> 0.001	no-match	53	-0.195	0.071	0.136	-0.076	-0.035	-0.055	-0.046	maD
8254554	CH445582	8369	> 0.001	no-match	26	0.133	0.142	0.174	-0.032	-0.079	-0.056	0.145	maD
8254558	CH445586	32913	> 0.001	no-match	93	0.169	0.177	0.177	0.042	-0.097	-0.028	0.173	maD
8254559	CH670471	17877	> 0.001	no-match	64	0.185	-0.153	-0.289	0.044	0.046	0.045	-0.018	maD
8254562	CH670467	19013	> 0.001	no-match	63	0.049	0.11	0.182	-0.112	-0.014	-0.063	0.098	maD
8254566	CH670506	11238	> 0.001	no-match	25	0.223	0.158	0.2	-0.196	-0.013	-0.105	0.201	maD
8254568	CH670543	7032	> 0.001	no-match	16	0.313	0.341	0.217	-0.056	0.061	0.003	0.296	maD
8254569	CH445590	8307	> 0.001	no-match	16	-0.042	-0.309	-0.355	0.088	-0.021	0.033	-0.187	maD
8254578	CH670518	9662	> 0.001	no-match	23	-0.034	0.375	0.204	0.057	-0.069	-0.006	0.128	maD
8254601	CH670429	46535	> 0.001	no-match	154	0.061	0.224	0.165	0.01	-0.014	-0.002	0.128	maD
8254604	CH670460	20288	> 0.001	no-match	67	0.214	0.177	0.189	-0.084	-0.026	-0.055	0.199	maD
8254613	CH445628	34872	> 0.001	no-match	122	0.13	0.126	0.151	-0.076	-0.014	-0.045	0.134	maD
8254614	CH445629	4884	> 0.001	no-match	4	0.84	0.431	0.505	-0.186	0.093	-0.047	0.654	maD
8254615	CH445630	5339	> 0.001	no-match	3	0.075	-0.242	-0.253	-0.396	-0.157	-0.276	-0.086	maD
8254616	CH445631	6975	> 0.001	no-match	12	0.481	0.302	0.443	0.005	0.108	0.056	0.427	maD
8254618	CH445633	3441	> 0.001	no-match	3	-0.06	0.241	0.32	0.224	-0.083	0.071	0.11	maD
8254620	CH670463	20075	> 0.001	no-match	58	0.045	0.155	0.286	-0.127	0.006	-0.06	0.133	maD
8254621	CH670567	4743	> 0.001	no-match	5	0.105	-0.029	-0.084	0.009	0.212	0.111	0.024	maD
8254624	CH445635	14719	> 0.001	no-match	28	0.334	0.207	0.247	0.055	0.04	0.048	0.281	maD
8254625	CH445636	14471	> 0.001	no-match	46	0.004	0.211	0.143	-0.011	-0.086	-0.049	0.091	maD
8254626	CH445637	31828	> 0.001	no-match	121	0.38	0.143	0.266	-0.085	0.042	-0.022	0.292	maD
8254627	CH445638	206733	> 0.001	no-match	622	0.209	-0.216	-0.24	0.031	0.002	0.017	-0.01	maD
8254628	CH445639	16361	> 0.001	no-match	41	0.186	0.202	0.193	-0.004	-0.063	-0.033	0.191	maD
8254629	CH670391	113100	> 0.001	no-match	412	0.069	0.167	0.153	0.011	-0.035	-0.012	0.114	maD
8254631	CH670389	114510	> 0.001	no-match	416	0.08	0.12	0.126	-0.065	-0.025	-0.045	0.102	maD
8254640	CH445646	4036	> 0.001	no-match	4	0.054	0.216	0.076	0.095	0.055	0.075	0.1	maD
8254641	CH445647	3658	> 0.001	no-match	3	0.15	0.188	0.205	-0.371	-0.059	-0.215	0.173	maD
8254642	CH445648	29839	> 0.001	no-match	111	0.154	0.167	0.141	-0.052	0.011	-0.021	0.154	maD
8254643	CH445649	8282	> 0.001	no-match	19	-0.006	0.072	0.041	-0.118	-0.071	-0.094	0.025	maD
8254647	CH445652	45251	> 0.001	no-match	155	0.039	0.15	0.121	-0.005	-0.036	-0.021	0.087	maD
8254660	CH445664	44718	> 0.001	no-match	152	0.192	0.173	0.172	-0.045	0.008	-0.019	0.182	maD
8254668	CH445671	18151	> 0.001	no-match	56	0.061	0.285	0.184	0.017	-0.048	-0.015	0.148	maD
8254669	CH445672	3901	> 0.001	no-match	6	0.126	0.146	0.177	-0.046	0.134	0.044	0.144	maD
8254675	CH445678	33357	> 0.001	no-match	114	0.026	0.065	0.121	-0.011	-0.051	-0.031	0.06	maD
8254680	CH445683	10817	> 0.001	no-match	21	0.339	-0.114	-0.028	0.01	0.108	0.059	0.134	maD
8254681	CH445684	21363	> 0.001	no-match	64	0.33	0.222	0.287	-0.053	0.027	-0.013	0.292	maD
8254683	CH445685	27310	> 0.001	no-match	92	-0.352	0.234	0.243	-0.086	-0.038	-0.062	-0.057	maD
8254684	CH445686	20163	> 0.001	no-match	38	0.282	0.041	0.067	-0.113	0.064	-0.024	0.168	maD
8254687	CH445688	16397	> 0.001	no-match	48	-0.171	0.172	0.158	-0.059	-0.024	-0.041	-0.003	maD
8254690	CH445691	46225	> 0.001	no-match	151	0.112	0.183	0.163	0.035	-0.007	0.014	0.142	maD
8254692	CH670475	17705	> 0.001	no-match	64	0.092	0.161	0.089	-0.144	-0.051	-0.098	0.108	maD
8254693	CH670446	27987	> 0.001	no-match	69	0.16	0.057	0.026	0.064	0.072	0.068	0.101	maD
8254694	CH445693	4218	> 0.001	no-match	11	0.084	0.217	0.145	0.016	-0.142	-0.063	0.133	maD
8254695	CH445694	7480	> 0.001	no-match	19	0.112	0.212	0.18	-0.019	-0.131	-0.075	0.154	maD
8254696	CH670535	7951	> 0.001	no-match	3	0.272	0.294	0.359	-0.426	0.231	-0.097	0.299	maD
8254698	CH445696	2480	> 0.001	no-match	4	0.165	0.08	-0.046	0.045	0.182	0.114	0.091	maD
8254700	CH670600	3389	> 0.001	no-match	7	-0.12	0.2	0.07	-0.181	-0.061	-0.121	0.008	maD
8254702	CH445699	24938	> 0.001	no-match	78	0.073	0.208	0.087	-0.041	-0.02	-0.03	0.11	maD
8254704	CH670492	14182	> 0.001	no-match	40	0.361	0.381	0.348	0.111	0.081	0.096	0.363	maD
8254705	CH445701	87984	> 0.001	no-match	325	0.193	0.191	0.226	-0.012	0.021	0.004	0.201	maD
8254706	CH445702	10485	> 0.001	no-match	16	0.332	0.356	0.36	-0.003	0.04	0.019	0.345	maD
8254709	CH670577	3994	> 0.001	no-match	3	0.799	0.837	0.886	-0.268	0.467	0.1	0.83	maD
8254710	CH670478	17201	> 0.001	no-match	52	0.034	0.09	0.084	-0.12	-0.093	-0.107	0.06	maD
8254713	CH445706	3004	> 0.001	no-match	5	0.141	0.021	0.262	-0.042	0.02	-0.011	0.141	maD
8254714	CH445707	3065	> 0.001	no-match	5	0.061	0.198	-0.019	-0.1	0.064	-0.018	0.075	maD
8254715	CH445708	6069	> 0.001	no-match	4	0.684	0.256	0.352	-0.022	-0.003	-0.013	0.494	maD
8254720	CH445713	46044	> 0.001	no-match	143	0.169	0.229	0.174	0.009	0.034	0.022	0.185	maD
8254721	CH670496	13460	> 0.001	no-match	41	0.19	0.251	0.2	-0.077	-0.091	-0.084	0.208	maD
8254722	CH445714	80693	> 0.001	no-match	260	0.276	0.196	0.214	-0.031	-0.03	-0.031	0.24	maD
8254724	CH445716	3346	> 0.001	no-match	3	-0.775	-0.315	-0.422	0.161	0.026	0.093	-0.572	maD
8254725	CH445717	108505	> 0.001	no-match	406	0.078	0.173	0.152	-0.017	-0.001	-0.009	0.121	maD
8254726	CH445718	5355	> 0.001	no-match	4	1.12	1.016	0.985	-0.018	0.075	0.029	1.06	maD
8254727	CH670497	12815	> 0.001	no-match	31	0.055	0.163	0.105	0.032	-0.028	0.002	0.095	maD
8254729	CH670453	22475	> 0.001	no-match	68	0.205	0.235	0.164	-0.026	-0.027	-0.026	0.202	maD
8254730	CH445719	2970	> 0.001	no-match	3	0.85	0.438	0.354	-0.141	0.201	0.03	0.623	maD
8254733	CH445722	2504	> 0.001	no-match	3	-0.414	0.015	0.03	-0.28	-0.076	-0.178	-0.196	maD
8254734	CH670438	33779	> 0.001	no-match	91	0.35	0.332	0.3	-0.132	0.101	-0.016	0.333	maD
8254735	CH445723	13128	> 0.001	no-match	26	0.357	0.264	0.204	-0.056	-0.036	-0.046	0.295	maD
8254738	CH445726	12617	> 0.001	no-match	27	0.109	0.216	0.223	0.025	-0.047	-0.011	0.164	maD
8254739	CH445727	2940	> 0.001	no-match	3	0.587	0.958	0.606	0.363	0.2	0.281	0.685	maD
8254740	CH670538	7684	> 0.001	no-match	11	0.573	0.311	0.346	-0.121	0.084	-0.018	0.451	maD
8254742	CH445728	9520	> 0.001	no-match	29	0.208	0.21	0.314	-0.092	-0.014	-0.053	0.235	maD
8254743	CH445729	12378	> 0.001	no-match	36	1.041	0.821	0.844	0.109	0.103	0.106	0.937	maD
8254744	CH670536	7919	> 0.001	no-match	3	1.292	1.168	1.218	0.008	0.078	0.043	1.242	maD
8254746	CH670488	14668	> 0.001	no-match	24	0.24	0.221	0.112	0.024	-0.014	0.005	0.203	maD
8254750	CH445734	18532	> 0.001	no-match	21	0.185	0.136	0.163	-0.056	-0.044	-0.05	0.167	maD
8254753	CH670553	5801	> 0.001	no-match	3	0.543	0.052	0.163	0.116	0.148	0.132	0.326	maD
8254755	CH445737	20414	> 0.001	no-match	66	0.215	0.231	0.234	0.067	-0.031	0.018	0.224	maD
8254758	CH670470	17896	> 0.001	no-match	53	0.152	0.147	0.163	0.019	-0.035	-0.008	0.154	maD
8254759	CH445740	18419	> 0.001	no-match	45	0.276	0.289	0.258	-0.031	0.01	-0.011	0.275	maD
8254765	CH445745	26290	> 0.001	no-match	91	0.244	-0.23	-0.197	-0.127	0	-0.064	0.015	maD
8254768	CH445748	4367	> 0.001	no-match	3	1.781	1.615	2.024	-0.924	0.296	-0.314	1.8	miL
8254770	CH670442	29563	> 0.001	no-match	89	0.138	0.199	0.19	0.036	0.003	0.019	0.166	maD
8254772	CH445751	12061	> 0.001	no-match	38	0.242	0.287	0.192	-0.03	0.046	0.008	0.24	maD
8254781	CH445758	58936	> 0.001	no-match	188	-0.11	-0.292	-0.335	-0.019	-0.012	-0.016	-0.212	maD
8254789	CH445764	13399	> 0.001	no-match	33	-0.121	0.274	0.333	-0.133	-0.011	-0.072	0.091	maD
8254790	CH670479	17176	> 0.001	no-match	43	0.016	0.141	0.19	-0.218	-0.053	-0.135	0.091	maD
8254791	CH445765	13111	> 0.001	no-match	44	0.179	0.157	0.145	-0.09	-0.09	-0.09	0.165	maD
8254792	CH445766	19951	> 0.001	no-match	41	0.205	-0.097	-0.103	-0.088	-0.008	-0.048	0.053	maD
8254793	CH445767	51300	> 0.001	no-match	163	0.312	0.208	0.226	0.018	-0.029	-0.006	0.264	maD
8254797	CH445769	72017	> 0.001	no-match	241	0.058	0.123	0.129	-0.081	-0.028	-0.055	0.092	maD
8254800	CH445772	87271	> 0.001	no-match	302	0.251	0.199	0.201	-0.038	0.025	-0.007	0.225	maD
8254802	CH445774	26960	> 0.001	no-match	94	0.089	0.193	0.209	-0.021	-0.01	-0.015	0.145	maD
8254804	CH445776	28868	> 0.001	no-match	99	0.084	0.109	0.131	-0.068	-0.045	-0.057	0.102	maD
8254805	CH445777	11196	> 0.001	no-match	11	0.397	0.061	0.13	0.099	-0.024	0.038	0.247	maD
8254808	CH445779	9051	> 0.001	no-match	17	0.088	0.207	0.034	-0.168	-0.103	-0.135	0.104	maD
8254809	CH445780	12520	> 0.001	no-match	13	0.273	0.083	0.187	-0.008	-0.034	-0.021	0.204	maD
8254817	CH445788	7006	> 0.001	no-match	6	0.201	0.134	0.29	-0.071	-0.222	-0.147	0.207	maD
8254818	CH670791	1647	> 0.001	no-match	3	0.414	0.489	0.497	-0.307	-0.164	-0.235	0.454	maD
8254821	CH670493	14120	> 0.001	no-match	27	0.071	-0.116	-0.097	-0.158	-0.038	-0.098	-0.018	maD
8254824	CH445793	137162	> 0.001	no-match	518	0.047	-0.065	-0.063	-0.042	-0.045	-0.044	-0.008	maD
8254825	CH445794	55313	> 0.001	no-match	131	0.064	0.232	0.189	-0.059	-0.025	-0.042	0.138	maD
8254827	CH445796	76041	> 0.001	no-match	277	0.069	0.206	0.147	0.01	-0.014	-0.002	0.123	maD
8254829	CH670800	1636	> 0.001	no-match	3	0.986	0.07	0.5	-0.206	0.091	-0.058	0.635	maD
8254830	CH671052	1396	> 0.001	no-match	3	1.004	0.7	0.817	-0.383	0.322	-0.031	0.881	maD
8254831	CH671186	1292	> 0.001	no-match	5	1.842	1.599	1.209	0.14	0.1	0.12	1.623	miL
8254832	CH671343	1193	> 0.001	no-match	5	1.72	1.809	1.383	-0.041	0.202	0.081	1.658	miL
8254833	CH671384	1174	> 0.001	no-match	3	-0.262	-0.284	0.008	-0.211	0.034	-0.089	-0.2	maD
8254834	CH671253	1249	> 0.001	no-match	3	-0.177	0.393	0.07	-0.133	0.035	-0.049	0.027	maD
8254835	CH671683	1057	> 0.001	no-match	3	0.273	0.511	0.32	-0.493	-0.209	-0.351	0.344	maD
8254837	CH671214	1277	> 0.001	no-match	6	1.189	0.959	0.63	-0.225	0.104	-0.061	0.992	maD
8254838	CH670932	1488	> 0.001	no-match	3	0.646	0.181	0.219	0.002	0.053	0.027	0.423	maD
8254839	CH671059	1393	> 0.001	no-match	6	4.571	3.976	4.047	1.058	0.759	0.908	4.291	miL
8254840	CH671285	1231	> 0.001	no-match	5	3.131	2.465	2.074	0.334	0.073	0.204	2.7	miL
8254841	CH671458	1141	> 0.001	no-match	5	4.561	3.721	3.682	0.713	0.569	0.641	4.131	miL
8254842	CH671887	1007	> 0.001	no-match	3	0.685	0.398	0.287	-0.321	0.032	-0.145	0.514	maD
8254843	CH671641	1071	> 0.001	no-match	3	0.136	0.241	0.162	-0.231	0.007	-0.112	0.169	maD
8254844	CH671130	1340	> 0.001	no-match	3	-0.165	-0.548	-0.396	-0.025	-0.1	-0.063	-0.319	maD
8254845	CH671806	1026	> 0.001	no-match	3	-0.28	-0.745	-0.873	-0.144	-0.037	-0.091	-0.544	maD
8254846	CH671792	1029	> 0.001	no-match	3	-0.603	-0.937	-1.049	-0.205	-0.149	-0.177	-0.798	maD
8254848	CH671677	1059	> 0.001	no-match	3	-0.513	-0.584	-0.42	-0.399	0.101	-0.149	-0.508	maD
8254849	CH671820	1022	> 0.001	no-match	5	5.669	5.266	4.956	1.272	1.158	1.215	5.39	miL
8254850	CH671135	1336	> 0.001	no-match	3	-0.032	0.21	0.113	0.219	0.017	0.118	0.065	maD
8254851	CH671377	1177	> 0.001	no-match	4	0.038	-0.004	0.163	-0.107	0.049	-0.029	0.059	maD
8254852	CH671480	1133	> 0.001	no-match	3	0.431	0.375	0.575	-1.944	-0.155	-1.049	0.453	maD
8254853	CH671547	1106	> 0.001	no-match	3	-0.081	0.031	-0.043	-0.823	-0.194	-0.508	-0.043	maD
8254854	CH671911	1001	> 0.001	no-match	5	4.533	3.535	2.963	0.809	0.513	0.661	3.891	miL
8254855	CH671693	1054	> 0.001	no-match	3	0.032	0.289	-0.021	0.273	-0.096	0.088	0.083	maD
8254856	CH671630	1074	> 0.001	no-match	3	0.432	0.082	0.549	-0.389	-0.232	-0.311	0.374	maD
8254858	CH671749	1038	> 0.001	no-match	3	0.504	0.463	0.285	-0.195	0	-0.097	0.439	maD
8254859	CH671895	1006	> 0.001	no-match	3	0.144	0.201	0.27	-0.188	-0.013	-0.1	0.19	maD
8254860	CH671689	1055	> 0.001	no-match	3	0.211	0.117	0.23	-0.417	0.234	-0.091	0.192	maD
8254861	CH670860	1560	> 0.001	no-match	3	1.586	1.767	1.454	-0.619	0.638	0.01	1.598	miL
8254862	CH671727	1043	> 0.001	no-match	5	4.037	2.732	2.671	0.302	0.305	0.304	3.369	miL
8254863	CH671909	1002	> 0.001	no-match	3	0.571	0.332	0.461	-0.353	-0.021	-0.187	0.484	maD
8254864	CH671835	1019	> 0.001	no-match	3	0.177	0.688	0.143	-0.066	-0.045	-0.056	0.296	maD
8254865	CH671764	1036	> 0.001	no-match	1	0.128	0.191	0.098	-0.165	0.022	-0.072	0.136	maD
8254866	CH671787	1030	> 0.001	no-match	3	-0.039	0.135	0.181	0.154	-0.093	0.031	0.059	maD
8254867	CH671084	1373	> 0.001	no-match	3	-0.072	0.181	0.199	-0.035	0.309	0.137	0.059	maD
8254868	CH670923	1498	> 0.001	no-match	3	0.232	0.25	0.079	-0.099	-0.081	-0.09	0.198	maD
8254870	CH671582	1093	> 0.001	no-match	3	3.433	2.761	2.323	0.513	0.499	0.506	2.988	miL
8254871	CH671561	1102	> 0.001	no-match	3	-0.172	0.496	0.163	0.285	0.145	0.215	0.079	maD
8254872	CH671903	1004	> 0.001	no-match	3	0.544	0.611	0.389	-0.282	0.161	-0.061	0.522	maD
8254873	CH671225	1265	> 0.001	no-match	3	0.308	0.505	0.49	-0.392	0.283	-0.054	0.403	maD
8254875	CH671599	1087	> 0.001	no-match	3	0.071	-0.037	0.108	-0.333	-0.063	-0.198	0.053	maD
8254876	CH671024	1418	> 0.001	no-match	3	0.124	0.023	-0.064	-0.792	-0.021	-0.407	0.052	maD
8254877	CH671208	1283	> 0.001	no-match	5	2.278	1.87	1.42	-0.014	0.065	0.025	1.962	miL
8254878	CH671810	1025	> 0.001	no-match	3	0.197	0.386	0.322	-0.79	-0.093	-0.441	0.275	maD
8254879	CH671362	1186	> 0.001	no-match	3	-0.009	0.018	-0.223	0.01	-0.376	-0.183	-0.056	maD
8254881	CH671297	1221	> 0.001	no-match	3	-0.113	0.146	0.302	-0.839	-0.988	-0.914	0.056	maD
8254882	CH671267	1239	> 0.001	no-match	3	0.486	0.355	0.254	0.037	0.225	0.131	0.395	maD
8254883	CH671227	1264	> 0.001	no-match	5	3.378	2.898	2.544	0.024	0.177	0.1	3.049	miL
8254884	CH670821	1614	> 0.001	no-match	3	0.379	0.105	0.291	-0.297	0.033	-0.132	0.289	maD
8254885	CH671091	1368	> 0.001	no-match	3	0.251	0.618	0.278	-0.038	-0.14	-0.089	0.35	maD
8254886	CH671736	1041	> 0.001	no-match	3	0.215	-0.265	0.152	-0.741	0.087	-0.327	0.079	maD
8254887	CH671735	1041	> 0.001	no-match	3	0.361	0.261	0.192	-0.375	0.003	-0.186	0.294	maD
8254888	CH671638	1072	> 0.001	no-match	4	6.125	5.731	5.487	2.257	2.694	2.476	5.867	miL
8254890	CH671620	1080	> 0.001	no-match	3	0.28	-0.08	0.262	-0.395	0.134	-0.131	0.186	maD
8254891	CH671073	1379	> 0.001	no-match	3	-0.201	0.293	0.162	-0.199	-0.021	-0.11	0.013	maD
8254892	CH671774	1034	> 0.001	no-match	3	1.044	1.167	1.082	-0.1	0.07	-0.015	1.084	maD
8254893	CH670981	1446	> 0.001	no-match	6	4.02	3.669	2.961	0.572	0.533	0.553	3.668	miL
8254894	CH671406	1166	> 0.001	no-match	3	0.528	0.189	0.55	-0.376	0.209	-0.084	0.449	maD
8254895	CH671369	1181	> 0.001	no-match	4	0.002	0.175	0.035	0.098	0.081	0.09	0.054	maD
8254896	CH671552	1104	> 0.001	no-match	3	0.095	-0.112	0.061	-0.49	-0.106	-0.298	0.035	maD
8254897	CH671769	1035	> 0.001	no-match	3	0.326	0.162	0.009	0.563	0.167	0.365	0.206	maD
8254898	CH671408	1165	> 0.001	no-match	3	0.329	-0.081	0.297	-0.23	0.163	-0.034	0.218	maD
8254899	CH671488	1130	> 0.001	no-match	3	-0.152	0.395	0.086	0.244	0.12	0.182	0.044	maD
8254900	CH671183	1294	> 0.001	no-match	3	-0.054	-0.139	0.047	-0.092	-0.104	-0.098	-0.05	maD
8254901	CH671446	1148	> 0.001	no-match	3	-0.33	-0.127	-0.058	0.067	0.114	0.091	-0.211	maD
8254902	CH671296	1222	> 0.001	no-match	5	5.113	4.546	4.214	0.983	0.835	0.909	4.746	miL
8254903	CH671233	1260	> 0.001	no-match	3	0.199	0.453	0.283	-0.358	0.054	-0.152	0.283	maD
8254905	CH670797	1640	> 0.001	no-match	6	0.03	-0.366	-0.296	0.224	0.036	0.13	-0.15	maD
8254906	CH671556	1103	> 0.001	no-match	3	5.785	3.492	4.702	2.391	1.793	2.092	4.941	miL
8254907	CH671050	1399	> 0.001	no-match	3	-0.436	-0.403	-0.441	-0.228	0.123	-0.053	-0.429	maD
8254908	CH671844	1016	> 0.001	no-match	3	0.191	0.207	0.277	0.507	-0.239	0.134	0.217	maD
8254909	CH671674	1060	> 0.001	no-match	3	-0.299	-0.188	-0.332	-0.242	-0.107	-0.175	-0.279	maD
8254910	CH670847	1581	> 0.001	no-match	6	5.396	5.41	5.166	2.036	2.307	2.171	5.342	miL
8254911	CH671692	1054	> 0.001	no-match	3	0.469	0.177	0.427	-0.328	0.282	-0.023	0.386	maD
8254912	CH671864	1012	> 0.001	no-match	1	0.404	-0.217	-0.037	-1.237	-0.133	-0.685	0.139	maD
8254913	CH671203	1284	> 0.001	no-match	3	-0.085	0.214	0.019	-0.234	-0.174	-0.204	0.016	maD
8254916	CH671418	1159	> 0.001	no-match	5	3.492	2.8	2.377	0.224	0.308	0.266	3.04	miL
8254920	CH671265	1241	> 0.001	no-match	3	-0.166	0.058	0.128	-0.411	-0.096	-0.253	-0.036	maD
8254921	CH671598	1087	> 0.001	no-match	3	4.324	3.63	3.222	0.511	0.559	0.535	3.875	miL
8254922	CH671222	1268	> 0.001	no-match	4	4.003	2.569	2.963	0.541	0.413	0.477	3.385	miL
8254923	CH671442	1149	> 0.001	no-match	3	0.062	0.26	0.176	-0.356	-0.192	-0.274	0.14	maD
8254924	CH671007	1429	> 0.001	no-match	3	0.309	-0.107	0.02	0.05	-0.261	-0.105	0.133	maD
8254925	CH671671	1061	> 0.001	no-match	3	0.251	0.206	0.14	-0.183	0.187	0.002	0.212	maD
8254927	CH671773	1034	> 0.001	no-match	3	-0.059	0.289	0.138	0.025	0.182	0.103	0.077	maD
8254928	CH671603	1085	> 0.001	no-match	3	0.183	-0.114	0.485	-0.191	-0.119	-0.155	0.184	maD
8254929	CH671250	1251	> 0.001	no-match	3	0.091	-0.092	-0.24	0.044	0.118	0.081	-0.037	maD
8254930	CH671023	1418	> 0.001	no-match	6	2.233	2.013	1.875	0.076	0.253	0.165	2.088	miL
8254932	CH671198	1287	> 0.001	no-match	4	4.423	4.048	3.438	0.388	0.407	0.397	4.083	miL
8254933	CH671232	1261	> 0.001	no-match	3	0.133	-0.397	-0.37	-0.203	0.307	0.052	-0.125	maD
8254934	CH671583	1092	> 0.001	no-match	3	6.085	5.948	5.576	2.353	2.726	2.54	5.923	miL
8254936	CH671241	1256	> 0.001	no-match	3	0.428	-0.372	0.113	-0.082	0.19	0.054	0.149	maD
8254937	CH671699	1051	> 0.001	no-match	3	0.175	0.223	0.246	-0.146	0.336	0.095	0.205	maD
8254938	CH671304	1213	> 0.001	no-match	3	6.171	4.486	5.227	1.876	1.631	1.754	5.514	miL
8254939	CH671401	1167	> 0.001	no-match	3	0.843	0.687	0.549	-0.079	0.44	0.18	0.73	maD
8254940	CH671594	1088	> 0.001	no-match	4	0.019	0.162	0.076	0.102	-0.262	-0.08	0.069	maD
8254941	CH671653	1066	> 0.001	no-match	3	0.242	0.534	0.309	-0.561	-0.012	-0.287	0.332	maD
8254943	CH671122	1347	> 0.001	no-match	3	5.892	5.763	5.526	2.177	2.45	2.313	5.768	miL
8254944	CH671087	1372	> 0.001	no-match	3	0.053	-0.026	-0.331	-0.153	0.234	0.04	-0.063	maD
8254945	CH671416	1159	> 0.001	no-match	3	1.863	2.351	1.549	0.012	0.545	0.278	1.906	miL
8254947	CH671320	1203	> 0.001	no-match	3	0.344	0.525	0.338	0.08	0.302	0.191	0.388	maD
8254948	CH671809	1025	> 0.001	no-match	3	-0.054	-0.053	0.051	-0.271	-0.156	-0.213	-0.028	maD
8254951	CH670754	1739	> 0.001	no-match	3	0.349	0.528	0.232	-0.048	-0.011	-0.03	0.364	maD
8254953	CH671407	1165	> 0.001	no-match	3	0.171	0.261	0.285	-0.121	0.082	-0.02	0.222	maD
8254954	CH671155	1319	> 0.001	no-match	3	0.424	0.247	0.275	-0.272	0.427	0.077	0.342	maD
8254955	CH671830	1020	> 0.001	no-match	3	0.249	0.087	0.198	-0.311	-0.17	-0.24	0.196	maD
8254956	CH671105	1358	> 0.001	no-match	6	5.51	4.932	4.523	1.812	1.548	1.68	5.118	miL
8254957	CH671633	1073	> 0.001	no-match	3	0.026	-0.015	-0.035	-0.49	-0.092	-0.291	0	maD
8254958	CH671438	1152	> 0.001	no-match	3	0.532	0.224	0.253	-0.517	-0.063	-0.29	0.385	maD
8254959	CH670875	1544	> 0.001	no-match	3	0.251	0.281	0	-0.35	0.221	-0.065	0.196	maD
8254960	CH671475	1134	> 0.001	no-match	3	0.226	0.054	0.041	-0.227	0.129	-0.049	0.137	maD
8254961	CH671691	1054	> 0.001	no-match	3	-0.023	0.057	0.108	0.615	-0.124	0.246	0.03	maD
8254964	CH670873	1545	> 0.001	no-match	3	0.414	-0.061	0.396	0.133	-0.185	-0.026	0.291	maD
8254965	CH671375	1178	> 0.001	no-match	4	3.388	2.625	2.45	0.309	0.398	0.353	2.963	miL
8254966	CH671160	1315	> 0.001	no-match	3	0.438	0.654	0.87	-0.536	0.243	-0.147	0.6	maD
8254967	CH671215	1276	> 0.001	no-match	3	0.287	-0.086	0.187	-0.217	-0.202	-0.209	0.169	maD
8254968	CH671069	1382	> 0.001	no-match	5	4.661	4.29	4.404	1.217	1.515	1.366	4.504	miL
8254969	CH671459	1140	> 0.001	no-match	5	3.706	3.207	3.083	0.704	0.486	0.595	3.426	miL
8254970	CH671597	1087	> 0.001	no-match	3	0.216	0.025	0.117	-0.374	-0.03	-0.202	0.143	maD
8254971	CH671138	1334	> 0.001	no-match	3	0.137	0.044	0.1	-0.572	-0.189	-0.381	0.105	maD
8254972	CH671580	1094	> 0.001	no-match	3	-0.009	0.167	0.221	-0.7	0	-0.35	0.092	maD
8254974	CH671472	1135	> 0.001	no-match	3	-0.068	0.134	0.037	-0.047	0.244	0.098	0.009	maD
8254975	CH671178	1299	> 0.001	no-match	4	1.586	1.03	1.123	0.016	0.073	0.045	1.331	miL
8254976	CH671003	1431	> 0.001	no-match	3	-0.624	-0.123	-0.383	0.242	-0.158	0.042	-0.439	maD
8254977	CH671467	1136	> 0.001	no-match	3	0.394	0.157	0.301	-0.74	0.218	-0.261	0.312	maD
8254978	CH671560	1102	> 0.001	no-match	4	2.487	2.117	1.773	0.138	0.011	0.075	2.216	miL
8254979	CH671816	1023	> 0.001	no-match	3	0.279	-0.139	-0.135	0.106	0.228	0.167	0.071	maD
8254980	CH670885	1535	> 0.001	no-match	3	0.093	-0.191	0.073	-0.529	-0.031	-0.28	0.017	maD
8254981	CH671400	1167	> 0.001	no-match	3	-0.272	0.234	0.001	0.118	-0.151	-0.017	-0.077	maD
8254982	CH671596	1087	> 0.001	no-match	3	0.358	0.062	-0.061	-0.09	-0.023	-0.056	0.179	maD
8254983	CH670997	1440	> 0.001	no-match	6	3.406	3.139	2.775	0.901	0.612	0.757	3.182	miL
8254984	CH671640	1071	> 0.001	no-match	3	0.372	0.492	0.299	-0.108	0.086	-0.011	0.384	maD
8254985	CH671147	1328	> 0.001	no-match	5	3.541	2.728	3.102	0.677	0.743	0.71	3.228	miL
8254987	CH671756	1037	> 0.001	no-match	4	5.565	4.744	4.564	0.868	1.247	1.058	5.109	miL
8254988	CH671894	1006	> 0.001	no-match	3	1.918	1.975	1.613	-0.183	-0.311	-0.247	1.856	miL
8254989	CH671881	1008	> 0.001	no-match	3	0.092	0.164	0.125	0.086	0.09	0.088	0.118	maD
8254990	CH671880	1008	> 0.001	no-match	3	0.106	-0.119	0.105	-0.56	0.014	-0.273	0.05	maD
8254991	CH671159	1315	> 0.001	no-match	3	-0.264	0.092	0.134	-0.133	-0.21	-0.172	-0.076	maD
8254992	CH671610	1083	> 0.001	no-match	3	0.216	0.349	0.24	0.245	-0.008	0.119	0.255	maD
8254993	CH671616	1082	> 0.001	no-match	3	-0.402	-0.422	-0.075	-0.075	0.047	-0.014	-0.325	maD
8254994	CH671424	1157	> 0.001	no-match	3	0.568	0.48	0.733	-0.024	-0.037	-0.031	0.587	maD
8254995	CH671374	1178	> 0.001	no-match	3	0.394	0.51	0.26	0.438	0.083	0.261	0.39	maD
8254996	CH671317	1206	> 0.001	no-match	3	-0.293	-0.393	0.004	-0.749	0.132	-0.309	-0.244	maD
8254997	CH671482	1132	> 0.001	no-match	5	4.662	3.478	3.065	1.092	0.949	1.021	3.967	miL
8254999	CH671193	1290	> 0.001	no-match	6	5.261	4.274	3.783	1.521	1.331	1.426	4.645	miL
8255000	CH671741	1040	> 0.001	no-match	3	5.932	5.086	4.882	2.15	1.664	1.907	5.458	miL
8255001	CH671740	1040	> 0.001	no-match	3	2.231	1.413	1.281	-0.16	-0.095	-0.128	1.789	miL
8255002	CH670889	1532	> 0.001	no-match	3	0.156	0.196	0.316	-0.007	-0.062	-0.035	0.206	maD
8255004	CH671327	1200	> 0.001	no-match	3	0.226	0.245	0.18	0.23	0.112	0.171	0.219	maD
8255006	CH671908	1002	> 0.001	no-match	4	4.2	3.569	3.314	0.561	0.637	0.599	3.821	miL
8255007	CH671772	1034	> 0.001	no-match	5	4.963	4.237	3.449	1.598	0.976	1.287	4.403	miL
8255008	CH671189	1291	> 0.001	no-match	5	5.894	5.477	5.25	1.981	1.987	1.984	5.629	miL
8255009	CH671413	1160	> 0.001	no-match	3	0.123	0.006	-0.287	0.036	0.147	0.092	-0.009	maD
8255010	CH671471	1135	> 0.001	no-match	3	-0.346	-0.269	-0.333	-0.834	-0.177	-0.506	-0.324	maD
8255011	CH671047	1402	> 0.001	no-match	3	5.872	5.984	5.524	2.404	2.689	2.547	5.813	miL
8255014	CH671571	1097	> 0.001	no-match	3	0.11	0.131	-0.058	-0.292	0.106	-0.093	0.073	maD
8255015	CH671072	1379	> 0.001	no-match	3	2.362	2.572	2.545	0.75	1.003	0.876	2.46	miL
8255016	CH671588	1090	> 0.001	no-match	5	4.321	3.883	3.353	0.38	0.332	0.356	3.97	miL
8255017	CH671834	1019	> 0.001	no-match	3	0.812	0.432	0.777	-0.144	0.577	0.216	0.708	maD
8255018	CH671099	1363	> 0.001	no-match	3	4.245	3.335	3.179	0.811	0.857	0.834	3.751	miL
8255019	CH671230	1262	> 0.001	no-match	5	6.353	5.939	5.493	2.342	2.22	2.281	6.034	miL
8255020	CH671668	1062	> 0.001	no-match	3	-0.238	-0.343	-0.436	-0.108	-0.037	-0.072	-0.314	maD
8255021	CH671409	1164	> 0.001	no-match	4	3.784	3.218	2.714	0.825	0.232	0.529	3.375	miL
8255022	CH671843	1016	> 0.001	no-match	5	5.397	4.525	4.338	0.651	0.556	0.603	4.914	miL
8255023	CH671555	1103	> 0.001	no-match	3	-0.378	0.219	0.227	0.115	0.145	0.13	-0.077	maD
8255024	CH671300	1218	> 0.001	no-match	3	0.213	0.222	-0.083	0.002	-0.049	-0.023	0.141	maD
8255025	CH671782	1031	> 0.001	no-match	3	1.497	1.357	1.4	-0.53	0.038	-0.246	1.438	miL
8255026	CH671572	1096	> 0.001	no-match	3	0.293	0.494	0.348	-0.007	0.252	0.123	0.357	maD
8255027	CH671570	1097	> 0.001	no-match	3	0.214	0.468	0.066	0.212	-0.02	0.096	0.24	maD
8255029	CH671113	1352	> 0.001	no-match	3	0.393	0.29	0.161	0.319	0.305	0.312	0.309	maD
8255030	CH671399	1168	> 0.001	no-match	3	-0.195	-0.373	-0.617	-0.38	-0.03	-0.205	-0.345	maD
8255031	CH671579	1094	> 0.001	no-match	5	1.43	0.728	0.553	-0.155	0.09	-0.033	1.035	maD
8255032	CH671063	1388	> 0.001	no-match	3	-0.324	-0.292	-0.245	0.15	-0.085	0.032	-0.296	maD
8255033	CH671624	1078	> 0.001	no-match	3	0.04	-0.044	0.022	-0.117	0.007	-0.055	0.015	maD
8255035	CH671018	1422	> 0.001	no-match	3	0.255	0.373	0.154	-0.394	0.177	-0.108	0.259	maD
8255036	CH671618	1081	> 0.001	no-match	3	0.091	-0.178	-0.457	0.263	-0.162	0.05	-0.113	maD
8255037	CH671574	1095	> 0.001	no-match	3	0.01	-0.021	-0.024	-0.102	0.135	0.017	-0.006	maD
8255038	CH671578	1094	> 0.001	no-match	3	0.242	-0.238	-0.334	0.073	0.039	0.056	-0.022	maD
8255039	CH670904	1519	> 0.001	no-match	3	6.35	5.62	5.485	2.225	2.02	2.123	5.951	miL
8255040	CH671587	1090	> 0.001	no-match	3	0.057	-0.065	-0.191	-0.026	-0.048	-0.037	-0.036	maD
8255041	CH671410	1162	> 0.001	no-match	6	0.089	-0.013	0.073	-0.324	-0.277	-0.3	0.059	maD
8255042	CH670759	1733	> 0.001	no-match	3	0.1	0.198	0.247	-0.213	0.055	-0.079	0.161	maD
8255044	CH671211	1278	> 0.001	no-match	6	1.419	0.868	0.86	-0.235	0.047	-0.094	1.142	maD
8255045	CH671451	1145	> 0.001	no-match	3	-0.042	0.495	0.178	-0.047	0.195	0.074	0.147	maD
8255046	CH671514	1120	> 0.001	no-match	3	0.484	0.106	0.672	-0.371	0.2	-0.086	0.436	maD
8255047	CH671137	1335	> 0.001	no-match	3	0.103	0.079	0.051	-0.257	-0.112	-0.185	0.084	maD
8255048	CH671907	1002	> 0.001	no-match	3	0.041	0.156	-0.119	0.273	-0.041	0.116	0.03	maD
8255050	CH671423	1157	> 0.001	no-match	3	-0.209	0.295	0.091	-0.155	0.035	-0.06	-0.008	maD
8255051	CH671662	1064	> 0.001	no-match	3	0.81	0.878	0.607	-0.631	0.656	0.013	0.776	maD
8255052	CH671314	1207	> 0.001	no-match	3	1.738	2.555	1.982	0.816	0.471	0.644	2.003	miL
8255053	CH671295	1222	> 0.001	no-match	3	0.524	0.661	0.785	-0.523	0.421	-0.051	0.624	maD
8255054	CH671329	1199	> 0.001	no-match	3	3.089	2.737	2.03	0.195	0.356	0.275	2.736	miL
8255055	CH670864	1557	> 0.001	no-match	6	3.019	1.955	1.692	0.069	0.204	0.136	2.421	miL
8255056	CH670841	1588	> 0.001	no-match	3	0.253	0.374	0.361	-0.162	0.049	-0.056	0.31	maD
8255058	CH671202	1285	> 0.001	no-match	3	0.177	0.233	0.316	-0.137	-0.075	-0.106	0.226	maD
8255059	CH671386	1173	> 0.001	no-match	4	5.367	4.423	4.752	1.24	1.165	1.203	4.977	miL
8255060	CH671463	1138	> 0.001	no-match	4	5.744	5.111	4.902	1.422	1.328	1.375	5.375	miL
8255061	CH670779	1669	> 0.001	no-match	3	1.534	1.421	1.862	-0.048	-0.099	-0.074	1.588	miL
8255062	CH670718	1866	> 0.001	no-match	5	0.071	-0.281	-0.335	0.122	0.049	0.085	-0.118	maD
8255063	CH671872	1010	> 0.001	no-match	3	0.739	0.605	0.813	-0.644	0.551	-0.046	0.724	maD
8255064	CH671851	1014	> 0.001	no-match	4	2.117	2.076	1.414	-0.036	-0.173	-0.105	1.931	miL
8255065	CH671046	1404	> 0.001	no-match	3	0.863	0.738	0.748	0.678	0.527	0.603	0.803	maD
8255066	CH671550	1105	> 0.001	no-match	3	0.168	-0.053	0.156	0.059	0.628	0.344	0.11	maD
8255067	CH671258	1247	> 0.001	no-match	3	0.608	0.741	0.67	-0.256	0.179	-0.038	0.657	maD
8255068	CH671755	1037	> 0.001	no-match	4	4.325	3.667	3.271	0.204	0.435	0.319	3.897	miL
8255069	CH670979	1447	> 0.001	no-match	6	5.525	4.784	4.601	1.13	1.205	1.167	5.109	miL
8255070	CH671509	1122	> 0.001	no-match	3	0.462	0.454	0.29	-0.185	0.021	-0.082	0.417	maD
8255071	CH671602	1085	> 0.001	no-match	3	0.308	0.203	0.329	-0.366	-0.031	-0.198	0.287	maD
8255072	CH671231	1261	> 0.001	no-match	3	-0.016	0.188	0.555	-0.414	0.211	-0.102	0.178	maD
8255073	CH671726	1044	> 0.001	no-match	3	0.119	0.21	0.221	-0.444	0.042	-0.201	0.167	maD
8255074	CH671043	1405	> 0.001	no-match	3	0.053	0.219	0.206	0.798	0.111	0.454	0.133	maD
8255075	CH671608	1084	> 0.001	no-match	2	0.212	0.009	0.411	-0.12	0.094	-0.013	0.211	maD
8255076	CH671395	1170	> 0.001	no-match	4	-0.121	0.234	-0.061	-0.048	-0.145	-0.096	-0.017	maD
8255078	CH671337	1196	> 0.001	no-match	5	3.202	2.919	2.654	-0.074	0.153	0.039	2.994	miL
8255079	CH671143	1329	> 0.001	no-match	3	0.406	0.398	0.391	-0.344	0.015	-0.165	0.4	maD
8255080	CH671437	1152	> 0.001	no-match	3	0.042	0.174	0.38	-0.173	0.12	-0.026	0.16	maD
8255081	CH671398	1168	> 0.001	no-match	5	5.163	4.735	4.397	1.305	1.175	1.24	4.864	miL
8255082	CH671833	1019	> 0.001	no-match	3	0.293	0.213	0.212	0	0.16	0.08	0.253	maD
8255083	CH671213	1277	> 0.001	no-match	4	5.217	4.664	4.854	1.613	1.314	1.463	4.988	miL
8255084	CH671495	1127	> 0.001	no-match	4	5.705	5.03	4.95	1.911	1.609	1.76	5.347	miL
8255085	CH671549	1105	> 0.001	no-match	3	0.253	0.272	0.385	-0.358	0.199	-0.08	0.291	maD
8255086	CH671342	1194	> 0.001	no-match	3	0.744	0.442	0.699	-0.623	0.338	-0.142	0.657	maD
8255087	CH670741	1792	> 0.001	no-match	3	0.108	-0.182	-0.002	-0.107	-0.166	-0.137	0.008	maD
8255089	CH671688	1055	> 0.001	no-match	3	0.016	-0.031	0.183	0.075	0.148	0.111	0.046	maD
8255090	CH671513	1120	> 0.001	no-match	3	0.206	0.218	0.449	-0.538	0.209	-0.165	0.27	maD
8255092	CH671041	1407	> 0.001	no-match	5	5.113	4.011	4.325	1.058	0.813	0.936	4.641	miL
8255093	CH671586	1091	> 0.001	no-match	3	0.079	0.144	0.251	-0.317	-0.031	-0.174	0.138	maD
8255094	CH671718	1045	> 0.001	no-match	3	5.814	4.795	4.945	1.318	1.254	1.286	5.342	miL
8255096	CH671115	1351	> 0.001	no-match	3	0.255	0.174	0.365	-0.147	-0.137	-0.142	0.263	maD
8255097	CH670915	1509	> 0.001	no-match	3	4.856	4.237	4.04	-0.138	2.902	1.382	4.498	miL
8255098	CH671763	1036	> 0.001	no-match	3	0.126	0.23	0.204	-0.141	-0.026	-0.084	0.171	maD
8255099	CH671247	1252	> 0.001	no-match	3	-0.194	-0.126	0.047	-0.1	-0.343	-0.222	-0.117	maD
8255100	CH671517	1118	> 0.001	no-match	4	0.807	1.149	0.873	-0.12	-0.142	-0.131	0.909	maD
8255102	CH671486	1131	> 0.001	no-match	3	0.009	-0.146	0.003	-0.14	0.181	0.021	-0.031	maD
8255103	CH671108	1357	> 0.001	no-match	4	5.964	5.482	5.426	2.453	2.444	2.449	5.709	miL
8255104	CH671745	1039	> 0.001	no-match	3	0.523	0.664	0.623	0.083	0.186	0.134	0.583	maD
8255105	CH671279	1234	> 0.001	no-match	3	1.999	1.52	1.693	0.174	0.041	0.108	1.803	miL
8255106	CH671762	1036	> 0.001	no-match	3	0.117	0.137	0.164	-0.234	-0.188	-0.211	0.134	maD
8255107	CH671734	1041	> 0.001	no-match	3	6.25	6.034	5.612	2.432	2.71	2.571	6.037	miL
8255108	CH671371	1179	> 0.001	no-match	3	5.773	5.438	5.367	1.628	2.148	1.888	5.588	miL
8255109	CH671275	1236	> 0.001	no-match	3	-0.199	1.103	0.037	-0.106	-0.002	-0.054	0.185	maD
8255110	CH671676	1059	> 0.001	no-match	3	-0.005	-0.281	-0.313	-0.226	0.008	-0.109	-0.151	maD
8255111	CH671815	1023	> 0.001	no-match	3	0.223	-0.056	-0.021	-0.409	-0.237	-0.323	0.092	maD
8255112	CH671619	1080	> 0.001	no-match	3	0.204	0.331	0.203	0.013	-0.131	-0.059	0.235	maD
8255113	CH671682	1057	> 0.001	no-match	3	0.569	0.695	0.842	-0.563	0.837	0.137	0.669	maD
8255114	CH671714	1046	> 0.001	no-match	3	0.615	0.535	0.428	-0.74	0.263	-0.238	0.548	maD
8255115	CH671470	1135	> 0.001	no-match	3	0.249	0.14	0.211	-0.285	-0.355	-0.32	0.212	maD
8255116	CH671351	1190	> 0.001	no-match	3	-0.215	0.204	-0.041	0.11	0.015	0.062	-0.067	maD
8255119	CH671492	1129	> 0.001	no-match	3	-0.057	0.446	0.41	-2.034	-0.879	-1.457	0.185	maD
8255120	CH671535	1110	> 0.001	no-match	3	0.006	-0.017	-0.063	-0.215	-0.101	-0.158	-0.017	maD
8255121	CH670966	1463	> 0.001	no-match	3	-0.03	-0.018	0.094	-0.522	-0.065	-0.294	0.004	maD
8255122	CH671879	1008	> 0.001	no-match	3	-0.165	0.099	-0.028	-0.293	-0.226	-0.259	-0.065	maD
8255123	CH671781	1031	> 0.001	no-match	3	0.145	0.308	0.181	-0.116	-0.22	-0.168	0.195	maD
8255124	CH671019	1420	> 0.001	no-match	6	2.473	2.418	1.783	0.284	0.29	0.287	2.286	miL
8255125	CH671116	1350	> 0.001	no-match	3	0.261	0.397	0.366	-0.16	-0.121	-0.141	0.321	maD
8255126	CH671389	1172	> 0.001	no-match	3	0.325	-0.246	-0.267	-0.306	0.062	-0.122	0.034	maD
8255127	CH671531	1113	> 0.001	no-match	3	0.497	0.121	0.249	-0.302	0.258	-0.022	0.341	maD
8255128	CH671101	1362	> 0.001	no-match	3	5.223	4.021	4.415	0.903	0.852	0.877	4.721	miL
8255129	CH671158	1316	> 0.001	no-match	6	3.675	3.465	2.797	0.45	0.491	0.471	3.403	miL
8255130	CH671380	1175	> 0.001	no-match	3	-0.057	-0.102	0.115	-0.229	-0.294	-0.262	-0.025	maD
8255131	CH671652	1066	> 0.001	no-match	3	-0.422	-0.006	0.188	-0.695	0.042	-0.326	-0.165	maD
8255132	CH671422	1157	> 0.001	no-match	5	0.587	0.868	0.741	-0.11	0	-0.055	0.696	maD
8255134	CH671209	1280	> 0.001	no-match	5	5.19	4.476	4.05	0.737	0.823	0.78	4.726	miL
8255135	CH671452	1144	> 0.001	no-match	3	0.263	0.838	0.324	-0.043	0.259	0.108	0.422	maD
8255137	CH671661	1064	> 0.001	no-match	3	0.498	0.117	0.151	-0.086	0.159	0.037	0.316	maD
8255138	CH671725	1044	> 0.001	no-match	3	0.203	0.386	0.174	0.044	-0.032	0.006	0.242	maD
8255140	CH671197	1287	> 0.001	no-match	3	0.891	0.365	0.566	-0.398	0.482	0.042	0.678	maD
8255141	CH671791	1029	> 0.001	no-match	3	0.972	0.4	0.761	-0.523	0.645	0.061	0.776	maD
8255142	CH671294	1223	> 0.001	no-match	3	0.328	0.284	0.31	0.003	0.034	0.019	0.312	maD
8255143	CH670852	1575	> 0.001	no-match	3	0.67	0.107	0.319	-0.184	0.153	-0.016	0.441	maD
8255144	CH671697	1052	> 0.001	no-match	3	5.997	5.602	5.394	2.283	2.245	2.264	5.747	miL
8255146	CH671739	1040	> 0.001	no-match	3	-0.143	-0.382	-0.161	-0.258	0.193	-0.033	-0.207	maD
8255147	CH671097	1364	> 0.001	no-match	3	0.291	0.143	0.131	-0.407	-0.192	-0.3	0.214	maD
8255149	CH671842	1016	> 0.001	no-match	3	0.572	0.462	0.517	-0.189	-0.149	-0.169	0.531	maD
8255150	CH671632	1073	> 0.001	no-match	3	5.931	5.606	5.433	1.84	2.62	2.23	5.725	miL
8255151	CH671704	1050	> 0.001	no-match	3	0.134	-0.121	-0.474	-0.083	0.128	0.022	-0.082	maD
8255152	CH671008	1428	> 0.001	no-match	3	0.416	0.363	0.284	-0.066	-0.038	-0.052	0.37	maD
8255153	CH671397	1168	> 0.001	no-match	5	5.284	4.75	4.297	1.197	0.89	1.043	4.904	miL
8255156	CH671593	1088	> 0.001	no-match	5	1.907	2.193	1.85	0.074	0.201	0.137	1.964	miL
8255157	CH670965	1465	> 0.001	no-match	6	2.803	2.092	2.301	0.241	0.115	0.178	2.5	miL
8255158	CH671284	1231	> 0.001	no-match	3	0.441	0.501	0.286	0.23	0.26	0.245	0.417	maD
8255159	CH671902	1004	> 0.001	no-match	3	4.536	3.063	3.899	0.389	0.481	0.435	4.008	miL
8255161	CH671080	1374	> 0.001	no-match	3	0.579	0.082	0.427	-0.63	0.203	-0.214	0.417	maD
8255162	CH671461	1139	> 0.001	no-match	4	5.889	4.831	5.171	1.799	1.609	1.704	5.445	miL
8255163	CH671219	1273	> 0.001	no-match	3	0.759	0.474	0.659	-0.649	0.003	-0.323	0.663	maD
8255164	CH671287	1229	> 0.001	no-match	4	2.905	2.328	1.856	0.22	0.437	0.328	2.498	miL
8255166	CH671761	1036	> 0.001	no-match	3	0.016	0.19	0.298	0.165	-0.092	0.037	0.13	maD
8255167	CH671577	1094	> 0.001	no-match	3	-0.098	-0.246	0.047	-0.321	-0.009	-0.165	-0.099	maD
8255169	CH671246	1252	> 0.001	no-match	4	6.061	5.85	5.587	2.298	2.257	2.277	5.889	miL
8255170	CH671548	1105	> 0.001	no-match	3	0.425	0.287	0.479	-0.686	-0.146	-0.416	0.404	maD
8255172	CH671893	1006	> 0.001	no-match	3	0.261	0.026	-0.055	0.411	0.02	0.215	0.123	maD
8255173	CH671857	1013	> 0.001	no-match	3	-0.213	-0.125	0.231	-0.39	-0.083	-0.237	-0.08	maD
8255176	CH671082	1373	> 0.001	no-match	4	5.003	4.301	4.253	1.448	1.515	1.482	4.64	miL
8255177	CH671457	1141	> 0.001	no-match	3	0.405	0.435	0.231	0.435	0.331	0.383	0.369	maD
8255178	CH671790	1029	> 0.001	no-match	3	2.172	1.796	1.828	-0.122	0.184	0.031	1.992	miL
8255180	CH671394	1170	> 0.001	no-match	3	6.147	6.011	5.378	2.175	2.174	2.175	5.921	miL
8255181	CH671526	1114	> 0.001	no-match	3	0.011	0.487	-0.263	0.051	0.164	0.108	0.062	maD
8255182	CH671319	1204	> 0.001	no-match	3	0.643	0.613	0.548	0.162	0.422	0.292	0.612	maD
8255183	CH671629	1076	> 0.001	no-match	3	4.675	3.576	3.767	0.886	0.623	0.755	4.173	miL
8255184	CH671767	1035	> 0.001	no-match	3	5.948	4.22	4.613	1.451	1.254	1.353	5.182	miL
8255187	CH670973	1451	> 0.001	no-match	7	1.331	1.041	0.936	-0.212	0.087	-0.062	1.16	maD
8255189	CH670986	1444	> 0.001	no-match	3	0.234	0.244	0.268	-0.008	0.082	0.037	0.245	maD
8255190	CH671107	1357	> 0.001	no-match	4	2.057	1.143	1.053	-0.038	0.273	0.117	1.577	miL
8255192	CH670969	1458	> 0.001	no-match	4	3.699	2.413	2.087	0.115	0.472	0.293	2.974	miL
8255193	CH671567	1099	> 0.001	no-match	3	6.019	4.019	4.923	2.933	2.084	2.508	5.245	miL
8255194	CH671129	1340	> 0.001	no-match	6	3.64	2.702	2.551	0.686	0.205	0.446	3.133	miL
8255195	CH671379	1175	> 0.001	no-match	3	2.632	1.892	1.82	0.223	0.601	0.412	2.244	miL
8255196	CH671359	1187	> 0.001	no-match	3	0.421	0.828	0.556	-0.392	0.229	-0.082	0.557	maD
8255197	CH671829	1020	> 0.001	no-match	3	0.206	-0.271	0.157	-0.117	0.007	-0.055	0.074	maD
8255198	CH671512	1120	> 0.001	no-match	3	-0.071	-0.26	-0.428	-0.351	0.172	-0.09	-0.208	maD
8255199	CH671710	1047	> 0.001	no-match	3	0.229	0.012	0.021	-0.276	-0.205	-0.24	0.123	maD
8255200	CH671316	1206	> 0.001	no-match	4	2.96	1.789	1.75	0.166	0.226	0.196	2.365	miL
8255201	CH671581	1093	> 0.001	no-match	3	0.196	0.535	0.364	0.045	0.047	0.046	0.323	maD
8255203	CH671824	1021	> 0.001	no-match	3	0.12	0.168	0.235	-0.116	0.022	-0.047	0.161	maD
8255204	CH671628	1076	> 0.001	no-match	3	6.028	5.998	5.435	2.253	2.706	2.48	5.873	miL
8255205	CH671592	1088	> 0.001	no-match	3	0.121	-0.331	0.075	-0.057	0.102	0.022	-0.004	maD
8255206	CH671086	1372	> 0.001	no-match	6	4.954	4.05	2.953	1.088	0.762	0.925	4.228	miL
8255207	CH671192	1290	> 0.001	no-match	4	2.965	2.102	1.93	0.183	0.4	0.291	2.49	miL
8255208	CH671075	1377	> 0.001	no-match	6	3.882	3.242	3.072	0.372	0.363	0.368	3.519	miL
8255209	CH671188	1291	> 0.001	no-match	3	0.23	0.057	0.136	-0.238	-0.017	-0.128	0.163	maD
8255210	CH671340	1194	> 0.001	no-match	5	5.543	5.109	4.801	1.188	0.955	1.071	5.249	miL
8255211	CH671474	1134	> 0.001	no-match	5	3.366	2.359	1.845	0.176	0.577	0.376	2.734	miL
8255212	CH671177	1299	> 0.001	no-match	3	3.833	3.706	3.107	0.419	0.475	0.447	3.619	miL
8255213	CH671856	1013	> 0.001	no-match	3	0.401	0.14	0.468	-0.109	0.217	0.054	0.353	maD
8255214	CH671559	1102	> 0.001	no-match	3	2.729	2.45	1.876	0.342	0.449	0.395	2.446	miL
8255215	CH671601	1085	> 0.001	no-match	3	1.069	0.791	0.694	-0.194	0.319	0.063	0.906	maD
8255216	CH671195	1289	> 0.001	no-match	6	3.604	2.745	2.608	1.464	0.582	1.023	3.14	miL
8255217	CH671546	1106	> 0.001	no-match	3	0.093	-0.431	-0.593	-0.102	-0.022	-0.062	-0.209	maD
8255218	CH671637	1072	> 0.001	no-match	3	-0.021	0.015	-0.039	-0.714	-0.147	-0.43	-0.017	maD
8255219	CH671243	1254	> 0.001	no-match	3	0.531	0.473	0.529	-0.439	-0.019	-0.229	0.516	maD
8255220	CH671228	1263	> 0.001	no-match	5	5.592	4.278	4.681	1.087	1.276	1.181	5.036	miL
8255221	CH670925	1497	> 0.001	no-match	3	-0.46	0.101	0.036	-0.121	0.038	-0.041	-0.196	maD
8255222	CH671447	1147	> 0.001	no-match	3	0.893	0.939	0.395	-0.543	-0.023	-0.283	0.78	maD
8255223	CH671479	1133	> 0.001	no-match	3	0.124	0.094	-0.136	0.097	0.109	0.103	0.052	maD
8255225	CH670846	1582	> 0.001	no-match	3	0.126	0.163	0.299	0.172	-0.06	0.056	0.179	maD
8255227	CH671876	1009	> 0.001	no-match	3	-0.066	0.052	0.034	-0.409	-0.066	-0.238	-0.012	maD
8255228	CH671310	1209	> 0.001	no-match	5	5.481	4.362	4.798	1.024	1.292	1.158	5.031	miL
8255229	CH671892	1006	> 0.001	no-match	3	-0.421	-0.457	-0.533	-0.207	-0.028	-0.118	-0.458	maD
8255230	CH671832	1019	> 0.001	no-match	3	0.287	0.411	0.07	-0.223	0.038	-0.092	0.264	maD
8255232	CH671469	1135	> 0.001	no-match	3	0.171	-0.102	0.083	-0.136	0.046	-0.045	0.081	maD
8255234	CH671142	1329	> 0.001	no-match	6	5.066	4.66	4.111	0.75	0.311	0.53	4.726	miL
8255235	CH671808	1025	> 0.001	no-match	3	-0.094	0.273	0.211	-0.088	0.134	0.023	0.074	maD
8255236	CH671104	1360	> 0.001	no-match	3	-0.151	-0.274	0.015	-0.272	-0.075	-0.173	-0.141	maD
8255239	CH671358	1187	> 0.001	no-match	3	5.735	5.109	5.122	1.793	1.754	1.774	5.425	miL
8255240	CH671432	1154	> 0.001	no-match	5	6.085	5.81	5.406	2.475	2.202	2.338	5.847	miL
8255242	CH671427	1155	> 0.001	no-match	3	0.808	0.229	0.278	-0.277	0.249	-0.014	0.531	maD
8255243	CH671357	1187	> 0.001	no-match	4	6.032	5.868	5.516	2.079	2.201	2.14	5.862	miL
8255244	CH671848	1015	> 0.001	no-match	3	-0.027	-0.046	0.179	-0.323	0.006	-0.159	0.02	maD
8255246	CH671713	1046	> 0.001	no-match	4	4.863	4.166	3.656	0.808	0.883	0.845	4.387	miL
8255247	CH671651	1066	> 0.001	no-match	3	0.104	0.194	0.103	-0.004	-0.138	-0.071	0.126	maD
8255249	CH671724	1044	> 0.001	no-match	3	0.179	0.31	0.167	-0.171	-0.083	-0.127	0.209	maD
8255250	CH671898	1005	> 0.001	no-match	3	-0.059	0.254	0.143	-0.11	0.068	-0.021	0.07	maD
8255251	CH671723	1044	> 0.001	no-match	5	2.954	2.648	2.462	0.331	0.076	0.203	2.754	miL
8255254	CH671485	1131	> 0.001	no-match	3	0.48	0.382	0.354	-0.727	0.322	-0.202	0.424	maD
8255255	CH671164	1312	> 0.001	no-match	5	2.682	1.867	1.499	0.718	0.446	0.582	2.183	miL
8255256	CH671421	1157	> 0.001	no-match	3	5.509	4.717	4.534	1.452	1.444	1.448	5.067	miL
8255257	CH671257	1247	> 0.001	no-match	4	3.814	3.018	3.05	1.154	0.434	0.794	3.424	miL
8255259	CH671002	1431	> 0.001	no-match	3	1.029	0.292	0.763	-0.332	-0.245	-0.289	0.778	maD
8255261	CH671818	1022	> 0.001	no-match	3	0.419	0.221	0.45	-0.514	0.066	-0.224	0.377	maD
8255262	CH671364	1184	> 0.001	no-match	5	1.737	0.908	0.939	0.034	0.221	0.127	1.33	miL
8255263	CH671015	1424	> 0.001	no-match	3	0.027	0.227	-0.048	-0.172	-0.006	-0.089	0.058	maD
8255264	CH671200	1285	> 0.001	no-match	3	2.092	1.501	1.473	0.281	0.144	0.212	1.79	miL
8255265	CH671191	1290	> 0.001	no-match	3	-0.199	-0.45	-0.481	-0.087	0.097	0.005	-0.332	maD
8255266	CH671318	1204	> 0.001	no-match	4	0.29	0.58	0.334	0.026	0.087	0.057	0.373	maD
8255267	CH671128	1340	> 0.001	no-match	3	1.933	1.307	1.183	-0.154	0.176	0.011	1.589	miL
8255268	CH671114	1351	> 0.001	no-match	3	0.055	0.351	0.064	0.278	0.309	0.294	0.131	maD
8255269	CH671679	1058	> 0.001	no-match	5	-0.221	-0.251	-0.066	0.055	-0.107	-0.026	-0.19	maD
8255270	CH671383	1174	> 0.001	no-match	5	5.398	4.095	4.261	1.997	1.305	1.651	4.788	miL
8255272	CH671695	1053	> 0.001	no-match	3	0.13	-0.25	-0.374	0.064	0.284	0.174	-0.091	maD
8255273	CH671678	1058	> 0.001	no-match	3	0.294	0.244	0.257	-0.758	0.011	-0.373	0.273	maD
8255274	CH671420	1157	> 0.001	no-match	3	0.159	0.349	0.184	0.065	0.164	0.115	0.213	maD
8255275	CH671171	1306	> 0.001	no-match	5	1.223	0.662	0.802	-0.039	-0.106	-0.072	0.978	maD
8255276	CH671095	1365	> 0.001	no-match	3	6.199	5.801	5.668	2.431	2.268	2.35	5.967	miL
8255279	CH671491	1129	> 0.001	no-match	3	0.292	0.277	0.234	-0.167	0.05	-0.058	0.274	maD
8255280	CH670790	1649	> 0.001	no-match	3	0.414	0.329	0.287	0.094	0.297	0.196	0.361	maD
8255281	CH671803	1027	> 0.001	no-match	3	-0.075	-0.009	0.142	-0.011	-0.102	-0.056	-0.004	maD
8255282	CH671705	1049	> 0.001	no-match	5	5.659	4.996	4.566	1.228	1.278	1.253	5.22	miL
8255283	CH671617	1081	> 0.001	no-match	3	0.304	0.069	0.225	-0.374	0.023	-0.175	0.225	maD
8255284	CH671332	1198	> 0.001	no-match	5	5.483	4.528	4.644	1.826	1.007	1.417	5.034	miL
8255285	CH671760	1036	> 0.001	no-match	3	1.349	1.049	0.995	-0.012	-0.032	-0.022	1.186	maD
8255286	CH671524	1115	> 0.001	no-match	3	0.879	0.313	0.309	-0.315	0.098	-0.109	0.595	maD
8255287	CH671591	1089	> 0.001	no-match	3	-0.23	0.154	0.057	-0.215	-0.157	-0.186	-0.062	maD
8255288	CH671313	1207	> 0.001	no-match	3	-0.045	-0.421	0.142	-0.156	-0.252	-0.204	-0.092	maD
8255289	CH671650	1066	> 0.001	no-match	3	0.182	0.188	0.338	-0.044	0.074	0.015	0.222	maD
8255290	CH670883	1536	> 0.001	no-match	3	0.035	0.101	0.398	-0.547	-0.314	-0.431	0.142	maD
8255291	CH670872	1546	> 0.001	no-match	3	1.349	0.987	0.901	-0.085	-0.07	-0.078	1.146	maD
8255293	CH671636	1072	> 0.001	no-match	3	5.109	4.139	4.27	1.332	1.343	1.337	4.657	miL
8255294	CH671870	1010	> 0.001	no-match	3	-0.165	0.156	0.253	-0.074	-0.055	-0.064	0.02	maD
8255295	CH671828	1020	> 0.001	no-match	3	-0.08	0.081	0.163	-0.079	-0.157	-0.118	0.021	maD
8255296	CH671631	1073	> 0.001	no-match	3	0.525	0.052	0.3	-0.21	-0.152	-0.181	0.35	maD
8255300	CH671460	1139	> 0.001	no-match	3	-0.1	0.326	0.15	0.334	0.048	0.191	0.069	maD
8255301	CH671687	1055	> 0.001	no-match	3	0.808	0.68	0.776	-0.058	0.118	0.03	0.768	maD
8255302	CH671823	1021	> 0.001	no-match	3	0.537	0.901	0.57	-0.569	0.214	-0.177	0.636	maD
8255304	CH671325	1201	> 0.001	no-match	3	1.209	0.919	0.907	0.413	0.695	0.554	1.061	maD
8255305	CH671127	1340	> 0.001	no-match	3	3.637	2.393	1.902	3.765	1.793	2.779	2.892	miL
8255307	CH671124	1346	> 0.001	no-match	5	6.042	5.414	5.138	2.181	1.927	2.054	5.659	miL
8255308	CH671905	1003	> 0.001	no-match	3	0.399	0.619	0.485	-0.64	0.315	-0.163	0.476	maD
8255309	CH671433	1153	> 0.001	no-match	3	5.971	5.638	5.446	1.785	1.979	1.882	5.757	miL
8255310	CH671655	1065	> 0.001	no-match	4	0.365	0.034	0.228	-0.075	0.028	-0.023	0.248	maD
8255311	CH671709	1048	> 0.001	no-match	3	0.063	-0.161	-0.158	-0.373	0.25	-0.061	-0.048	maD
8255313	CH671366	1183	> 0.001	no-match	3	0.182	0.142	-0.007	-0.503	-0.002	-0.253	0.125	maD
8255314	CH671627	1076	> 0.001	no-match	5	5.382	5.448	5.247	2.417	2.71	2.564	5.365	miL
8255315	CH671038	1409	> 0.001	no-match	5	5.344	5.3	4.696	1.105	0.991	1.048	5.171	miL
8255316	CH671298	1220	> 0.001	no-match	3	0.517	-0.311	0.169	-0.235	-0.005	-0.12	0.223	maD
8255317	CH671635	1072	> 0.001	no-match	3	-0.014	0.19	0.039	-0.166	0.026	-0.07	0.05	maD
8255318	CH671367	1182	> 0.001	no-match	3	0.381	0.182	0.515	-0.312	0.219	-0.047	0.365	maD
8255319	CH671530	1113	> 0.001	no-match	3	0.007	0.048	0.071	-0.675	-0.118	-0.396	0.033	maD
8255320	CH671121	1347	> 0.001	no-match	5	4.647	3.825	3.843	1.355	0.907	1.131	4.24	miL
8255321	CH670786	1658	> 0.001	no-match	3	0.125	0.177	0.121	-0.323	0.081	-0.121	0.137	maD
8255322	CH671507	1122	> 0.001	no-match	2	0.048	0.105	0.005	-0.771	0.044	-0.363	0.051	maD
8255323	CH671722	1044	> 0.001	no-match	3	6.097	5.664	5.436	2.245	2.312	2.278	5.824	miL
8255324	CH671405	1166	> 0.001	no-match	4	5.77	4.161	4.302	2.534	1.65	2.092	5.001	miL
8255325	CH671523	1115	> 0.001	no-match	3	0.302	0.41	0.29	0.23	-0.002	0.114	0.326	maD
8255327	CH671891	1006	> 0.001	no-match	5	-0.212	0.068	-0.146	0.108	0.006	0.057	-0.125	maD
8255329	CH671607	1084	> 0.001	no-match	3	0.645	0.513	0.697	-0.343	0.214	-0.065	0.625	maD
8255330	CH671862	1012	> 0.001	no-match	3	4.252	2.656	3.324	0.635	0.206	0.42	3.621	miL
8255333	CH671167	1309	> 0.001	no-match	3	-0.075	-0.399	-0.59	-0.029	-0.089	-0.059	-0.285	maD
8255334	CH671615	1082	> 0.001	no-match	3	6.261	4.322	5.165	2.354	1.591	1.973	5.502	miL
8255335	CH671335	1197	> 0.001	no-match	4	4.924	4.641	4.488	0.619	0.848	0.733	4.744	miL
8255337	CH671249	1251	> 0.001	no-match	3	4.465	2.971	3.025	0.847	0.583	0.715	3.732	miL
8255338	CH671248	1251	> 0.001	no-match	5	3.773	3.849	3.249	0.444	0.803	0.624	3.661	miL
8255339	CH670704	1960	> 0.001	no-match	4	0.043	-0.743	-0.319	-0.206	-0.115	-0.16	-0.244	maD
8255340	CH671436	1152	> 0.001	no-match	3	0.811	0.568	0.847	-0.546	0.739	0.097	0.759	maD
8255341	CH671223	1266	> 0.001	no-match	3	0.075	-0.184	0.101	-0.471	-0.016	-0.244	0.017	maD
8255342	CH671391	1171	> 0.001	no-match	5	5.709	5.294	4.745	1.048	0.817	0.932	5.364	miL
8255344	CH670989	1443	> 0.001	no-match	6	2.29	1.875	1.375	0.265	0.379	0.322	1.957	miL
8255345	CH671264	1244	> 0.001	no-match	3	0.662	0.719	0.919	-0.261	0.392	0.066	0.741	maD
8255346	CH671748	1038	> 0.001	no-match	3	0.326	-0.341	0.251	-0.505	-0.257	-0.381	0.14	maD
8255347	CH671623	1078	> 0.001	no-match	5	5.82	5.112	4.908	1.515	1.227	1.371	5.415	miL
8255348	CH671435	1152	> 0.001	no-match	3	6.027	6.01	5.593	2.207	2.58	2.393	5.914	miL
8255350	CH670950	1476	> 0.001	no-match	5	2.071	0.893	0.818	0.059	0.3	0.18	1.463	miL
8255352	CH671660	1064	> 0.001	no-match	4	3.31	2.872	2.332	0.442	0.474	0.458	2.956	miL
8255353	CH671753	1037	> 0.001	no-match	3	0.22	0.457	0.169	0.302	0.171	0.237	0.267	maD
8255354	CH671847	1015	> 0.001	no-match	3	-0.833	-0.585	-0.611	-0.175	-0.015	-0.095	-0.715	maD
8255355	CH671465	1137	> 0.001	no-match	3	5.907	5.848	5.618	2.07	2.196	2.133	5.82	miL
8255357	CH671234	1259	> 0.001	no-match	5	5.064	4.349	3.978	0.892	0.785	0.839	4.614	miL
8255358	CH671345	1192	> 0.001	no-match	3	-0.005	0.54	0.441	-0.589	-0.268	-0.429	0.242	maD
8255359	CH671376	1177	> 0.001	no-match	4	6.091	5.54	5.385	2.376	2.333	2.354	5.777	miL
8255361	CH670959	1468	> 0.001	no-match	5	-0.038	-0.348	-0.364	0.09	-0.104	-0.007	-0.197	maD
8255363	CH671419	1158	> 0.001	no-match	3	0.609	0.619	0.542	-0.496	0.283	-0.107	0.595	maD
8255364	CH671752	1037	> 0.001	no-match	4	3.239	3.005	2.463	0.391	0.302	0.346	2.986	miL
8255365	CH671777	1032	> 0.001	no-match	5	3.341	3.047	2.871	0.067	0.302	0.185	3.15	miL
8255367	CH671789	1029	> 0.001	no-match	4	3.935	3.827	3.335	0.91	0.971	0.94	3.758	miL
8255368	CH671585	1091	> 0.001	no-match	3	0.198	0.019	0.065	-0.377	0.089	-0.144	0.12	maD
8255369	CH671807	1025	> 0.001	no-match	3	0.039	0.33	-0.048	-0.096	0.144	0.024	0.09	maD
8255370	CH671886	1007	> 0.001	no-match	3	-0.128	0.165	0.305	0.23	-0.139	0.045	0.053	maD
8255371	CH671445	1148	> 0.001	no-match	3	-0.124	0.149	0.077	-0.116	-0.017	-0.066	-0.005	maD
8255372	CH671074	1378	> 0.001	no-match	5	5.69	5.312	5.277	2.258	2.106	2.182	5.493	miL
8255374	CH671913	1000	> 0.001	no-match	3	0.195	0.258	-0.106	-0.301	-0.149	-0.225	0.136	maD
8255375	CH671730	1042	> 0.001	no-match	4	5.338	4.41	4.299	1.062	0.619	0.84	4.846	miL
8255378	CH671771	1034	> 0.001	no-match	3	0.126	0.429	0.262	-0.149	0.006	-0.072	0.236	maD
8255380	CH671382	1174	> 0.001	no-match	3	1.091	0.636	0.599	-0.609	0.105	-0.252	0.854	maD
8255381	CH671035	1410	> 0.001	no-match	3	-0.208	-0.103	-0.21	-0.547	0.02	-0.264	-0.182	maD
8255382	CH671798	1028	> 0.001	no-match	3	-0.03	-0.441	-0.117	-0.366	-0.057	-0.211	-0.155	maD
8255383	CH671558	1102	> 0.001	no-match	5	6.316	5.796	5.509	2.007	2.225	2.116	5.984	miL
8255384	CH671184	1293	> 0.001	no-match	3	0.065	0.187	0.175	-0.581	-0.045	-0.313	0.123	maD
8255386	CH670878	1542	> 0.001	no-match	3	0.074	0.502	0.174	-0.308	0.119	-0.095	0.206	maD
8255387	CH671077	1376	> 0.001	no-match	3	0.452	0.13	0.142	-0.408	0.161	-0.124	0.294	maD
8255388	CH671566	1099	> 0.001	no-match	3	0.407	0.745	0.664	-0.537	0.59	0.027	0.556	maD
8255389	CH671797	1028	> 0.001	no-match	4	5.973	5.759	5.523	2.297	2.428	2.363	5.807	miL
8255390	CH671670	1061	> 0.001	no-match	3	0.488	0.224	0.409	-0.039	-0.242	-0.141	0.402	maD
8255391	CH671477	1133	> 0.001	no-match	3	0.17	0.222	0.324	-0.476	0.027	-0.225	0.221	maD
8255394	CH671885	1007	> 0.001	no-match	3	4.052	4.104	3.651	0.861	1.129	0.995	3.965	miL
8255395	CH671217	1274	> 0.001	no-match	3	-0.055	-0.486	-0.164	0.368	-0.281	0.043	-0.19	maD
8255396	CH671152	1322	> 0.001	no-match	3	0.471	0.359	0.253	0.029	0.091	0.06	0.388	maD
8255398	CH671123	1346	> 0.001	no-match	3	-0.027	0.017	0.071	-0.105	-0.006	-0.055	0.008	maD
8255399	CH671729	1042	> 0.001	no-match	5	5.655	4.69	4.431	1.125	1.104	1.114	5.108	miL
8255401	CH671532	1111	> 0.001	no-match	3	-0.004	0.262	0.181	0.018	0.012	0.015	0.109	maD
8255402	CH671717	1045	> 0.001	no-match	4	-0.089	-0.14	-0.04	0.279	-0.255	0.012	-0.089	maD
8255403	CH671884	1007	> 0.001	no-match	3	0.65	0.547	0.721	-0.546	-0.132	-0.339	0.642	maD
8255404	CH671543	1108	> 0.001	no-match	3	0.124	0.415	0.274	0.03	0.22	0.125	0.234	maD
8255407	CH671270	1238	> 0.001	no-match	3	0.264	-0.012	0.334	-0.533	-0.197	-0.365	0.212	maD
8255408	CH671622	1078	> 0.001	no-match	4	0.063	0.006	-0.127	-0.045	0.042	-0.001	0.001	maD
8255409	CH671639	1071	> 0.001	no-match	5	5.866	5.093	4.842	1.147	0.929	1.038	5.417	miL
8255411	CH671311	1208	> 0.001	no-match	3	0.58	0.182	0.353	-0.604	-0.116	-0.36	0.424	maD
8255412	CH671890	1006	> 0.001	no-match	3	0.266	0.236	0.111	-0.42	-0.059	-0.24	0.22	maD
8255413	CH671665	1063	> 0.001	no-match	3	0.502	0.56	0.631	-0.648	0.305	-0.171	0.549	maD
8255414	CH671708	1048	> 0.001	no-match	3	6.042	5.765	5.68	2.49	2.446	2.468	5.882	miL
8255416	CH671190	1290	> 0.001	no-match	5	2.899	2.295	2.064	0.294	0.387	0.34	2.539	miL
8255417	CH671901	1004	> 0.001	no-match	3	0.17	0.383	0.223	-0.063	-0.06	-0.062	0.236	maD
8255418	CH671396	1169	> 0.001	no-match	3	-0.561	-0.598	-0.238	-0.01	-0.053	-0.032	-0.49	maD
8255419	CH670869	1551	> 0.001	no-match	3	0.04	0.187	0.111	-0.195	0.046	-0.075	0.094	maD
8255421	CH670990	1442	> 0.001	no-match	3	-0.187	-0.348	0.022	-0.49	-0.19	-0.34	-0.175	maD
8255422	CH671456	1141	> 0.001	no-match	5	5.58	4.511	4.831	1.711	1.371	1.541	5.126	miL
8255423	CH671305	1212	> 0.001	no-match	5	5.821	6.081	5.618	2.383	2.496	2.439	5.835	miL
8255424	CH671649	1066	> 0.001	no-match	3	0.326	0.225	0.395	-0.031	0.117	0.043	0.318	maD
8255425	CH671703	1050	> 0.001	no-match	3	0.364	0.221	0.331	-0.146	0.085	-0.031	0.32	maD
8255426	CH671484	1131	> 0.001	no-match	3	0.264	0.356	0.202	-0.519	0.154	-0.182	0.271	maD
8255427	CH671448	1146	> 0.001	no-match	3	0.454	0.181	0.721	-0.641	0.183	-0.229	0.453	maD
8255428	CH671614	1082	> 0.001	no-match	3	2.205	2.029	1.932	0.362	0.327	0.345	2.093	miL
8255429	CH671565	1099	> 0.001	no-match	3	-0.664	-0.354	-0.189	-0.7	-0.3	-0.5	-0.468	maD
8255430	CH671711	1046	> 0.001	no-match	3	0.131	0.296	0.206	-0.125	-0.115	-0.12	0.191	maD
8255431	CH671170	1307	> 0.001	no-match	4	3.434	3.181	2.767	-0.094	0.264	0.085	3.204	miL
8255432	CH671111	1353	> 0.001	no-match	3	0.101	0.413	0.22	-0.533	-0.049	-0.291	0.209	maD
8255433	CH671759	1036	> 0.001	no-match	3	0.322	-0.413	-0.23	-0.762	0.123	-0.32	0	maD
8255434	CH671716	1045	> 0.001	no-match	3	0.361	-0.283	-0.513	0.023	0.207	0.115	-0.018	maD
8255435	CH671444	1148	> 0.001	no-match	3	0.481	0.002	0.341	-0.77	0.002	-0.384	0.326	maD
8255438	CH671854	1013	> 0.001	no-match	3	5.733	5.289	5.292	1.749	2.16	1.954	5.512	miL
8255439	CH671085	1372	> 0.001	no-match	6	4.42	3.61	3.372	0.339	0.399	0.369	3.956	miL
8255440	CH671103	1360	> 0.001	no-match	3	-0.094	-0.385	-0.297	0.131	0.051	0.091	-0.217	maD
8255442	CH671861	1012	> 0.001	no-match	3	0.076	0.141	0.211	-0.177	-0.129	-0.153	0.126	maD
8255443	CH671487	1130	> 0.001	no-match	3	0.127	0.282	0.113	0.109	-0.062	0.024	0.162	maD
8255444	CH671811	1024	> 0.001	no-match	3	0.731	0.608	0.814	-0.592	0.203	-0.195	0.721	maD
8255445	CH671576	1094	> 0.001	no-match	4	0.01	0.242	0.15	0.092	0.075	0.083	0.103	maD
8255446	CH671850	1014	> 0.001	no-match	3	6.237	5.672	5.432	2.231	1.737	1.984	5.894	miL
8255447	CH671785	1030	> 0.001	no-match	3	-0.005	-0.314	-0.516	-0.048	-0.106	-0.077	-0.21	maD
8255448	CH671132	1338	> 0.001	no-match	5	4.175	2.641	2.881	1.241	0.671	0.956	3.468	miL
8255449	CH671206	1283	> 0.001	no-match	4	0.137	-0.202	-0.255	-0.224	-0.24	-0.232	-0.046	maD
8255450	CH671853	1013	> 0.001	no-match	3	0.263	0.045	0.298	-0.204	0.332	0.064	0.217	maD
8255451	CH671238	1257	> 0.001	no-match	3	-0.002	0.207	-0.009	-0.187	-0.219	-0.203	0.048	maD
8255452	CH671040	1407	> 0.001	no-match	3	0.985	0.632	0.704	-0.304	0.3	-0.002	0.827	maD
8255453	CH671912	1000	> 0.001	no-match	5	2.793	2.497	2.15	-0.002	0.295	0.147	2.558	miL
8255455	CH671732	1041	> 0.001	no-match	3	0.617	0.35	0.602	-0.726	0.282	-0.222	0.547	maD
8255457	CH670845	1586	> 0.001	no-match	3	0.912	0.421	0.584	-0.362	0.696	0.167	0.707	maD
8255460	CH671259	1246	> 0.001	no-match	3	1.545	0.822	1.356	-0.44	0.201	-0.12	1.317	miL
8255462	CH671131	1339	> 0.001	no-match	4	1.812	1.096	1.417	0.048	0.133	0.09	1.534	miL
8255464	CH670988	1443	> 0.001	no-match	3	4.579	4.273	4.061	1.223	1.185	1.204	4.373	miL
8255469	CH671321	1202	> 0.001	no-match	4	2.098	1.12	1.213	-0.166	-0.086	-0.126	1.632	miL
8255470	CH670927	1493	> 0.001	no-match	3	0.267	-0.138	-0.276	-0.158	0.103	-0.028	0.03	maD
8255473	CH671156	1318	> 0.001	no-match	6	5.019	4.465	4.201	0.983	0.898	0.94	4.676	miL
8255475	CH671066	1386	> 0.001	no-match	3	0.249	0.084	0.142	-0.038	0.078	0.02	0.181	maD
8255476	CH671690	1054	> 0.001	no-match	4	3.513	3.544	2.868	0.563	0.564	0.563	3.359	miL
8255477	CH671180	1298	> 0.001	no-match	3	5.438	5.166	4.904	1.599	1.062	1.331	5.237	miL
8255478	CH671802	1027	> 0.001	no-match	3	-0.72	-0.723	-0.488	-0.1	-0.039	-0.069	-0.663	maD
8255479	CH671022	1418	> 0.001	no-match	3	-0.136	0.129	0.517	-0.397	0.089	-0.154	0.093	maD
8255480	CH671510	1121	> 0.001	no-match	5	4.831	3.881	3.967	1.073	0.835	0.954	4.378	miL
8255481	CH671120	1347	> 0.001	no-match	3	0.364	0.043	0.245	-0.447	-0.243	-0.345	0.254	maD
8255483	CH671609	1083	> 0.001	no-match	3	0.291	-0.253	0.306	-0.589	0.206	-0.192	0.159	maD
8255485	CH670936	1484	> 0.001	no-match	3	-0.248	-0.179	0.014	0.044	-0.205	-0.081	-0.165	maD
8255487	CH670844	1586	> 0.001	no-match	3	-0.277	-0.163	0.042	-0.551	-0.236	-0.394	-0.169	maD
8255489	CH671356	1188	> 0.001	no-match	3	0.01	0.381	0.169	-0.092	-0.073	-0.083	0.143	maD
8255491	CH670817	1621	> 0.001	no-match	3	0.005	-0.086	-0.121	0.169	-0.287	-0.059	-0.05	maD
8255492	CH671573	1095	> 0.001	no-match	3	0.566	0.133	0.351	-0.293	-0.105	-0.199	0.404	maD
8255493	CH671648	1066	> 0.001	no-match	3	1.691	1.511	1.287	1.097	0.721	0.909	1.545	miL
8255494	CH671784	1030	> 0.001	no-match	3	0.105	0.367	0.057	0.043	-0.03	0.007	0.159	maD
8255495	CH671747	1038	> 0.001	no-match	3	0.195	0.209	0.152	-0.494	-0.15	-0.322	0.188	maD
8255496	CH671328	1199	> 0.001	no-match	3	0.48	0.169	0.09	0	0.091	0.046	0.305	maD
8255497	CH671537	1109	> 0.001	no-match	3	0.286	-0.018	0.24	-0.368	0.163	-0.103	0.198	maD
8255498	CH671226	1264	> 0.001	no-match	3	5.917	5.566	5.229	1.501	1.645	1.573	5.657	miL
8255499	CH671590	1089	> 0.001	no-match	3	0.264	-0.572	0.011	-0.358	-0.237	-0.297	-0.008	maD
8255500	CH671496	1126	> 0.001	no-match	3	0.266	0.176	0.043	-0.506	0.075	-0.216	0.188	maD
8255503	CH671542	1108	> 0.001	no-match	3	3.27	3.054	2.912	1.863	2.145	2.004	3.126	miL
8255506	CH671336	1196	> 0.001	no-match	3	0.042	0.128	0.259	-0.436	-0.087	-0.261	0.118	maD
8255508	CH671878	1008	> 0.001	no-match	3	0.163	0.192	0.429	-0.635	0.057	-0.289	0.237	maD
8255509	CH671501	1124	> 0.001	no-match	5	5.163	4.016	3.581	2.081	1.387	1.734	4.481	miL
8255510	CH670943	1480	> 0.001	no-match	6	2.572	2.296	1.652	-0.17	0.119	-0.026	2.273	miL
8255511	CH671109	1355	> 0.001	no-match	6	6.067	5.88	5.608	2.546	2.468	2.507	5.905	miL
8255514	CH671361	1186	> 0.001	no-match	3	0.134	0.176	0.059	-0.04	0.167	0.063	0.126	maD
8255515	CH671455	1142	> 0.001	no-match	3	0.101	-0.048	-0.003	-0.098	0.042	-0.028	0.038	maD
8255516	CH671889	1006	> 0.001	no-match	3	0.389	0.481	0.434	-0.618	0.176	-0.221	0.423	maD
8255517	CH671182	1295	> 0.001	no-match	3	0.325	-0.014	0.307	-0.359	0.164	-0.098	0.236	maD
8255518	CH671299	1219	> 0.001	no-match	5	6.078	5.546	5.391	2.4	2.214	2.307	5.774	miL
8255519	CH671136	1335	> 0.001	no-match	6	6.342	6.113	5.607	2.802	2.466	2.634	6.101	miL
8255521	CH671897	1005	> 0.001	no-match	3	0.33	0.142	0.122	-0.112	0.214	0.051	0.231	maD
8255524	CH671011	1425	> 0.001	no-match	6	0.697	0.204	0.455	-0.011	0.083	0.036	0.513	maD
8255525	CH671426	1156	> 0.001	no-match	3	0.02	0.045	0.095	-0.37	-0.13	-0.25	0.045	maD
8255527	CH670747	1767	> 0.001	no-match	3	0.974	0.892	0.96	-0.579	-0.034	-0.307	0.95	maD
8255528	CH670851	1576	> 0.001	no-match	3	0.306	0.128	-0.162	0.178	0.059	0.119	0.144	maD
8255529	CH671519	1117	> 0.001	no-match	3	0.227	0.12	0.433	0.314	0.036	0.175	0.252	maD
8255530	CH671906	1002	> 0.001	no-match	4	5.303	4.944	4.642	1.154	1.172	1.163	5.048	miL
8255531	CH671490	1129	> 0.001	no-match	3	0.064	-0.406	-0.419	-0.03	0.018	-0.006	-0.174	maD
8255532	CH671804	1026	> 0.001	no-match	3	0.375	0.078	0.148	0.008	-0.075	-0.033	0.244	maD
8255534	CH671822	1021	> 0.001	no-match	150	-0.571	-0.415	-0.35	-0.03	0.031	0.001	-0.477	maD
8255535	CH671378	1176	> 0.001	no-match	5	4.924	4.129	4.016	0.845	0.892	0.868	4.498	miL
8255536	CH671686	1055	> 0.001	no-match	4	2.972	2.317	2.102	-0.029	0.047	0.009	2.591	miL
8255537	CH671825	1020	> 0.001	no-match	3	1.213	0.632	1.097	-0.567	0.148	-0.21	1.039	maD
8255538	CH671276	1235	> 0.001	no-match	3	0.382	0.38	0.288	-0.598	0.399	-0.099	0.358	maD
8255540	CH670892	1530	> 0.001	no-match	7	3.451	3.749	3.097	0.817	0.592	0.705	3.437	miL
8255541	CH671698	1051	> 0.001	no-match	3	-0.03	-0.169	0.237	-0.523	0.07	-0.227	0.002	maD
8255542	CH671788	1029	> 0.001	no-match	5	5.715	5.137	4.738	0.996	1.289	1.142	5.326	miL
8255543	CH671385	1173	> 0.001	no-match	3	5.92	5.672	5.425	2.049	2.305	2.177	5.734	miL
8255545	CH671715	1045	> 0.001	no-match	3	0.182	0.518	0.359	-0.083	-0.078	-0.081	0.31	maD
8255546	CH671355	1188	> 0.001	no-match	3	0.105	0.002	0.136	-0.195	-0.266	-0.231	0.087	maD
8255547	CH671766	1035	> 0.001	no-match	3	0.991	0.319	0.46	-0.391	0.622	0.116	0.69	maD
8255548	CH671746	1038	> 0.001	no-match	3	0.505	0.28	0.453	-0.074	0.224	0.075	0.436	maD
8255550	CH670745	1768	> 0.001	no-match	3	0.187	-0.255	0.213	-0.669	0.032	-0.319	0.083	maD
8255551	CH671701	1050	> 0.001	no-match	3	0.403	0.385	0.227	-0.092	-0.07	-0.081	0.354	maD
8255552	CH671278	1234	> 0.001	no-match	3	0.416	-0.183	0.2	-0.615	0.03	-0.293	0.212	maD
8255553	CH671001	1433	> 0.001	no-match	3	0.111	0.337	0.29	0.063	0.105	0.084	0.213	maD
8255554	CH671269	1238	> 0.001	no-match	6	4.749	4.245	4.347	1.417	1.317	1.367	4.522	miL
8255555	CH671119	1347	> 0.001	no-match	3	-0.41	-0.493	-0.617	-0.224	0.019	-0.102	-0.482	maD
8255556	CH671529	1113	> 0.001	no-match	3	6.063	5.825	5.626	2.068	2.143	2.105	5.895	miL
8255557	CH671883	1007	> 0.001	no-match	3	0.096	-0.265	0.126	0.332	0.204	0.268	0.013	maD
8255558	CH671240	1256	> 0.001	no-match	3	0.268	-0.143	0.262	-0.24	0.369	0.065	0.164	maD
8255559	CH670956	1470	> 0.001	no-match	3	6.101	5.546	5.467	2.041	2.512	2.277	5.804	miL
8255561	CH671441	1149	> 0.001	no-match	3	0.188	-0.158	0.031	-0.447	0.117	-0.165	0.062	maD
8255562	CH670939	1483	> 0.001	no-match	7	3.147	1.875	1.987	0.425	0.157	0.291	2.539	miL
8255563	CH671551	1104	> 0.001	no-match	4	4.12	3.844	3.117	0.24	0.401	0.32	3.8	miL
8255564	CH671541	1108	> 0.001	no-match	3	-0.304	-0.02	-0.319	-0.344	0.143	-0.101	-0.237	maD
8255566	CH671199	1286	> 0.001	no-match	5	1.775	1.484	1.312	0.249	0.2	0.225	1.587	miL
8255567	CH671425	1156	> 0.001	no-match	3	0.583	0.27	0.353	-0.115	0.219	0.052	0.447	maD
8255568	CH671731	1041	> 0.001	no-match	3	0.467	-0.494	-0.167	-0.332	0.097	-0.118	0.068	maD
8255570	CH671028	1417	> 0.001	no-match	3	0.828	0.826	0.793	-0.08	0.307	0.114	0.819	maD
8255572	CH671647	1066	> 0.001	no-match	4	4.628	3.926	3.692	0.957	0.734	0.846	4.218	miL
8255573	CH671521	1116	> 0.001	no-match	3	0.301	-0.439	0.106	-0.281	-1.538	-0.909	0.067	maD
8255574	CH671224	1265	> 0.001	no-match	6	5.346	4.672	3.837	0.919	0.642	0.781	4.8	miL
8255576	CH671801	1027	> 0.001	no-match	3	-0.126	-0.147	-0.086	-0.711	0.088	-0.311	-0.121	maD
8255577	CH671515	1118	> 0.001	no-match	3	0.281	0.302	0.152	-0.04	0.093	0.026	0.254	maD
8255579	CH671060	1389	> 0.001	no-match	6	5.482	5.386	4.556	1.241	1.131	1.186	5.226	miL
8255580	CH670918	1505	> 0.001	no-match	3	0.065	0.235	0.396	0.137	0.136	0.137	0.19	maD
8255581	CH671849	1014	> 0.001	no-match	3	-0.185	-0.415	-0.423	-0.298	-0.028	-0.163	-0.302	maD
8255582	CH671866	1011	> 0.001	no-match	3	-0.233	-0.367	-0.369	-0.317	0.046	-0.136	-0.3	maD
8255583	CH671606	1084	> 0.001	no-match	3	0.329	0.276	0.072	-0.095	0.043	-0.026	0.251	maD
8255584	CH671009	1427	> 0.001	no-match	3	0.385	0.063	0.272	-0.221	0.089	-0.066	0.277	maD
8255586	CH671664	1063	> 0.001	no-match	3	0.095	0.023	0.052	-0.539	-0.168	-0.354	0.067	maD
8255587	CH671283	1231	> 0.001	no-match	3	0.072	0.223	0.185	0.228	0.058	0.143	0.138	maD
8255588	CH671896	1005	> 0.001	no-match	3	0.218	0.465	0.526	-0.355	0.208	-0.074	0.357	maD
8255590	CH671528	1113	> 0.001	no-match	3	0.208	0.111	0.1	-0.247	0.056	-0.096	0.157	maD
8255591	CH671117	1349	> 0.001	no-match	3	-0.074	-0.088	0.006	-0.144	-0.189	-0.167	-0.057	maD
8255592	CH671489	1129	> 0.001	no-match	5	1.445	0.972	1.105	0.077	0.041	0.059	1.242	maD
8255593	CH671545	1106	> 0.001	no-match	3	-0.103	0.151	-0.02	-0.26	0.025	-0.117	-0.019	maD
8255594	CH671568	1097	> 0.001	no-match	3	0.036	-0.057	0.276	-0.122	0.143	0.011	0.073	maD
8255595	CH670970	1457	> 0.001	no-match	3	0.015	0.057	0.323	-0.119	0.154	0.018	0.103	maD
8255598	CH671525	1114	> 0.001	no-match	3	5.391	4.549	3.723	1.99	0.76	1.375	4.764	miL
8255599	CH671071	1379	> 0.001	no-match	5	4.269	3.721	3.261	0.492	0.758	0.625	3.88	miL
8255600	CH671605	1084	> 0.001	no-match	3	0.083	0.519	0.08	-0.043	0.135	0.046	0.192	maD
8255601	CH671744	1039	> 0.001	no-match	3	6.12	5.774	5.55	1.891	2.501	2.196	5.891	miL
8255603	CH671852	1013	> 0.001	no-match	3	4.358	3.708	3.52	0.932	0.665	0.799	3.986	miL
8255604	CH671564	1099	> 0.001	no-match	3	-0.347	-0.356	-0.556	0.06	0.083	0.071	-0.402	maD
8255605	CH671390	1171	> 0.001	no-match	3	2.939	2.247	1.722	-0.191	-0.009	-0.1	2.462	miL
8255606	CH671743	1039	> 0.001	no-match	3	-0.256	-0.188	-0.54	-0.114	-0.322	-0.218	-0.31	maD
8255607	CH671795	1028	> 0.001	no-match	3	0.425	0.194	0.268	-0.254	0.122	-0.066	0.328	maD
8255608	CH671237	1258	> 0.001	no-match	5	3.561	3.078	2.439	-0.285	0.264	-0.01	3.16	miL
8255609	CH671680	1057	> 0.001	no-match	3	-0.011	0.297	0.225	0.233	-0.226	0.004	0.125	maD
8255610	CH671751	1037	> 0.001	no-match	3	0.099	-0.015	0.076	-0.202	0.051	-0.075	0.065	maD
8255613	CH671765	1035	> 0.001	no-match	3	0.32	-0.491	0.244	-0.511	0.013	-0.249	0.098	maD
8255614	CH671443	1148	> 0.001	no-match	3	0.711	0.425	0.344	0.175	0.088	0.132	0.548	maD
8255615	CH671150	1324	> 0.001	no-match	3	0.74	0.936	0.464	0.418	0.778	0.598	0.72	maD
8255616	CH671700	1050	> 0.001	no-match	3	0.233	0.145	0.133	-0.189	-0.236	-0.213	0.186	maD
8255617	CH671306	1210	> 0.001	no-match	3	-0.076	-0.03	0.233	0.118	-0.347	-0.114	0.013	maD
8255618	CH671867	1010	> 0.001	no-match	3	-0.172	-0.048	-0.126	-0.655	-0.096	-0.376	-0.129	maD
8255619	CH671323	1201	> 0.001	no-match	3	0.214	-0.152	0.049	-0.405	0.147	-0.129	0.081	maD
8255620	CH671865	1011	> 0.001	no-match	3	1.028	0.677	0.735	-0.222	0.146	-0.038	0.867	maD
8255622	CH671873	1009	> 0.001	no-match	2	0.109	-0.115	0.118	-0.262	-0.291	-0.276	0.055	maD
8255623	CH671291	1227	> 0.001	no-match	5	4.099	3.66	3.092	0.555	0.525	0.54	3.737	miL
8255625	CH671481	1132	> 0.001	no-match	3	1.778	0.99	1.325	-0.242	0.895	0.327	1.468	miL
8255626	CH671831	1019	> 0.001	no-match	3	-0.111	0.044	0.167	-0.583	-0.034	-0.309	-0.003	maD
8255629	CH671776	1032	> 0.001	no-match	3	0.041	0.141	0.278	-0.039	0.307	0.134	0.126	maD
8255630	CH671000	1433	> 0.001	no-match	3	5.827	5.549	5.45	2.111	1.961	2.036	5.663	miL
8255631	CH671814	1023	> 0.001	no-match	3	0.21	0.023	0.28	-0.113	0.054	-0.029	0.181	maD
8255632	CH670993	1441	> 0.001	no-match	3	0.15	0.26	0.016	-0.123	-0.274	-0.199	0.144	maD
8255633	CH671554	1103	> 0.001	no-match	4	3.103	2.317	2.232	-0.169	0.238	0.035	2.689	miL
8255634	CH671289	1228	> 0.001	no-match	3	5.921	5.952	5.509	2.107	2.337	2.222	5.826	miL
8255636	CH671882	1007	> 0.001	no-match	3	0.32	0.14	0.243	-0.194	0.153	-0.02	0.256	maD
8255637	CH671048	1401	> 0.001	no-match	3	5.313	4.799	4.606	1.742	1.059	1.401	5.008	miL
8255639	CH671175	1302	> 0.001	no-match	6	2.609	1.525	1.947	0.311	0.438	0.375	2.172	miL
8255640	CH671388	1172	> 0.001	no-match	3	0.025	0.068	0.247	-0.238	0.157	-0.04	0.091	maD
8255641	CH671039	1408	> 0.001	no-match	4	1.567	1.558	1.257	-0.107	0.285	0.089	1.487	miL
8255642	CH671658	1064	> 0.001	no-match	3	0.01	0.004	-0.012	-0.478	0.007	-0.235	0.003	maD
8255643	CH671497	1125	> 0.001	no-match	4	5.893	5.464	5.148	1.684	1.524	1.604	5.6	miL
8255644	CH671527	1113	> 0.001	no-match	3	0.726	0.295	0.689	-0.038	0.188	0.075	0.609	maD
8255646	CH671813	1023	> 0.001	no-match	3	-0.929	-0.467	-0.607	0.037	-0.19	-0.076	-0.733	maD
8255647	CH670740	1792	> 0.001	no-match	3	-0.116	-0.028	-0.03	0.002	-0.108	-0.053	-0.073	maD
8255648	CH671750	1037	> 0.001	no-match	3	0.275	0.012	0.352	-0.186	0.018	-0.084	0.229	maD
8255650	CH671149	1324	> 0.001	no-match	3	-0.506	-0.417	-0.192	-0.151	-0.042	-0.097	-0.405	maD
8255652	CH670907	1517	> 0.001	no-match	3	-0.019	0.119	0.067	-0.002	0.056	0.027	0.037	maD
8255653	CH671742	1039	> 0.001	no-match	3	1.183	0.556	0.683	-0.608	0.163	-0.222	0.901	maD
8255654	CH671837	1018	> 0.001	no-match	3	-0.317	0.353	0.172	0.01	0.131	0.071	-0.027	maD
8255655	CH671728	1042	> 0.001	no-match	3	-0.044	0.334	0.167	-0.43	-0.025	-0.228	0.103	maD
8255656	CH671706	1048	> 0.001	no-match	3	0.674	-0.025	-0.001	-0.596	0.12	-0.238	0.331	maD
8255657	CH671462	1138	> 0.001	no-match	3	0.355	-0.193	0.236	-0.362	0.169	-0.097	0.188	maD
8255658	CH671800	1027	> 0.001	no-match	3	0.145	0.211	0.347	-0.337	0.214	-0.061	0.212	maD
8255660	CH671575	1094	> 0.001	no-match	3	6.09	5.443	5.376	2.216	1.77	1.993	5.75	miL
8255661	CH671344	1192	> 0.001	no-match	6	-0.105	0.305	0.318	0.112	0.136	0.124	0.103	maD
8255662	CH671821	1021	> 0.001	no-match	3	0.017	0.633	0.124	0.276	0.13	0.203	0.198	maD
8255663	CH671098	1363	> 0.001	no-match	6	2.098	0.924	1.283	0.471	0.164	0.317	1.601	miL
8255664	CH671174	1302	> 0.001	no-match	3	0.045	0.145	0.017	-0.021	-0.094	-0.058	0.063	maD
8255666	CH671625	1077	> 0.001	no-match	3	0.265	-0.41	-0.243	0.279	-0.199	0.04	-0.031	maD
8255668	CH671194	1289	> 0.001	no-match	5	1.414	1.247	1.109	0.023	0.005	0.014	1.296	miL
8255669	CH671626	1076	> 0.001	no-match	3	6.077	6.21	5.633	2.523	2.784	2.654	5.999	miL
8255671	CH671403	1166	> 0.001	no-match	3	-0.184	0.046	0.006	0.318	0.096	0.207	-0.079	maD
8255672	CH671500	1124	> 0.001	no-match	3	-0.333	0.167	-0.207	0.27	-0.146	0.062	-0.176	maD
8255673	CH671290	1227	> 0.001	no-match	3	0.141	-0.433	-0.156	-0.29	-0.044	-0.167	-0.077	maD
8255675	CH671654	1065	> 0.001	no-match	3	0.374	0.156	0.071	0.577	0.232	0.405	0.244	maD
8255677	CH671584	1091	> 0.001	no-match	4	5.934	4.555	4.177	1.365	1.022	1.194	5.15	miL
8255678	CH671563	1099	> 0.001	no-match	5	4.231	2.745	2.967	1.001	0.323	0.662	3.543	miL
8255679	CH671757	1036	> 0.001	no-match	3	0.635	-0.011	0.227	0.045	0.305	0.175	0.371	maD
8255680	CH671163	1312	> 0.001	no-match	6	5.691	5.166	5.264	1.617	1.526	1.571	5.453	miL
8255681	CH671845	1015	> 0.001	no-match	3	0.628	0.597	0.641	-0.555	0.432	-0.062	0.624	maD
8255682	CH671176	1299	> 0.001	no-match	5	5.163	4.73	4.145	1.362	0.765	1.064	4.8	miL
8255683	CH671153	1321	> 0.001	no-match	3	0.085	-0.539	-0.282	-0.202	-0.138	-0.17	-0.163	maD
8255686	CH671412	1160	> 0.001	no-match	3	0.06	0.148	0.338	0.241	0.154	0.197	0.152	maD
8255687	CH671600	1086	> 0.001	no-match	4	2.257	1.953	1.81	0.216	0.161	0.188	2.069	miL
8255689	CH671429	1154	> 0.001	no-match	3	5.548	4.746	4.947	1.546	1.265	1.406	5.197	miL
8255690	CH670935	1484	> 0.001	no-match	3	0.332	0.096	0.267	-0.259	0.019	-0.12	0.257	maD
8255691	CH671440	1150	> 0.001	no-match	3	1.848	1.623	1.115	0.251	0.235	0.243	1.609	miL
8255694	CH671910	1001	> 0.001	no-match	3	0.066	0.336	0.3	0.175	-0.108	0.034	0.192	maD
8255695	CH671387	1172	> 0.001	no-match	5	3.734	3.141	2.841	0.963	0.547	0.755	3.362	miL
8255696	CH671096	1364	> 0.001	no-match	3	0.423	0.555	0.909	-0.428	0.467	0.02	0.578	maD
8255697	CH671604	1084	> 0.001	no-match	3	0.047	0.387	0.174	-0.304	0.231	-0.037	0.164	maD
8255698	CH671673	1060	> 0.001	no-match	3	0.068	0.312	0.125	-0.051	-0.02	-0.035	0.143	maD
8255699	CH671027	1417	> 0.001	no-match	6	3.599	2.864	2.692	0.412	0.479	0.446	3.188	miL
8255700	CH671775	1033	> 0.001	no-match	3	-0.056	0.478	0.069	0.342	-0.021	0.161	0.109	maD
8255701	CH671439	1150	> 0.001	no-match	3	0.128	-0.06	0.021	-0.195	-0.117	-0.156	0.054	maD
8255702	CH671280	1233	> 0.001	no-match	3	-0.039	-0.186	-0.017	0.273	0.085	0.179	-0.07	maD
8255703	CH671817	1022	> 0.001	no-match	3	0.166	0.515	0.348	-0.314	0.393	0.039	0.299	maD
8255704	CH671220	1270	> 0.001	no-match	3	-0.551	-0.37	-0.393	-0.075	-0.022	-0.049	-0.467	maD
8255708	CH671056	1395	> 0.001	no-match	3	5.479	4.337	4.332	2.005	0.937	1.471	4.907	miL
8255709	CH671840	1016	> 0.001	no-match	3	-0.03	0.268	0.16	0.553	-0.136	0.209	0.092	maD
8255711	CH671589	1089	> 0.001	no-match	3	0.234	0.712	0.202	0.465	0.103	0.284	0.345	maD
8255712	CH671309	1209	> 0.001	no-match	5	3.205	2.851	2.498	0.422	0.449	0.436	2.94	miL
8255713	CH671402	1166	> 0.001	no-match	4	4.371	3.191	2.986	1.04	0.705	0.872	3.73	miL
8255716	CH671737	1040	> 0.001	no-match	3	0.1	0.4	0.484	-0.041	0.326	0.143	0.271	maD
8255717	CH671666	1062	> 0.001	no-match	3	5.979	5.712	5.545	2.162	2.289	2.226	5.804	miL
8255718	CH671187	1291	> 0.001	no-match	3	0.131	0.156	0.264	0.159	-0.163	-0.002	0.17	maD
8255719	CH671331	1198	> 0.001	no-match	3	-0.172	-0.01	-0.386	0.013	-0.138	-0.062	-0.185	maD
8255720	CH671308	1209	> 0.001	no-match	3	0.085	0.084	-0.175	0.003	-0.124	-0.061	0.02	maD
8255722	CH671476	1133	> 0.001	no-match	3	0.11	-0.073	0.007	-0.19	-0.026	-0.108	0.038	maD
8255723	CH671657	1064	> 0.001	no-match	4	4.639	3.072	3.306	0.722	0.564	0.643	3.914	miL
8255724	CH671141	1329	> 0.001	no-match	6	1.65	1.145	1.152	0.167	-0.103	0.032	1.399	miL
8255725	CH671229	1262	> 0.001	no-match	3	6.264	6.008	5.432	2.636	2.368	2.502	5.992	miL
8255726	CH671266	1239	> 0.001	no-match	5	5.447	4.619	5.069	1.443	1.356	1.4	5.146	miL
8255727	CH671720	1044	> 0.001	no-match	3	5.773	5.676	5.394	2.012	2.539	2.276	5.654	miL
8255728	CH671839	1016	> 0.001	no-match	3	-0.014	-0.017	0.089	-0.566	0.054	-0.256	0.011	maD
8255729	CH671779	1031	> 0.001	no-match	4	6.193	6.061	5.586	2.583	2.253	2.418	6.008	miL
8255730	CH671778	1031	> 0.001	no-match	3	0.226	0.517	0.185	-0.103	0.192	0.045	0.288	maD
8255732	CH671675	1059	> 0.001	no-match	3	0.024	0.007	0.153	-0.232	-0.123	-0.178	0.052	maD
8255733	CH671473	1134	> 0.001	no-match	5	3.96	3.445	2.531	0.447	0.413	0.43	3.474	miL
8255734	CH671533	1110	> 0.001	no-match	3	-0.132	0.254	0.053	0.027	-0.102	-0.037	0.011	maD
8255738	CH671315	1206	> 0.001	no-match	3	0.798	0.431	0.817	-0.705	0.495	-0.105	0.711	maD
8255739	CH671449	1145	> 0.001	no-match	3	0.547	0.408	0.396	-0.511	0.212	-0.15	0.475	maD
8255740	CH671144	1328	> 0.001	no-match	3	0.204	-0.334	-0.203	-0.413	-0.048	-0.23	-0.032	maD
8255744	CH671836	1018	> 0.001	no-match	3	0.201	-0.089	0.338	-0.359	0.047	-0.156	0.163	maD
8255745	CH671904	1003	> 0.001	no-match	3	-0.121	-0.023	0.131	-0.404	0.122	-0.141	-0.033	maD
8255746	CH671613	1082	> 0.001	no-match	3	-0.161	-0.109	0.057	-0.33	-0.115	-0.223	-0.093	maD
8255747	CH671303	1216	> 0.001	no-match	4	0.635	0.828	0.463	-0.028	-0.001	-0.014	0.64	maD
8255748	CH671719	1044	> 0.001	no-match	3	2.353	1.974	1.791	0.11	0.122	0.116	2.118	miL
8255749	CH671493	1128	> 0.001	no-match	4	2.593	2.301	2.061	-0.244	0.348	0.052	2.387	miL
8255751	CH671669	1061	> 0.001	no-match	3	2.763	2.156	2.001	0.243	0.284	0.263	2.421	miL
8255752	CH671090	1368	> 0.001	no-match	3	0.109	-0.004	0.156	-0.326	0.264	-0.031	0.092	maD
8255753	CH671334	1197	> 0.001	no-match	3	5.894	5.805	5.547	2.431	2.307	2.369	5.785	miL
8255754	CH671263	1244	> 0.001	no-match	3	3.593	2.721	2.585	0.584	0.569	0.577	3.123	miL
8255756	CH671218	1273	> 0.001	no-match	3	5.921	5.684	5.407	2.021	2.578	2.299	5.733	miL
8255757	CH671899	1004	> 0.001	no-match	3	6.076	5.898	5.72	2.308	2.499	2.403	5.942	miL
8255758	CH670769	1686	> 0.001	no-match	3	0.182	0.04	0.163	-0.252	0.027	-0.113	0.142	maD
8255759	CH670946	1478	> 0.001	no-match	3	0.253	-0.028	0.182	-0.265	-0.061	-0.163	0.165	maD
8255761	CH671020	1419	> 0.001	no-match	3	-0.38	0.008	-0.09	-0.169	0.276	0.053	-0.21	maD
8255762	CH671621	1079	> 0.001	no-match	3	0.14	-0.659	-0.255	-0.742	-0.104	-0.423	-0.159	maD
8255763	CH670895	1526	> 0.001	no-match	3	6.115	5.925	5.608	2.434	2.351	2.393	5.941	miL
8255764	CH671352	1189	> 0.001	no-match	4	5.61	3.898	4.554	2.261	1.294	1.777	4.918	miL
8255765	CH671288	1228	> 0.001	no-match	3	0.096	-0.042	0.225	-0.172	0.026	-0.073	0.094	maD
8255766	CH671370	1179	> 0.001	no-match	3	1.998	1.291	1.358	-0.051	0.087	0.018	1.661	miL
8255768	CH671557	1102	> 0.001	no-match	3	0.001	-0.017	-0.149	0.287	-0.145	0.071	-0.041	maD
8255771	CH671236	1258	> 0.001	no-match	3	-0.029	-0.275	0.019	-0.264	0.077	-0.093	-0.078	maD
8255772	CH671044	1404	> 0.001	no-match	3	0.96	0.744	0.781	-0.063	-0.101	-0.082	0.861	maD
8255773	CH671255	1248	> 0.001	no-match	3	-0.367	0.167	-0.027	0.335	-0.256	0.039	-0.148	maD

## Sheet: Abridged Table S1
scaf-id	scaf-len	best-exp	type	xposon-gene	#probes	MAC-average	MIC-average	Nuc-fate
8254249	4999	0	Type1	gi:18481459_Tlr_helicase	17	2.143	5.57	miL
8254632	78080	1.2e-306	Type1	gi:34761715_nonLTR_Heh2p	307	0.009	0.049	maD
8253862	1796	1.1e-300	Type1	gi:38640508_nonLTR_ORF2	4	2.657	5.87	miL
8254081	2241	1.7e-277	Type1	gi:34761706_nonLTR_ORF2	9	2.642	5.939	miL
8254325	2708	9.3e-274	Type1	gi:34761706_nonLTR_ORF2	12	2.238	5.74	miL
8254309	1651	8.6e-264	Type1	gi:38640508_nonLTR_ORF2	6	2.514	5.755	miL
8254317	2189	4.4e-242	Type1	gi:38640508_nonLTR_ORF2	9	2.286	5.544	miL
8253863	1682	7.8e-229	Type1	gi:34761712_nonLTR_ORF2	3	2.445	5.729	miL
8254200	3948	7.2e-227	Type1	gi:18481456_Tlr_helicase	16	1.794	5.835	miL
8254088	2569	2.6e-225	Type1	gi:38640508_nonLTR_ORF2	11	1.72	4.284	miL
8255145	1354	1.1e-222	Type1	gi:18481468_Tlr_2Fp	5	2.383	5.956	miL
8255737	1255	5e-218	Type1	gi:38640508_nonLTR_ORF2	3	2.567	6.078	miL
8254847	1161	4.5e-202	Type1	gi:38640508_nonLTR_ORF2	4	2.482	5.984	miL
8254889	1472	2.6e-199	Type1	gi:18481468_Tlr_2Fp	3	2.537	5.814	miL
8254962	1477	1.3e-190	Type1	gi:38640508_nonLTR_ORF2	6	2.049	5.324	miL
8254353	2638	2.5e-190	Type1	gi:34761706_nonLTR_ORF2	10	1.872	4.938	miL
8254136	1683	3.8e-183	Type1	gi:34761706_nonLTR_ORF2	7	2.638	6.034	miL
8255755	1028	3.8e-181	Type1	gi:18481456_Tlr_helicase	4	2.402	5.778	miL
8255612	1067	9.8e-181	Type1	gi:38640508_nonLTR_ORF2	3	2.41	5.927	miL
8255118	1065	2e-180	Type1	gi:38640508_nonLTR_ORF2	3	2.619	5.935	miL
8255635	1030	3.5e-178	Type1	gi:18481456_Tlr_helicase	3	2.254	5.754	miL
8255458	1328	5.1e-177	Type1	gi:38640508_nonLTR_ORF2	5	2.319	5.849	miL
8255179	1009	3.8e-174	Type1	gi:18481456_Tlr_helicase	4	2.372	5.81	miL
8255760	1198	2.1e-170	Type1	gi:18481468_Tlr_2Fp	3	2.466	5.768	miL
8255578	1253	3.8e-169	Type1	gi:18481459_Tlr_helicase	4	2.238	5.71	miL
8255627	1012	9.7e-169	Type1	gi:10834617_Tlr_integrase	3	2.25	5.817	miL
8254914	1035	5.2e-168	Type1	gi:18481456_Tlr_helicase	4	2.236	5.937	miL
8255628	1016	2.3e-163	Type1	gi:18481459_Tlr_helicase	3	2.119	5.496	miL
8255715	1444	9.1e-158	Type1	gi:34761710_nonLTR_ORF2	5	2.522	5.303	miL
8254156	1798	1.2e-155	Type1	gi:18481486_Tlr_5Rp	7	1.547	4.855	miL
8254298	1736	2.4e-154	Type1	gi:18481486_Tlr_5Rp	6	1.055	4.731	miL
8254000	3073	1.2e-151	Type1	gi:18481486_Tlr_5Rp	12	1.537	5.291	miL
8254986	1377	1.1e-147	Type1	gi:10834615_Tlr_integrase	3	2.114	5.84	miL
8254293	3602	5.2e-147	Type1	gi:10834615_Tlr_integrase	11	1.483	4.923	miL
8254251	2257	3.5e-141	Type1	gi:18481456_Tlr_helicase	9	0.87	3.281	miL
8253816	2034	8.8e-138	Type1	gi:18481481_Tlr_5Rp	5	1.288	5.424	miL
8253913	1540	9.4e-136	Type1	gi:18481459_Tlr_helicase	7	1.707	4.795	miL
8255523	1446	1.9e-132	Type1	gi:18481477_Tlr_4Fp	6	1.453	5.138	miL
8255231	1100	4.1e-132	Type1	gi:18481464_Tlr_2Fp	3	2.373	5.794	miL
8253884	1739	5.4e-132	Type1	gi:18481486_Tlr_5Rp	4	1.9	5.728	miL
8253937	2094	7e-127	Type1	gi:10834615_Tlr_integrase	7	1.431	5.151	miL
8255415	1445	2.1e-126	Type1	gi:18481481_Tlr_5Rp	6	1.483	5.214	miL
8254162	6830	3e-126	Type1	gi:18481486_Tlr_5Rp	15	2.197	5.748	miL
8255488	1050	3.3e-125	Type1	gi:18481468_Tlr_2Fp	3	2.322	5.988	miL
8254005	1941	2.6e-124	Type1	gi:18481470_Tlr_4Fp	6	1.269	4.791	miL
8255602	1004	8.3e-124	Type1	gi:10834615_Tlr_integrase	3	1.115	3.767	miL
8255721	1110	1.6e-123	Type1	gi:18481456_Tlr_helicase	3	1.827	4.678	miL
8255226	1097	8.8e-123	Type1	gi:10834615_Tlr_integrase	3	2.479	5.986	miL
8255560	1010	1.5e-122	Type1	gi:34761710_nonLTR_ORF2	4	2.012	5.992	miL
8255252	1285	1.4e-121	Type1	gi:10834615_Tlr_integrase	5	1.526	4.176	miL
8255482	1313	5.3e-120	Type1	gi:18481463_Tlr_1Fp	5	2.432	5.932	miL
8254054	1678	7.8e-119	Type1	gi:34761705_nonLTR_ORF1	6	2.407	5.884	miL
8254333	1865	1.2e-116	Type1	gi:18481481_Tlr_5Rp	6	1.869	5.583	miL
8255472	1482	2.8e-115	Type1	gi:18481470_Tlr_4Fp	4	0.884	4.304	miL
8255271	1108	2.3e-113	Type1	gi:10834615_Tlr_integrase	3	2.278	6.014	miL
8253833	1419	7.9e-113	Type1	gi:18481479_Tlr_ATPase	6	1.782	5.459	miL
8255710	1191	3.6e-111	Type1	gi:18481463_Tlr_1Fp	3	2.524	5.86	miL
8254351	1502	9.8e-111	Type1	gi:18481456_Tlr_helicase	3	0.831	3.658	miL
8255520	1020	1.4e-110	Type1	gi:18481470_Tlr_4Fp	3	2.443	5.941	miL
8254094	1511	1.8e-109	Type1	gi:18481461_Tlr_endonuclease	5	0.876	4.218	miL
8255461	1318	2.8e-109	Type1	gi:34761705_nonLTR_ORF1	6	1.625	5.033	miL
8253866	3321	6.3e-109	Type1	gi:18481456_Tlr_helicase	14	1.063	3.646	miL
8254240	8180	8.2e-108	Type1	gi:18481459_Tlr_helicase	33	2.531	5.849	miL
8254026	1527	4.9e-107	Type1	gi:18481470_Tlr_4Fp	6	1.764	5.607	miL
8255736	1181	1.3e-106	Type1	gi:18481479_Tlr_ATPase	3	2.363	6.039	miL
8255735	1060	1.3e-105	Type1	gi:10834615_Tlr_integrase	3	2.277	5.98	miL
8255349	1393	2.1e-105	Type1	gi:18481477_Tlr_4Fp	4	1.692	5.618	miL
8254276	1488	4.1e-105	Type1	gi:34761706_nonLTR_ORF2	6	0.932	3.916	miL
8255468	1862	8.7e-105	Type1	gi:10834615_Tlr_integrase	3	2.22	5.658	miL
8255705	1028	1.2e-104	Type1	gi:18481479_Tlr_ATPase	4	1.761	5.506	miL
8253905	1665	1.6e-104	Type1	gi:10834617_Tlr_integrase	6	2.012	5.821	miL
8255571	1191	3.6e-104	Type1	gi:18481461_Tlr_endonuclease	4	1.805	5.65	miL
8255437	1009	4.2e-104	Type1	gi:18481477_Tlr_4Fp	3	1.42	5.489	miL
8255336	1200	1.2e-103	Type1	gi:18481470_Tlr_4Fp	4	1.599	5.544	miL
8253968	2619	9.6e-100	Type1	gi:18481487_Tlr_endonuclease	10	1.701	5.425	miL
8254078	2755	5e-99	Type1	gi:18481479_Tlr_ATPase	11	1.673	5.42	miL
8253946	2690	1.7e-98	Type1	gi:18481457_Tlr_7Rp	11	1.678	5.159	miL
8254086	1851	8.6e-98	Type1	gi:10834615_Tlr_integrase	7	1.219	4.923	miL
8254061	1565	5.1e-96	Type1	gi:38640508_nonLTR_ORF2	5	2.425	5.703	miL
8254963	1293	6.1e-96	Type1	gi:10834615_Tlr_integrase	4	1.231	4.453	miL
8254144	1563	4.1e-94	Type1	gi:18481481_Tlr_5Rp	7	0.95	3.849	miL
8255676	1056	3.3e-93	Type1	gi:10834619_Tlr_integrase	3	1.774	5.435	miL
8254155	2452	2.7e-92	Type1	gi:18481479_Tlr_ATPase	9	1.699	5.244	miL
8253955	1669	1.7e-91	Type1	gi:18481462_Tlr_7Rp	7	1.591	4.828	miL
8255638	1048	3.5e-91	Type1	gi:38640508_nonLTR_ORF2	4	2.852	6.057	miL
8255297	1070	9e-91	Type1	gi:18481457_Tlr_7Rp	3	1.846	5.436	miL
8255385	1127	3.7e-90	Type1	gi:10834615_Tlr_integrase	3	2.187	5.949	miL
8253935	4168	1.8e-89	Type1	gi:18481479_Tlr_ATPase	12	1.544	5.402	miL
8255769	1245	4.9e-89	Type1	gi:578560_Tel_element_rev_transcriptase	3	2.157	5.847	miL
8254917	1159	1.1e-88	Type1	gi:10834613_Tlr_integrase	3	1.58	3.758	miL
8255392	1064	2.2e-87	Type1	gi:18481470_Tlr_4Fp	3	2.326	5.944	miL
8255486	1057	3.7e-87	Type1	gi:10834617_Tlr_integrase	3	2.395	5.7	miL
8255202	1233	4.1e-85	Type1	gi:578560_Tel_element_rev_transcriptase	3	1.851	5.827	miL
8255165	1194	6.2e-84	Type1	gi:18481457_Tlr_7Rp	4	1.24	4.925	miL
8254339	2961	8.5e-84	Type1	gi:18481479_Tlr_ATPase	7	1.607	5.572	miL
8254206	1381	1.6e-82	Type1	gi:18481470_Tlr_4Fp	3	2.285	6.111	miL
8255742	1660	1.1e-80	Type1	gi:18481468_Tlr_2Fp	3	2.252	5.877	miL
8255174	1010	1.4e-80	Type1	gi:18481468_Tlr_2Fp	3	2.336	5.507	miL
8255714	1223	3.7e-80	Type1	gi:34761710_nonLTR_ORF2	4	2.587	5.797	miL
8255277	1133	1.2e-77	Type1	gi:34761712_nonLTR_ORF2	3	0.074	2.353	miL
8255248	1040	7.1e-77	Type1	gi:18481476_Tlr_3Fp	3	2.615	6.013	miL
8255474	1125	1.1e-76	Type1	gi:18481461_Tlr_endonuclease	4	1.765	5.591	miL
8255465	1184	1.5e-76	Type1	gi:18481486_Tlr_5Rp	3	1.52	5.598	miL
8255379	1116	6.8e-76	Type1	gi:38640508_nonLTR_ORF2	3	2.568	5.876	miL
8254570	180112	7.5e-76	Type1	gi:18481456_Tlr_helicase	646	-0.003	0.077	maD
8255463	1235	2.3e-75	Type1	gi:18481479_Tlr_ATPase	3	0.976	4.831	miL
8255502	1170	2.4e-75	Type1	gi:578560_Tel_element_rev_transcriptase	3	1.614	5.364	miL
8255707	1056	5.6e-75	Type1	gi:578560_Tel_element_rev_transcriptase	3	2.214	5.929	miL
8253877	2738	1.5e-74	Type1	gi:18481486_Tlr_5Rp	8	1.443	5.131	miL
8255360	1304	4.1e-74	Type1	gi:18481470_Tlr_4Fp	4	2.117	5.862	miL
8254103	1532	5.7e-74	Type1	gi:18481461_Tlr_endonuclease	4	1.377	5.03	miL
8254235	2869	8e-74	Type1	gi:578560_Tel_element_rev_transcriptase	10	1.5	5.378	miL
8253925	8181	2.6e-73	Type1	gi:10834617_Tlr_integrase	33	2.67	5.76	miL
8254338	2842	3.5e-73	Type1	gi:578560_Tel_element_rev_transcriptase	10	1.337	5.456	miL
8255258	1062	5.4e-73	Type1	gi:38640508_nonLTR_ORF2	5	1.375	4.477	miL
8253871	1483	6.7e-73	Type1	gi:578560_Tel_element_rev_transcriptase	6	1.667	5.297	miL
8254203	2437	9.7e-73	Type1	gi:18481486_Tlr_5Rp	8	1.156	4.599	miL
8254261	3974	5.1e-72	Type1	gi:578560_Tel_element_rev_transcriptase	4	1.703	5.019	miL
8255441	1434	1e-71	Type1	gi:18481479_Tlr_ATPase	3	0.368	3.168	miL
8254150	1507	1.6e-71	Type1	gi:18481487_Tlr_endonuclease	3	1.615	5.65	miL
8253849	1362	3.2e-71	Type1	gi:578560_Tel_element_rev_transcriptase	3	1.508	5.133	miL
8254304	1527	5.3e-71	Type1	gi:18481468_Tlr_2Fp	7	1.68	5.411	miL
8254109	3015	9e-70	Type1	gi:10834613_Tlr_integrase	12	0.891	4.567	miL
8255406	1331	1.3e-69	Type1	gi:18481459_Tlr_helicase	4	2.312	5.829	miL
8254116	1544	1.6e-69	Type1	gi:18481488_Tlr_4Rp	6	1.455	5.292	miL
8254205	3101	4.6e-65	Type1	gi:10834613_Tlr_integrase	12	1.616	4.654	miL
8254467	4174	7.1e-65	Type1	gi:18481486_Tlr_5Rp	12	1.42	5.16	miL
8255589	1252	7.1e-65	Type1	gi:10834615_Tlr_integrase	4	1.764	4.53	miL
8255649	1137	8.9e-64	Type1	gi:18481487_Tlr_endonuclease	4	1.691	5.544	miL
8254282	1560	1.7e-63	Type1	gi:18481479_Tlr_ATPase	3	1.956	5.873	miL
8254032	1259	6.3e-63	Type1	gi:18481459_Tlr_helicase	5	1	4.081	miL
8253859	1697	1.4e-62	Type1	gi:18481479_Tlr_ATPase	6	0.473	3.447	miL
8255549	1387	2.2e-62	Type1	gi:18481479_Tlr_ATPase	5	1.018	5.139	miL
8255393	1389	7.5e-61	Type1	gi:18481456_Tlr_helicase	5	0.23	2.395	miL
8255513	1217	1.6e-60	Type1	gi:578560_Tel_element_rev_transcriptase	3	1.748	5.83	miL
8254315	1636	2.5e-60	Type1	gi:18481479_Tlr_ATPase	4	0.511	3.807	miL
8253919	2199	3e-60	Type1	gi:578560_Tel_element_rev_transcriptase	7	1.14	4.905	miL
8254196	1445	5.6e-60	Type1	gi:34761709_nonLTR_ORF1	7	1.128	3.92	miL
8254874	1083	1.1e-59	Type1	gi:18481459_Tlr_helicase	3	2.098	5.753	miL
8255136	1070	1.5e-59	Type1	gi:18481456_Tlr_helicase	3	2.674	5.942	miL
8255049	1202	3.9e-59	Type1	gi:18481479_Tlr_ATPase	4	1.54	5.63	miL
8253990	1532	1.7e-58	Type1	gi:18481481_Tlr_5Rp	6	1.285	5.079	miL
8254131	1647	5.3e-58	Type1	gi:18481464_Tlr_2Fp	7	1.552	5.016	miL
8255117	1087	1.2e-56	Type1	gi:578560_Tel_element_rev_transcriptase	3	1.545	5.092	miL
8255526	1020	4.2e-56	Type1	gi:10834615_Tlr_integrase	4	2.077	5.609	miL
8255685	1371	7.3e-56	Type1	gi:18481459_Tlr_helicase	5	0.769	4.103	miL
8253912	1952	7.7e-56	Type1	gi:18481486_Tlr_5Rp	6	1.045	4.04	miL
8255651	1103	1.3e-55	Type1	gi:18481478_Tlr_5Fp	4	1.86	5.876	miL
8254190	1971	2e-55	Type1	gi:18481488_Tlr_4Rp	5	1.669	5.421	miL
8255621	1508	5.4e-55	Type1	gi:10834615_Tlr_integrase	6	1.837	5.766	miL
8254324	1795	5.9e-55	Type1	gi:18481459_Tlr_helicase	4	2.107	5.529	miL
8254255	2185	6e-55	Type1	gi:18481488_Tlr_4Rp	9	1.715	5.561	miL
8254836	1284	2.7e-54	Type1	gi:18481478_Tlr_5Fp	5	1.642	5.312	miL
8255522	1331	2.4e-53	Type1	gi:18481488_Tlr_4Rp	5	1.655	5.518	miL
8255332	1123	3.6e-53	Type1	gi:18481463_Tlr_1Fp	4	2.222	5.742	miL
8255260	1210	3e-52	Type1	gi:10834615_Tlr_integrase	3	1.29	3.637	miL
8255665	1154	8.3e-52	Type1	gi:18481479_Tlr_ATPase	4	1.119	4.779	miL
8255155	1192	2.1e-51	Type1	gi:10834611_Tlr_integrase	3	0.481	4.932	miL
8255328	1053	5.1e-42	Type1	gi:18481463_Tlr_1Fp	3	2.355	6.029	miL
8255168	1246	2.1e-33	Type1	gi:18481477_Tlr_4Fp	3	2.375	6.027	miL
8254950	1497	2.6e-24	Type2	gi:18481475_Tlr_2Fp	3	2.524	6.019	miL
8255670	1036	3.7e-32	Type1	gi:18481464_Tlr_2Fp	3	2.379	6.015	miL
8255507	1159	7.9e-06	Type3	gi:18481492_Tlr_1Fp	3	2.318	6.004	miL
8254065	1073	8.7e-19	Type2	gi:18481476_Tlr_3Fp	3	2.183	5.985	miL
8255490	1010	8.3e-37	Type1	gi:18481464_Tlr_2Fp	3	2.471	5.982	miL
8255410	1229	1.9e-14	Type2	gi:18481464_Tlr_2Fp	3	2.389	5.981	miL
8254904	1415	3.4e-41	Type1	gi:18481457_Tlr_7Rp	3	2.107	5.978	miL
8255624	1067	1.6e-15	Type2	gi:10834613_Tlr_integrase	3	2.339	5.959	miL
8255659	1178	2.1e-10	Type3	gi:18481464_Tlr_2Fp	3	2.525	5.957	miL
8254146	3199	2e-30	Type1	gi:18481479_Tlr_ATPase	12	2.627	5.938	miL
8255575	1031	3.6e-34	Type1	gi:18481463_Tlr_1Fp	3	2.363	5.931	miL
8255133	1518	1.8e-22	Type2	gi:18481476_Tlr_3Fp	4	2.217	5.926	miL
8255405	1404	6.6e-22	Type2	gi:18481476_Tlr_3Fp	5	1.794	5.922	miL
8254880	1121	2.9e-28	Type1	gi:18481477_Tlr_4Fp	3	2.065	5.921	miL
8254296	1451	3.3e-15	Type2	gi:18481468_Tlr_2Fp	3	2.395	5.907	miL
8255188	1030	1.3e-22	Type2	gi:18481456_Tlr_helicase	3	2.069	5.886	miL
8254857	1123	9.7e-28	Type1	gi:18481470_Tlr_4Fp	3	2.034	5.885	miL
8255505	1028	6.7e-42	Type1	gi:18481479_Tlr_ATPase	3	2.384	5.881	miL
8254239	1644	9e-48	Type1	gi:18481456_Tlr_helicase	6	1.952	5.881	miL
8254869	1125	1.8e-49	Type1	gi:10834611_Tlr_integrase	3	2.389	5.88	miL
8254946	1187	9.4e-42	Type1	gi:18481457_Tlr_7Rp	3	2.323	5.879	miL
8254154	2503	9.1e-15	Type2	gi:18481468_Tlr_2Fp	3	2.037	5.871	miL
8255362	1044	7.3e-17	Type2	gi:18481478_Tlr_5Fp	3	2.053	5.861	miL
8255539	1236	1.8e-27	Type1	gi:10834621_Tlr_integrase	3	2.28	5.849	miL
8255003	1257	3.3e-42	Type1	gi:18481464_Tlr_2Fp	3	2.614	5.848	miL
8255667	1108	1.7e-06	Type3	gi:18481478_Tlr_5Fp	5	2.297	5.84	miL
8255312	1634	3.1e-46	Type1	gi:10834615_Tlr_integrase	3	2.363	5.825	miL
8254931	1123	1.2e-13	Type2	gi:18481464_Tlr_2Fp	4	2.206	5.812	miL
8255770	1108	3.1e-14	Type2	gi:18481464_Tlr_2Fp	3	2.313	5.809	miL
8253947	1618	6.3e-48	Type1	gi:18481486_Tlr_5Rp	3	1.907	5.799	miL
8255043	1110	2.8e-23	Type2	gi:18481476_Tlr_3Fp	3	2.391	5.793	miL
8255436	1013	6.1e-41	Type1	gi:18481457_Tlr_7Rp	3	2.188	5.789	miL
8254387	8344	5e-50	Type1	gi:18481463_Tlr_1Fp	33	2.026	5.787	miL
8255175	1184	2.2e-12	Type2	gi:18481468_Tlr_2Fp	5	2.09	5.775	miL
8254919	1024	1.7e-43	Type1	gi:18481462_Tlr_7Rp	3	1.954	5.738	miL
8254334	1884	1e-40	Type1	gi:18481479_Tlr_ATPase	6	1.763	5.732	miL
8255596	1223	2.1e-22	Type2	gi:18481476_Tlr_3Fp	3	2.291	5.729	miL
8255241	1288	1.9e-16	Type2	gi:18481464_Tlr_2Fp	4	1.957	5.712	miL
8255377	1145	2.1e-46	Type1	gi:18481488_Tlr_4Rp	3	2.015	5.684	miL
8255171	1037	1e-09	Type3	gi:18481456_Tlr_helicase	3	1.911	5.683	miL
8255154	1123	7.9e-49	Type1	gi:18481479_Tlr_ATPase	3	1.412	5.683	miL
8255306	1191	8.2e-20	Type2	gi:18481488_Tlr_4Rp	3	1.823	5.677	miL
8255597	1170	2.1e-10	Type3	gi:18481487_Tlr_endonuclease	3	1.704	5.674	miL
8253917	1406	1.9e-14	Type2	gi:18481461_Tlr_endonuclease	3	1.737	5.66	miL
8255569	1399	1.9e-14	Type2	gi:18481461_Tlr_endonuclease	6	2.066	5.657	miL
8255467	1275	4.9e-07	Type3	gi:10834613_Tlr_integrase	3	1.862	5.644	miL
8255028	1175	3e-18	Type2	gi:18481463_Tlr_1Fp	3	1.658	5.643	miL
8255303	1194	1.4e-29	Type1	gi:18481477_Tlr_4Fp	3	2.434	5.641	miL
8255091	1487	1.2e-16	Type2	gi:18481468_Tlr_2Fp	4	1.946	5.641	miL
8254952	1022	1.5e-09	Type3	gi:18481475_Tlr_2Fp	3	2.271	5.636	miL
8255233	1041	4.5e-17	Type2	gi:18481468_Tlr_2Fp	3	1.91	5.624	miL
8255224	1353	6.7e-13	Type2	gi:18481464_Tlr_2Fp	3	1.639	5.621	miL
8253963	3277	3e-41	Type1	gi:18481479_Tlr_ATPase	9	1.595	5.62	miL
8253874	1621	1.4e-14	Type2	gi:18481461_Tlr_endonuclease	3	1.599	5.596	miL
8255343	1236	3e-15	Type2	gi:18481464_Tlr_2Fp	4	1.917	5.572	miL
8255376	1362	3e-44	Type1	gi:18481488_Tlr_4Rp	3	1.82	5.568	miL
8255471	1178	2e-32	Type1	gi:18481463_Tlr_1Fp	5	1.97	5.545	miL
8255191	1117	5.4e-50	Type1	gi:18481486_Tlr_5Rp	3	1.813	5.542	miL
8254145	1716	2.6e-19	Type2	gi:18481476_Tlr_3Fp	7	1.719	5.508	miL
8255688	1342	6.8e-47	Type1	gi:18481488_Tlr_4Rp	5	1.571	5.493	miL
8255095	1311	8e-09	Type3	gi:18481492_Tlr_1Fp	3	1.347	5.472	miL
8255459	1307	2.8e-13	Type2	gi:18481476_Tlr_3Fp	3	1.41	5.463	miL
8254121	1630	2.6e-26	Type1	gi:18481494_Tlr_integrase	7	1.366	5.447	miL
8255101	1410	2e-19	Type2	gi:18481456_Tlr_helicase	5	1.315	5.433	miL
8254918	1444	3.5e-09	Type3	gi:10834619_Tlr_integrase	3	1.853	5.394	miL
8253867	3354	1.7e-34	Type1	gi:18481457_Tlr_7Rp	9	2.002	5.351	miL
8255326	1387	1.5e-42	Type1	gi:18481479_Tlr_ATPase	3	1.566	5.35	miL
8255484	1131	1.8e-37	Type1	gi:18481456_Tlr_helicase	4	1.202	5.339	miL
8255238	1250	1.1e-50	Type1	gi:18481464_Tlr_2Fp	5	1.658	5.321	miL
8253948	1442	1.4e-08	Type3	gi:18481475_Tlr_2Fp	4	1.137	5.307	miL
8255585	1201	1.4e-47	Type1	gi:10834611_Tlr_integrase	3	1.378	5.303	miL
8255743	1605	2.7e-24	Type2	gi:34761706_nonLTR_ORF2	6	2.007	5.286	miL
8255057	1189	3e-12	Type2	gi:18481487_Tlr_endonuclease	3	1.43	5.28	miL
8253878	2382	1.7e-13	Type2	gi:18481492_Tlr_1Fp	9	1.504	5.261	miL
8255245	1429	1.1e-14	Type2	gi:10834619_Tlr_integrase	3	1.414	5.259	miL
8254029	1760	3.3e-15	Type2	gi:18481461_Tlr_endonuclease	6	1.307	5.248	miL
8255397	1238	9.7e-45	Type1	gi:18481462_Tlr_7Rp	4	1.43	5.225	miL
8255148	1012	9.3e-11	Type2	gi:18481470_Tlr_4Fp	4	1.393	5.222	miL
8254349	1441	1.9e-18	Type2	gi:578560_Tel_element_rev_transcriptase	6	1.798	5.22	miL
8254313	1919	2.2e-12	Type2	gi:18481487_Tlr_endonuclease	6	1.241	5.188	miL
8255544	1504	3.5e-14	Type2	gi:18481461_Tlr_endonuclease	3	1.53	5.176	miL
8254036	2940	8.1e-09	Type3	gi:18481464_Tlr_2Fp	11	1.702	5.126	miL
8255292	1441	3.2e-15	Type2	gi:18481464_Tlr_2Fp	4	1.182	5.116	miL
8255454	1015	3.3e-49	Type1	gi:18481487_Tlr_endonuclease	4	1.379	5.112	miL
8255456	1118	1.2e-10	Type3	gi:18481461_Tlr_endonuclease	3	1.052	5.102	miL
8255565	1469	3.4e-39	Type1	gi:18481492_Tlr_1Fp	5	1.444	5.089	miL
8255684	1236	1.3e-15	Type2	gi:18481487_Tlr_endonuclease	5	1.158	5.051	miL
8254291	1580	0.00076	Type3	gi:18481494_Tlr_integrase	7	1.576	5.032	miL
8254161	1524	6.9e-46	Type1	gi:18481470_Tlr_4Fp	5	0.992	5.003	miL
8254347	1426	5.6e-48	Type1	gi:18481481_Tlr_5Rp	6	1.29	4.957	miL
8254169	1425	7.5e-45	Type1	gi:18481459_Tlr_helicase	5	1.673	4.95	miL
8255611	1166	2.6e-14	Type2	gi:18481456_Tlr_helicase	3	1.223	4.924	miL
8253822	5081	1.8e-42	Type1	gi:18481494_Tlr_integrase	17	1.228	4.908	miL
8253960	1594	6.1e-27	Type1	gi:18481479_Tlr_ATPase	7	1.083	4.886	miL
8255356	1296	8.9e-20	Type2	gi:10834615_Tlr_integrase	4	0.966	4.875	miL
8255186	1122	5.2e-29	Type1	gi:18481461_Tlr_endonuclease	5	0.916	4.842	miL
8254148	3738	2.7e-38	Type1	gi:18481457_Tlr_7Rp	5	1.658	4.827	miL
8254942	1217	0.00099	Type3	gi:18481477_Tlr_4Fp	5	0.815	4.826	miL
8255512	1424	4.9e-11	Type2	gi:18481459_Tlr_helicase	5	0.85	4.819	miL
8255501	1009	3.8e-48	Type1	gi:18481486_Tlr_5Rp	3	1.579	4.795	miL
8254197	2822	1.6e-09	Type3	gi:10834621_Tlr_integrase	9	1.12	4.791	miL
8253837	2131	0.0002	Type3	gi:18481457_Tlr_7Rp	8	1.074	4.791	miL
8253998	2445	6.7e-34	Type1	gi:18481494_Tlr_integrase	9	0.894	4.79	miL
8254231	1624	4.6e-23	Type2	gi:10834621_Tlr_integrase	4	1.205	4.779	miL
8254182	2403	3.9e-20	Type2	gi:10834619_Tlr_integrase	7	0.861	4.771	miL
8255299	1018	1.3e-22	Type2	gi:18481456_Tlr_helicase	3	0.591	4.766	miL
8255298	1423	5.7e-27	Type1	gi:18481478_Tlr_5Fp	6	1.151	4.759	miL
8253882	2509	3e-26	Type1	gi:18481463_Tlr_1Fp	8	1.147	4.745	miL
8254259	2601	6.3e-17	Type2	gi:18481468_Tlr_2Fp	4	0.794	4.726	miL
8254279	2062	1e-47	Type1	gi:10834611_Tlr_integrase	7	0.988	4.719	miL
8254949	1311	8.6e-07	Type3	gi:18481481_Tlr_5Rp	6	0.86	4.714	miL
8254935	1155	0.00012	Type3	gi:18481487_Tlr_endonuclease	3	0.998	4.712	miL
8255366	1143	5.9e-18	Type2	gi:18481479_Tlr_ATPase	5	1.36	4.698	miL
8255504	1154	1e-15	Type2	gi:10834613_Tlr_integrase	3	0.954	4.698	miL
8253942	7447	1.3e-45	Type1	gi:18481486_Tlr_5Rp	26	1.022	4.687	miL
8253828	2292	8.1e-35	Type1	gi:10834621_Tlr_integrase	6	1.452	4.682	miL
8255237	1277	5.8e-14	Type2	gi:18481464_Tlr_2Fp	5	1.074	4.671	miL
8254926	1373	1.8e-14	Type2	gi:34761706_nonLTR_ORF2	5	1.104	4.617	miL
8254321	1660	4.2e-16	Type2	gi:18481463_Tlr_1Fp	7	0.983	4.612	miL
8255331	1189	5.8e-42	Type1	gi:18481481_Tlr_5Rp	5	1.035	4.583	miL
8253993	1820	2.1e-23	Type2	gi:18481473_Tlr_6Fp	8	0.975	4.579	miL
8253847	3826	5.2e-26	Type1	gi:10834621_Tlr_integrase	7	0.969	4.579	miL
8253888	2845	2.6e-07	Type3	gi:18481461_Tlr_endonuclease	11	1.315	4.564	miL
8254219	2129	2.6e-13	Type2	gi:18481479_Tlr_ATPase	8	0.772	4.523	miL
8255013	1026	1.6e-11	Type2	gi:18481463_Tlr_1Fp	4	0.499	4.515	miL
8254310	2023	3.6e-09	Type3	gi:18481475_Tlr_2Fp	7	1.457	4.484	miL
8255750	1268	5.5e-49	Type1	gi:18481488_Tlr_4Rp	3	1.187	4.383	miL
8255420	1046	1.9e-41	Type1	gi:34761710_nonLTR_ORF2	3	1.528	4.365	miL
8254111	3377	2.5e-32	Type1	gi:18481486_Tlr_5Rp	14	0.753	4.349	miL
8255160	1013	9.1e-32	Type1	gi:34761706_nonLTR_ORF2	3	0.664	4.314	miL
8255373	1375	8.8e-12	Type2	gi:18481459_Tlr_helicase	5	0.679	4.291	miL
8255731	1308	3.4e-12	Type2	gi:18481487_Tlr_endonuclease	4	1.004	4.256	miL
8254114	1492	2.5e-12	Type2	gi:18481456_Tlr_helicase	3	1.408	4.237	miL
8254079	1468	3.5e-15	Type2	gi:18481497_Tlr_helicase	5	0.981	4.207	miL
8255005	1118	0.00025	Type3	gi:10834621_Tlr_integrase	4	0.403	4.2	miL
8255692	1245	7.3e-13	Type2	gi:34761712_nonLTR_ORF2	6	0.604	4.091	miL
8255645	1248	7.3e-08	Type3	gi:18481475_Tlr_2Fp	6	0.567	4.081	miL
8253980	1633	6.7e-10	Type3	gi:18481486_Tlr_5Rp	7	0.675	4.072	miL
8255077	1473	4.3e-42	Type1	gi:18481459_Tlr_helicase	6	0.816	4.053	miL
8255466	1453	4.9e-47	Type1	gi:18481486_Tlr_5Rp	3	0.872	4.009	miL
8253883	2060	1.1e-48	Type1	gi:18481459_Tlr_helicase	6	0.987	3.958	miL
8255351	1136	1.1e-42	Type1	gi:18481456_Tlr_helicase	5	0.492	3.945	miL
8253979	1466	2.7e-35	Type1	gi:10834617_Tlr_integrase	7	1.105	3.914	miL
8253901	2368	1.8e-11	Type2	gi:18481464_Tlr_2Fp	8	0.879	3.891	miL
8254039	2545	4.8e-19	Type2	gi:18481490_Tlr_1Fp	11	1.148	3.888	miL
8254042	2396	1.2e-09	Type3	gi:18481487_Tlr_endonuclease	11	0.594	3.77	miL
8254087	1960	7.8e-12	Type2	gi:18481462_Tlr_7Rp	6	0.568	3.717	miL
8255139	1283	1.5e-11	Type2	gi:18481456_Tlr_helicase	3	0.262	3.699	miL
8255741	1191	5.1e-34	Type1	gi:18481494_Tlr_integrase	5	1.041	3.698	miL
8253939	2340	4.3e-12	Type2	gi:10834619_Tlr_integrase	10	0.409	3.695	miL
8254348	1625	4.2e-11	Type2	gi:34761706_nonLTR_ORF2	5	0.949	3.611	miL
8255693	1142	9.9e-10	Type3	gi:18481468_Tlr_2Fp	3	0.892	3.603	miL
8254110	2210	4.4e-44	Type1	gi:18481486_Tlr_5Rp	4	0.605	3.573	miL
8253938	2447	4.9e-17	Type2	gi:10834621_Tlr_integrase	7	0.548	3.565	miL
8255533	1328	2.6e-18	Type2	gi:18481478_Tlr_5Fp	8	1.195	3.552	miL
8254262	2090	1.3e-09	Type3	gi:18481486_Tlr_5Rp	9	0.551	3.463	miL
8253819	1773	2.2e-25	Type2	gi:18481477_Tlr_4Fp	7	0.453	3.385	miL
8255034	1341	1.3e-16	Type2	gi:18481456_Tlr_helicase	4	0.234	3.355	miL
8254068	2077	4.4e-46	Type1	gi:18481479_Tlr_ATPase	5	0.401	3.2	miL
8253965	3226	5e-12	Type2	gi:18481494_Tlr_integrase	13	0.54	3.196	miL
8254292	1660	1.1e-24	Type2	gi:18481463_Tlr_1Fp	5	0.397	3.157	miL
8255253	1052	0.00047	Type3	gi:18481488_Tlr_4Rp	4	0.284	3.111	miL
8254135	1644	1.6e-10	Type3	gi:18481463_Tlr_1Fp	7	0.508	2.871	miL
8254973	1159	9.6e-10	Type3	gi:18481487_Tlr_endonuclease	5	0.61	2.803	miL
8255185	1374	1.4e-07	Type3	gi:10834615_Tlr_integrase	4	0.266	2.542	miL
8255767	1122	8.8e-18	Type2	gi:10834611_Tlr_integrase	5	0.195	2.499	miL
8253999	1578	9.1e-09	Type3	gi:18481487_Tlr_endonuclease	6	0.196	2.431	miL
8254082	1383	4.7e-07	Type3	gi:18481481_Tlr_5Rp	5	0.212	1.761	miL
8255278	1314	1.6e-06	Type3	gi:18481475_Tlr_2Fp	6	0.041	1.577	miL
8254998	1467	7.2e-08	Type3	gi:18481464_Tlr_2Fp	3	0.137	0.72	maD
8254414	20649	1.5e-05	Type3	gi:18481494_Tlr_integrase	48	0.065	0.405	maD
8254022	9750	0.00049	Type3	gi:18481494_Tlr_integrase	22	-0.023	0.342	maD
8254678	58265	4.9e-10	Type3	gi:10834617_Tlr_integrase	138	0.03	0.332	maD
8253910	8559	0.00053	Type3	gi:18481456_Tlr_helicase	6	-0.024	0.331	maD
8254586	100846	1.2e-08	Type3	gi:10834619_Tlr_integrase	360	0.018	0.299	maD
8254801	30018	0.00064	Type3	gi:18481486_Tlr_5Rp	73	0.01	0.294	maD
8254474	22993	2.3e-05	Type3	gi:38640508_nonLTR_ORF2	76	0.07	0.292	maD
8254787	18695	2.4e-08	Type3	gi:18481464_Tlr_2Fp	16	-0.134	0.291	maD
8254619	25276	0.00082	Type3	gi:38640508_nonLTR_ORF2	90	0.017	0.275	maD
8254795	29172	6.9e-07	Type3	gi:10834611_Tlr_integrase	82	0.019	0.27	maD
8254633	14476	1e-09	Type3	gi:18481464_Tlr_2Fp	14	0.018	0.266	maD
8254522	37122	5.2e-05	Type3	gi:18481481_Tlr_5Rp	107	-0.006	0.264	maD
8253934	39066	8.9e-05	Type3	gi:38640508_nonLTR_ORF2	124	-0.002	0.251	maD
8254822	203516	7.8e-09	Type3	gi:10834619_Tlr_integrase	533	-0.024	0.248	maD
8254732	50782	1.1e-07	Type3	gi:10834615_Tlr_integrase	178	-0.026	0.244	maD
8254224	63615	9.7e-07	Type3	gi:10834617_Tlr_integrase	245	-0.008	0.232	maD
8254561	18747	6.8e-11	Type2	gi:18481468_Tlr_2Fp	55	0.013	0.231	maD
8253899	65344	3.2e-09	Type3	gi:10834619_Tlr_integrase	205	0.008	0.23	maD
8254073	64283	1.9e-10	Type3	gi:18481468_Tlr_2Fp	245	-0.028	0.23	maD
8255400	1366	8.9e-08	Type3	gi:10834613_Tlr_integrase	3	0.169	0.228	maD
8254635	19815	0.00073	Type3	gi:18481494_Tlr_integrase	57	0.02	0.227	maD
8254585	74110	9.4e-07	Type3	gi:10834617_Tlr_integrase	236	-0.017	0.224	maD
8254689	32303	0.0003	Type3	gi:18481481_Tlr_5Rp	120	-0.039	0.224	maD
8254583	93101	0.00019	Type3	gi:18481481_Tlr_5Rp	337	-0.005	0.223	maD
8254812	76081	1.1e-10	Type3	gi:18481488_Tlr_4Rp	249	-0.027	0.223	maD
8254699	36392	4.7e-05	Type3	gi:18481459_Tlr_helicase	126	0.012	0.221	maD
8254355	9713	5.6e-09	Type3	gi:18481468_Tlr_2Fp	33	0.007	0.219	maD
8254771	26121	7.9e-08	Type3	gi:18481464_Tlr_2Fp	76	-0.029	0.218	maD
8254581	141776	9.1e-07	Type3	gi:18481475_Tlr_2Fp	555	0.007	0.217	maD
8254560	9092	2.1e-07	Type3	gi:10834615_Tlr_integrase	32	0	0.211	maD
8253932	20693	0.00014	Type3	gi:18481459_Tlr_helicase	67	0.06	0.21	maD
8253908	195107	4.2e-07	Type3	gi:10834611_Tlr_integrase	738	-0.002	0.21	maD
8254785	21015	4.3e-07	Type3	gi:10834613_Tlr_integrase	55	-0.057	0.21	maD
8254773	22318	2.6e-07	Type3	gi:10834615_Tlr_integrase	66	-0.08	0.21	maD
8254463	30622	4.2e-08	Type3	gi:10834615_Tlr_integrase	98	-0.003	0.208	maD
8254602	164297	7.2e-10	Type3	gi:18481468_Tlr_2Fp	630	-0.027	0.207	maD
8254518	21729	1.1e-11	Type2	gi:18481468_Tlr_2Fp	74	-0.064	0.205	maD
8254567	35896	3.7e-17	Type2	gi:18481468_Tlr_2Fp	137	-0.033	0.204	maD
8254509	12419	1.2e-07	Type3	gi:10834619_Tlr_integrase	37	0.02	0.203	maD
8254816	63837	5.6e-13	Type2	gi:18481468_Tlr_2Fp	155	-0.031	0.201	maD
8254247	42068	3.3e-09	Type3	gi:10834611_Tlr_integrase	127	0.036	0.199	maD
8254806	6446	9.2e-08	Type3	gi:18481488_Tlr_4Rp	12	-0.086	0.197	maD
8254085	128465	2.9e-05	Type3	gi:18481481_Tlr_5Rp	499	-0.043	0.192	maD
8254736	272088	4.6e-10	Type3	gi:18481468_Tlr_2Fp	871	-0.011	0.191	maD
8254265	13464	1.5e-07	Type3	gi:10834613_Tlr_integrase	46	-0.027	0.191	maD
8254778	133317	2.5e-07	Type3	gi:10834617_Tlr_integrase	406	0.004	0.188	maD
8254606	111380	1.6e-10	Type3	gi:18481464_Tlr_2Fp	404	-0.018	0.188	maD
8254575	163148	0.00032	Type3	gi:18481456_Tlr_helicase	565	0.023	0.187	maD
8254674	268780	1.2e-07	Type3	gi:10834617_Tlr_integrase	780	0.002	0.187	maD
8254661	41899	0.00019	Type3	gi:18481486_Tlr_5Rp	119	-0.012	0.183	maD
8253902	45225	2.2e-05	Type3	gi:18481486_Tlr_5Rp	177	-0.023	0.181	maD
8254828	121186	3.5e-05	Type3	gi:18481471_Tlr_5Fp	438	-0.007	0.18	maD
8254612	22412	5.6e-16	Type2	gi:18481468_Tlr_2Fp	69	0.013	0.179	maD
8254571	243475	8.4e-09	Type3	gi:10834617_Tlr_integrase	739	0.01	0.179	maD
8254512	64653	6e-09	Type3	gi:10834617_Tlr_integrase	209	-0.007	0.179	maD
8254820	310539	8e-09	Type3	gi:18481464_Tlr_2Fp	1130	-0.016	0.178	maD
8254450	61414	1.8e-08	Type3	gi:10834619_Tlr_integrase	227	0.007	0.177	maD
8254598	267927	2.7e-24	Type2	gi:10834617_Tlr_integrase	912	-0.013	0.175	maD
8254723	18113	8.5e-05	Type3	gi:34761710_nonLTR_ORF2	55	-0.102	0.174	maD
8254711	128752	2.6e-08	Type3	gi:18481464_Tlr_2Fp	448	-0.003	0.172	maD
8254521	54395	8.4e-05	Type3	gi:18481481_Tlr_5Rp	193	0.051	0.17	maD
8254718	235511	7.6e-10	Type3	gi:18481468_Tlr_2Fp	759	0.01	0.17	maD
8254477	61814	8.9e-09	Type3	gi:10834613_Tlr_integrase	240	-0.008	0.17	maD
8254677	94137	6.6e-07	Type3	gi:10834617_Tlr_integrase	290	0.002	0.169	maD
8254500	54835	2.1e-07	Type3	gi:10834617_Tlr_integrase	205	-0.023	0.169	maD
8254529	123311	5e-10	Type3	gi:10834617_Tlr_integrase	425	-0.016	0.166	maD
8253994	48522	3.4e-09	Type3	gi:18481468_Tlr_2Fp	176	0.045	0.165	maD
8254492	83344	0.00014	Type3	gi:18481486_Tlr_5Rp	273	0.006	0.163	maD
8254179	65782	7.9e-12	Type2	gi:18481468_Tlr_2Fp	252	-0.007	0.163	maD
8254766	42306	2e-05	Type3	gi:18481456_Tlr_helicase	145	-0.023	0.163	maD
8254542	59795	6.7e-05	Type3	gi:18481481_Tlr_5Rp	214	0.006	0.162	maD
8254591	69152	1.2e-09	Type3	gi:10834615_Tlr_integrase	250	-0.029	0.161	maD
8253991	4356	1.3e-05	Type3	gi:18481486_Tlr_5Rp	13	-0.189	0.158	maD
8254037	32105	2.9e-13	Type2	gi:10834617_Tlr_integrase	121	-0.017	0.155	maD
8254478	62605	5.8e-05	Type3	gi:34761710_nonLTR_ORF2	217	0.01	0.154	maD
8254794	62198	6.2e-11	Type2	gi:18481468_Tlr_2Fp	219	-0.012	0.154	maD
8254549	250927	4.5e-07	Type3	gi:10834617_Tlr_integrase	898	0	0.152	maD
8254383	65305	2e-06	Type3	gi:18481486_Tlr_5Rp	238	-0.027	0.152	maD
8254708	124937	2.3e-11	Type2	gi:10834617_Tlr_integrase	443	-0.001	0.148	maD
8254482	19320	0.00065	Type3	gi:18481459_Tlr_helicase	71	-0.071	0.148	maD
8254813	622914	1.4e-15	Type2	gi:10834617_Tlr_integrase	2175	-0.01	0.147	maD
8254760	135599	1.5e-09	Type3	gi:10834613_Tlr_integrase	460	-0.033	0.141	maD
8253985	9556	1.5e-05	Type3	gi:18481481_Tlr_5Rp	23	-0.059	0.14	maD
8254418	100878	2.3e-08	Type3	gi:10834615_Tlr_integrase	376	0.01	0.139	maD
8254751	173421	1.2e-13	Type2	gi:18481464_Tlr_2Fp	626	-0.009	0.139	maD
8254470	379103	3.2e-08	Type3	gi:10834615_Tlr_integrase	1329	-0.01	0.139	maD
8254511	21323	0.00049	Type3	gi:18481456_Tlr_helicase	63	-0.061	0.138	maD
8254376	9227	6.9e-06	Type3	gi:18481481_Tlr_5Rp	35	0.029	0.137	maD
8254523	7045	4.9e-05	Type3	gi:18481494_Tlr_integrase	18	0.021	0.137	maD
8254764	375231	6e-14	Type2	gi:10834619_Tlr_integrase	1320	-0.003	0.135	maD
8254302	50226	3.5e-07	Type3	gi:10834617_Tlr_integrase	184	-0.024	0.135	maD
8254557	51669	4.6e-11	Type2	gi:18481464_Tlr_2Fp	185	-0.007	0.133	maD
8253900	161521	3.7e-19	Type2	gi:18481468_Tlr_2Fp	614	-0.023	0.132	maD
8254608	140326	0.00033	Type3	gi:18481486_Tlr_5Rp	518	-0.009	0.131	maD
8254572	198165	0.00083	Type3	gi:18481456_Tlr_helicase	663	-0.013	0.128	maD
8254222	20223	2.9e-06	Type3	gi:18481456_Tlr_helicase	57	-0.015	0.125	maD
8253928	20789	6.6e-10	Type3	gi:18481468_Tlr_2Fp	66	-0.041	0.125	maD
8254630	260511	3.9e-12	Type2	gi:18481468_Tlr_2Fp	949	-0.01	0.124	maD
8254712	240713	1e-14	Type2	gi:18481475_Tlr_2Fp	900	-0.022	0.124	maD
8254481	36977	2.3e-09	Type3	gi:18481468_Tlr_2Fp	146	0.034	0.123	maD
8254761	125722	3.6e-11	Type2	gi:10834613_Tlr_integrase	457	0.008	0.123	maD
8254435	356818	4.6e-14	Type2	gi:18481464_Tlr_2Fp	1344	-0.013	0.122	maD
8254485	158875	3.8e-12	Type2	gi:18481468_Tlr_2Fp	558	0.004	0.121	maD
8254769	162139	7.1e-12	Type2	gi:10834617_Tlr_integrase	608	-0.022	0.119	maD
8254653	369266	1.6e-12	Type2	gi:10834611_Tlr_integrase	1361	-0.028	0.119	maD
8254623	14818	0.00079	Type3	gi:34761710_nonLTR_ORF2	45	-0.034	0.117	maD
8253855	88028	3.9e-09	Type3	gi:18481468_Tlr_2Fp	341	-0.008	0.116	maD
8254636	516068	2.1e-11	Type2	gi:10834613_Tlr_integrase	1901	-0.039	0.116	maD
8254762	14440	4.1e-07	Type3	gi:10834613_Tlr_integrase	24	-0.026	0.115	maD
8253978	78956	2.8e-10	Type3	gi:10834619_Tlr_integrase	296	0.013	0.114	maD
8254654	510086	3.2e-11	Type2	gi:18481468_Tlr_2Fp	1793	-0.01	0.114	maD
8254590	838362	5.8e-17	Type2	gi:18481468_Tlr_2Fp	3151	-0.017	0.114	maD
8254731	397087	2.1e-19	Type2	gi:34761710_nonLTR_ORF2	1406	-0.016	0.111	maD
8254576	194964	3.2e-07	Type3	gi:10834617_Tlr_integrase	730	-0.016	0.109	maD
8254656	129273	8.1e-07	Type3	gi:10834617_Tlr_integrase	475	-0.02	0.109	maD
8254406	840097	5.8e-10	Type3	gi:18481468_Tlr_2Fp	3218	-0.026	0.109	maD
8254691	686164	5e-17	Type2	gi:10834619_Tlr_integrase	2568	-0.012	0.108	maD
8254597	644724	6e-12	Type2	gi:18481468_Tlr_2Fp	2422	-0.018	0.107	maD
8254473	40141	1.6e-07	Type3	gi:10834615_Tlr_integrase	145	-0.03	0.107	maD
8254650	1231906	2.1e-18	Type2	gi:18481468_Tlr_2Fp	4605	-0.013	0.106	maD
8254803	2216158	7.6e-21	Type2	gi:18481468_Tlr_2Fp	8303	-0.02	0.105	maD
8254651	28848	7.3e-05	Type3	gi:18481459_Tlr_helicase	78	-0.042	0.103	maD
8253891	330571	2e-12	Type2	gi:18481475_Tlr_2Fp	1266	-0.004	0.102	maD
8254644	356951	1.2e-22	Type2	gi:18481468_Tlr_2Fp	1296	-0.013	0.102	maD
8254657	295151	1.1e-07	Type3	gi:10834619_Tlr_integrase	983	-0.022	0.102	maD
8254685	42582	4.2e-11	Type2	gi:18481464_Tlr_2Fp	146	-0.007	0.101	maD
8254611	521720	7.4e-15	Type2	gi:18481468_Tlr_2Fp	1955	-0.009	0.1	maD
8254464	405752	1.3e-14	Type2	gi:18481468_Tlr_2Fp	1559	-0.017	0.099	maD
8254826	51850	2.1e-09	Type3	gi:18481468_Tlr_2Fp	185	-0.053	0.099	maD
8254679	65021	4.4e-07	Type3	gi:10834611_Tlr_integrase	242	-0.018	0.098	maD
8254652	611172	3.2e-11	Type2	gi:18481468_Tlr_2Fp	2230	-0.023	0.097	maD
8254716	1191929	8.5e-22	Type2	gi:18481468_Tlr_2Fp	4461	-0.027	0.097	maD
8254814	591214	4.1e-16	Type2	gi:18481468_Tlr_2Fp	2204	-0.008	0.096	maD
8254592	404784	9.8e-19	Type2	gi:18481468_Tlr_2Fp	1497	-0.017	0.095	maD
8254649	819627	1.1e-20	Type2	gi:18481468_Tlr_2Fp	3119	-0.014	0.094	maD
8254489	120183	7.6e-12	Type2	gi:18481475_Tlr_2Fp	458	-0.038	0.094	maD
8254671	583021	3e-17	Type2	gi:18481468_Tlr_2Fp	2144	-0.026	0.093	maD
8254799	233521	5.1e-17	Type2	gi:18481468_Tlr_2Fp	834	-0.031	0.093	maD
8254788	821283	2e-16	Type2	gi:18481468_Tlr_2Fp	3101	-0.015	0.091	maD
8254783	212546	0.0006	Type3	gi:34761710_nonLTR_ORF2	772	-0.029	0.09	maD
8254717	160769	5.3e-20	Type2	gi:18481468_Tlr_2Fp	583	-0.042	0.09	maD
8254580	399732	5.4e-16	Type2	gi:18481468_Tlr_2Fp	1496	-0.014	0.089	maD
8254658	337613	7.5e-13	Type2	gi:10834619_Tlr_integrase	1236	-0.018	0.089	maD
8254426	20663	0.00073	Type3	gi:578560_Tel_element_rev_transcriptase	54	-0.118	0.088	maD
8254634	161471	1.8e-09	Type3	gi:18481468_Tlr_2Fp	613	0.002	0.087	maD
8254502	112696	9.1e-08	Type3	gi:10834611_Tlr_integrase	425	-0.006	0.087	maD
8254417	272172	1.3e-15	Type2	gi:18481468_Tlr_2Fp	1037	-0.004	0.086	maD
8254786	439354	4.8e-16	Type2	gi:18481468_Tlr_2Fp	1630	-0.017	0.086	maD
8254811	1389364	8.9e-17	Type2	gi:18481464_Tlr_2Fp	5284	-0.021	0.086	maD
8254776	1004159	1e-17	Type2	gi:18481468_Tlr_2Fp	3836	-0.024	0.086	maD
8254748	306323	1.1e-10	Type3	gi:10834619_Tlr_integrase	1151	-0.015	0.085	maD
8253823	331797	9e-13	Type2	gi:10834619_Tlr_integrase	1271	0.001	0.084	maD
8254072	37300	9.1e-09	Type3	gi:18481475_Tlr_2Fp	146	-0.009	0.084	maD
8254745	558660	7.6e-14	Type2	gi:18481468_Tlr_2Fp	2117	-0.025	0.084	maD
8254483	230791	8.7e-13	Type2	gi:18481468_Tlr_2Fp	854	-0.001	0.082	maD
8254655	16966	6.2e-10	Type3	gi:10834617_Tlr_integrase	57	-0.116	0.082	maD
8254460	638469	2.8e-15	Type2	gi:18481468_Tlr_2Fp	2432	-0.006	0.081	maD
8254707	196396	9e-11	Type2	gi:18481468_Tlr_2Fp	730	-0.01	0.08	maD
8254551	718613	1e-10	Type2	gi:10834619_Tlr_integrase	2725	-0.012	0.079	maD
8254673	199572	1.2e-12	Type2	gi:18481468_Tlr_2Fp	721	-0.006	0.078	maD
8254763	427219	2.1e-18	Type2	gi:18481468_Tlr_2Fp	1602	-0.009	0.078	maD
8254428	470161	1.8e-15	Type2	gi:18481468_Tlr_2Fp	1821	-0.011	0.077	maD
8254719	598405	7.7e-14	Type2	gi:18481468_Tlr_2Fp	2252	-0.021	0.077	maD
8254737	250189	3.3e-09	Type3	gi:10834619_Tlr_integrase	910	-0.014	0.076	maD
8254475	588109	3e-25	Type2	gi:18481468_Tlr_2Fp	2292	-0.007	0.075	maD
8254495	427072	1.7e-12	Type2	gi:10834619_Tlr_integrase	1656	-0.011	0.074	maD
8254564	889818	3.1e-14	Type2	gi:18481468_Tlr_2Fp	3438	-0.012	0.074	maD
8254382	167276	1.7e-09	Type3	gi:18481468_Tlr_2Fp	660	0.004	0.071	maD
8254496	209627	4.4e-15	Type2	gi:18481468_Tlr_2Fp	803	-0.022	0.071	maD
8254028	344051	2.6e-15	Type2	gi:18481468_Tlr_2Fp	1336	0	0.07	maD
8254747	1051704	2e-16	Type2	gi:18481468_Tlr_2Fp	4067	-0.014	0.069	maD
8254741	6926	1.2e-09	Type3	gi:18481468_Tlr_2Fp	6	0.189	0.067	maD
8254371	530472	5.3e-17	Type2	gi:10834611_Tlr_integrase	2027	-0.008	0.067	maD
8254664	501920	3.7e-18	Type2	gi:18481464_Tlr_2Fp	1944	-0.009	0.067	maD
8254637	226025	1.3e-07	Type3	gi:10834611_Tlr_integrase	843	-0.022	0.067	maD
8253915	329665	2.4e-11	Type2	gi:10834613_Tlr_integrase	1277	-0.009	0.066	maD
8254446	515732	9.5e-11	Type2	gi:10834611_Tlr_integrase	1995	-0.014	0.066	maD
8254688	757561	4.3e-11	Type2	gi:18481468_Tlr_2Fp	2904	-0.02	0.066	maD
8254545	1045189	5.8e-12	Type2	gi:18481468_Tlr_2Fp	4052	-0.016	0.065	maD
8254556	164163	1.8e-07	Type3	gi:18481464_Tlr_2Fp	618	-0.025	0.065	maD
8254185	114016	1e-06	Type3	gi:18481475_Tlr_2Fp	451	0.022	0.064	maD
8254362	275164	3.7e-13	Type2	gi:10834615_Tlr_integrase	1058	-0.017	0.064	maD
8254484	94841	0.00031	Type3	gi:34761706_nonLTR_ORF2	298	0.027	0.063	maD
8254459	486561	4.7e-13	Type2	gi:18481468_Tlr_2Fp	1876	-0.007	0.063	maD
8254075	56809	1.9e-12	Type2	gi:18481468_Tlr_2Fp	225	0.006	0.062	maD
8254595	152962	7.6e-17	Type2	gi:18481468_Tlr_2Fp	590	-0.005	0.062	maD
8254469	111836	6.5e-09	Type3	gi:18481468_Tlr_2Fp	442	0.026	0.061	maD
8253984	204589	1.2e-13	Type2	gi:18481468_Tlr_2Fp	792	-0.007	0.06	maD
8254609	555380	1.7e-19	Type2	gi:18481468_Tlr_2Fp	2141	-0.011	0.06	maD
8253817	192876	5.8e-12	Type2	gi:18481468_Tlr_2Fp	761	0.011	0.059	maD
8254701	22050	9.3e-10	Type3	gi:18481464_Tlr_2Fp	72	0.006	0.059	maD
8254379	757155	2e-13	Type2	gi:18481468_Tlr_2Fp	2927	-0.016	0.058	maD
8254543	195986	6.8e-07	Type3	gi:10834615_Tlr_integrase	675	0.003	0.057	maD
8254456	75921	1.7e-10	Type3	gi:38640508_nonLTR_ORF2	298	0.019	0.056	maD
8254775	66478	0.00013	Type3	gi:18481456_Tlr_helicase	169	0.017	0.056	maD
8254440	229727	1.4e-10	Type3	gi:18481464_Tlr_2Fp	883	-0.005	0.055	maD
8254503	182014	5.5e-15	Type2	gi:18481468_Tlr_2Fp	718	-0.022	0.055	maD
8254479	384242	1.7e-16	Type2	gi:18481468_Tlr_2Fp	1474	-0.015	0.054	maD
8254796	162563	0.00013	Type3	gi:18481486_Tlr_5Rp	533	0.014	0.053	maD
8254784	12400	6.4e-07	Type3	gi:10834615_Tlr_integrase	19	-0.093	0.053	maD
8254565	526763	4.3e-16	Type2	gi:18481468_Tlr_2Fp	2042	-0.008	0.052	maD
8254487	513792	4.8e-18	Type2	gi:18481468_Tlr_2Fp	1997	-0.006	0.05	maD
8254563	396064	1.5e-08	Type3	gi:10834619_Tlr_integrase	1530	0.001	0.049	maD
8254003	20084	2e-07	Type3	gi:18481464_Tlr_2Fp	68	-0.011	0.048	maD
8254505	129549	6.5e-08	Type3	gi:18481475_Tlr_2Fp	513	0.001	0.045	maD
8254199	125916	1.3e-10	Type3	gi:10834611_Tlr_integrase	499	0.006	0.042	maD
8254106	107234	6.6e-13	Type2	gi:18481468_Tlr_2Fp	423	0.005	0.04	maD
8254360	79643	1.2e-21	Type2	gi:18481468_Tlr_2Fp	315	0.016	0.039	maD
8254429	128373	4.8e-17	Type2	gi:18481468_Tlr_2Fp	507	0.006	0.038	maD
8254396	98811	2.2e-08	Type3	gi:10834617_Tlr_integrase	388	0.002	0.038	maD
8253886	149881	1.2e-18	Type2	gi:18481468_Tlr_2Fp	587	0.006	0.031	maD
8254393	52933	1.6e-13	Type2	gi:18481464_Tlr_2Fp	196	-0.004	0.031	maD
8254662	56407	1.7e-07	Type3	gi:10834615_Tlr_integrase	170	-0.008	0.031	maD
8253807	16558	6e-09	Type3	gi:18481468_Tlr_2Fp	58	-0.028	0.025	maD
8254062	51224	9.4e-09	Type3	gi:18481464_Tlr_2Fp	201	-0.007	0.021	maD
8254663	210363	3.6e-14	Type2	gi:18481468_Tlr_2Fp	673	-0.01	0.019	maD
8254672	225869	4.9e-15	Type2	gi:18481468_Tlr_2Fp	746	-0.015	0.019	maD
8253873	25773	3.1e-07	Type3	gi:10834611_Tlr_integrase	89	0.02	-0.003	maD
8254389	153406	2.4e-11	Type2	gi:18481456_Tlr_helicase	591	-0.028	-0.005	maD
8254665	877599	1.6e-12	Type2	gi:18481464_Tlr_2Fp	3219	-0.021	-0.012	maD
8253856	54787	3.6e-08	Type3	gi:18481464_Tlr_2Fp	197	-0.006	-0.014	maD
8254676	73992	1.4e-11	Type2	gi:10834619_Tlr_integrase	257	-0.004	-0.02	maD
8254774	9657	0.00041	Type3	gi:18481494_Tlr_integrase	14	-0.005	-0.02	maD
8254466	164347	1.4e-09	Type3	gi:18481468_Tlr_2Fp	605	-0.002	-0.021	maD
8254810	55393	5.4e-07	Type3	gi:18481461_Tlr_endonuclease	198	-0.001	-0.022	maD
8254703	9335	4e-09	Type3	gi:18481468_Tlr_2Fp	10	-0.11	-0.022	maD
8254603	126171	3.5e-06	Type3	gi:18481488_Tlr_4Rp	483	-0.012	-0.029	maD
8254047	246457	7.3e-13	Type2	gi:18481468_Tlr_2Fp	901	-0.02	-0.031	maD
8254600	816542	6.4e-17	Type2	gi:18481464_Tlr_2Fp	3059	-0.008	-0.033	maD
8254033	32639	2.3e-07	Type3	gi:18481475_Tlr_2Fp	109	0.007	-0.036	maD
8254370	255838	7.9e-15	Type2	gi:18481468_Tlr_2Fp	985	-0.021	-0.04	maD
8254697	1227316	6.1e-14	Type2	gi:18481468_Tlr_2Fp	4595	-0.023	-0.04	maD
8254639	59015	1.9e-09	Type3	gi:18481468_Tlr_2Fp	209	0.012	-0.044	maD
8254670	254291	5.6e-14	Type2	gi:18481468_Tlr_2Fp	920	-0.027	-0.047	maD
8253957	118128	3.9e-15	Type2	gi:18481468_Tlr_2Fp	389	-0.016	-0.048	maD
8254184	1879	1.1e-07	Type3	gi:18481475_Tlr_2Fp	6	0.027	-0.054	maD
8254378	385159	2.8e-09	Type3	gi:18481468_Tlr_2Fp	1463	-0.019	-0.054	maD
8254480	17678	0.00013	Type3	gi:18481481_Tlr_5Rp	26	-0.041	-0.055	maD
8254104	298947	1.3e-12	Type2	gi:18481468_Tlr_2Fp	1067	-0.011	-0.057	maD
8254754	392787	4.4e-14	Type2	gi:18481468_Tlr_2Fp	1381	-0.028	-0.057	maD
8254422	319250	3.9e-15	Type2	gi:18481468_Tlr_2Fp	1212	-0.006	-0.058	maD
8254528	371972	1.3e-14	Type2	gi:18481468_Tlr_2Fp	1408	-0.017	-0.06	maD
8254555	596115	1.6e-12	Type2	gi:18481468_Tlr_2Fp	2297	-0.019	-0.06	maD
8254361	73558	4e-09	Type3	gi:10834619_Tlr_integrase	291	0.015	-0.061	maD
8254397	230559	2.6e-15	Type2	gi:18481468_Tlr_2Fp	878	-0.002	-0.061	maD
8254638	979488	1.2e-17	Type2	gi:18481468_Tlr_2Fp	3734	-0.014	-0.065	maD
8254617	935000	4.6e-21	Type2	gi:18481468_Tlr_2Fp	3606	-0.017	-0.066	maD
8254659	1557438	1.2e-21	Type2	gi:18481468_Tlr_2Fp	6020	-0.016	-0.069	maD
8254756	635630	5.7e-12	Type2	gi:18481468_Tlr_2Fp	2385	-0.019	-0.071	maD
8254447	86709	1.3e-09	Type3	gi:10834617_Tlr_integrase	344	-0.024	-0.074	maD
8254365	330390	6.7e-18	Type2	gi:18481468_Tlr_2Fp	1283	-0.006	-0.076	maD
8254021	21071	3.2e-10	Type3	gi:18481468_Tlr_2Fp	81	-0.012	-0.076	maD
8254728	224744	7.1e-05	Type3	gi:18481481_Tlr_5Rp	787	-0.017	-0.076	maD
8254767	29593	2.7e-07	Type3	gi:10834613_Tlr_integrase	94	-0.012	-0.081	maD
8254648	202485	2.1e-09	Type3	gi:18481464_Tlr_2Fp	715	-0.014	-0.098	maD
8254622	72856	5.4e-12	Type2	gi:18481464_Tlr_2Fp	273	-0.012	-0.099	maD
8254574	72513	1.6e-07	Type3	gi:18481464_Tlr_2Fp	266	-0.031	-0.101	maD
8254596	23229	7.2e-05	Type3	gi:18481492_Tlr_1Fp	77	-0.014	-0.115	maD
8254305	15432	2.3e-07	Type3	gi:18481475_Tlr_2Fp	54	0.015	-0.127	maD
8254006	169819	0.00059	Type3	gi:18481486_Tlr_5Rp	633	-0.014	-0.135	maD
8254682	187078	6.3e-07	Type3	gi:10834615_Tlr_integrase	712	-0.029	-0.136	maD
8254476	274746	5.4e-11	Type2	gi:18481468_Tlr_2Fp	1050	0.001	-0.138	maD
8254752	1171415	8.4e-14	Type2	gi:18481464_Tlr_2Fp	4324	-0.012	-0.138	maD
8254782	422999	1e-21	Type2	gi:18481468_Tlr_2Fp	1612	-0.018	-0.139	maD
8254077	88424	8.8e-05	Type3	gi:18481456_Tlr_helicase	324	-0.019	-0.141	maD
8253904	274829	1e-10	Type2	gi:18481475_Tlr_2Fp	1049	-0.012	-0.142	maD
8254577	348347	1e-14	Type2	gi:18481468_Tlr_2Fp	1292	-0.015	-0.142	maD
8254645	1076301	5.4e-21	Type2	gi:18481468_Tlr_2Fp	4114	-0.005	-0.143	maD
8254686	541833	2.3e-16	Type2	gi:18481468_Tlr_2Fp	2006	-0.012	-0.148	maD
8254605	384764	5.3e-13	Type2	gi:18481468_Tlr_2Fp	1436	-0.017	-0.148	maD
8254092	100177	0.00083	Type3	gi:18481456_Tlr_helicase	396	0.004	-0.151	maD
8254043	250422	9.3e-16	Type2	gi:18481468_Tlr_2Fp	959	0.002	-0.152	maD
8254749	103417	5.8e-14	Type2	gi:10834619_Tlr_integrase	392	-0.016	-0.152	maD
8254051	162284	1.6e-07	Type3	gi:18481475_Tlr_2Fp	634	0.002	-0.155	maD
8254385	477791	6.7e-16	Type2	gi:18481468_Tlr_2Fp	1842	-0.009	-0.155	maD
8254412	117973	2.2e-09	Type3	gi:10834613_Tlr_integrase	449	-0.008	-0.158	maD
8254823	461832	2.1e-12	Type2	gi:10834619_Tlr_integrase	1689	-0.014	-0.16	maD
8254260	41092	1.1e-07	Type3	gi:10834617_Tlr_integrase	163	0.01	-0.161	maD
8254187	311280	2.7e-13	Type2	gi:10834617_Tlr_integrase	1190	-0.013	-0.161	maD
8254527	520468	4e-05	Type3	gi:18481486_Tlr_5Rp	2014	0.005	-0.162	maD
8254587	605964	1.3e-13	Type2	gi:18481468_Tlr_2Fp	2342	-0.013	-0.164	maD
8254392	82778	2.1e-12	Type2	gi:10834617_Tlr_integrase	328	0.005	-0.165	maD
8254420	312865	1.6e-14	Type2	gi:18481468_Tlr_2Fp	1184	0.004	-0.165	maD
8253930	173734	1.5e-11	Type2	gi:18481468_Tlr_2Fp	657	0.002	-0.166	maD
8254579	346661	5.8e-13	Type2	gi:18481468_Tlr_2Fp	1325	-0.017	-0.166	maD
8254646	232128	8.9e-05	Type3	gi:18481456_Tlr_helicase	745	-0.028	-0.167	maD
8253964	99055	7.3e-09	Type3	gi:18481468_Tlr_2Fp	393	0.01	-0.169	maD
8254444	399810	2.9e-10	Type3	gi:18481468_Tlr_2Fp	1545	-0.005	-0.172	maD
8254377	298147	6.6e-13	Type2	gi:18481468_Tlr_2Fp	1149	-0.007	-0.172	maD
8254403	526382	6.2e-12	Type2	gi:18481464_Tlr_2Fp	2024	0.001	-0.175	maD
8254391	308699	3.6e-17	Type2	gi:18481468_Tlr_2Fp	1186	-0.004	-0.175	maD
8253811	495369	1e-11	Type2	gi:18481468_Tlr_2Fp	1854	-0.021	-0.176	maD
8254486	430721	1.6e-14	Type2	gi:18481468_Tlr_2Fp	1653	-0.016	-0.18	maD
8254002	88194	8.8e-11	Type2	gi:10834619_Tlr_integrase	348	-0.004	-0.181	maD
8254332	50910	1.2e-07	Type3	gi:18481464_Tlr_2Fp	181	0.013	-0.182	maD
8253843	128647	1.1e-07	Type3	gi:10834613_Tlr_integrase	500	-0.014	-0.188	maD
8254498	48661	0.00015	Type3	gi:18481481_Tlr_5Rp	193	-0.01	-0.194	maD
8254815	909308	8.9e-15	Type2	gi:18481468_Tlr_2Fp	3276	-0.005	-0.198	maD
8254779	131984	4.3e-13	Type2	gi:18481468_Tlr_2Fp	506	0.005	-0.216	maD
8254407	49038	5.5e-09	Type3	gi:18481468_Tlr_2Fp	180	-0.038	-0.216	maD
8254599	80448	6.4e-07	Type3	gi:10834617_Tlr_integrase	288	-0.021	-0.219	maD
8253880	122320	2.5e-10	Type3	gi:18481468_Tlr_2Fp	479	0.032	-0.233	maD
8254807	464229	5.4e-11	Type2	gi:18481464_Tlr_2Fp	1668	-0.01	-0.243	maD
8254780	67241	2.7e-12	Type2	gi:18481464_Tlr_2Fp	248	-0.033	-0.247	maD
8254589	153188	1.2e-08	Type3	gi:10834615_Tlr_integrase	594	-0.021	-0.25	maD
8254515	276251	5.6e-13	Type2	gi:18481468_Tlr_2Fp	1033	-0.014	-0.253	maD
8254666	596578	6.4e-12	Type2	gi:18481468_Tlr_2Fp	2204	-0.02	-0.255	maD
8254594	762169	4.3e-17	Type2	gi:18481464_Tlr_2Fp	2870	-0.014	-0.262	maD
8253887	364147	1.9e-19	Type2	gi:18481468_Tlr_2Fp	1391	-0.007	-0.266	maD
8254448	189492	3e-12	Type2	gi:18481464_Tlr_2Fp	748	-0.02	-0.267	maD
8254607	557789	1.4e-17	Type2	gi:18481468_Tlr_2Fp	2105	-0.007	-0.269	maD
8254593	533928	1.6e-17	Type2	gi:18481468_Tlr_2Fp	2040	-0.002	-0.27	maD
8254777	613210	2.6e-13	Type2	gi:18481468_Tlr_2Fp	2345	-0.017	-0.27	maD
8254181	184770	1.4e-09	Type3	gi:18481475_Tlr_2Fp	728	0.004	-0.273	maD
8254373	875719	1.2e-10	Type3	gi:18481468_Tlr_2Fp	3350	-0.02	-0.273	maD
8253850	425044	3.8e-14	Type2	gi:18481468_Tlr_2Fp	1620	-0.025	-0.273	maD
8254431	715652	3.7e-14	Type2	gi:18481468_Tlr_2Fp	2767	-0.025	-0.274	maD
8254402	355428	9.4e-16	Type2	gi:18481464_Tlr_2Fp	1369	-0.015	-0.275	maD
8254573	31435	1.3e-05	Type3	gi:18481481_Tlr_5Rp	111	-0.049	-0.283	maD
8254548	714158	3.2e-20	Type2	gi:18481468_Tlr_2Fp	2747	-0.011	-0.287	maD
8254194	134315	1.8e-11	Type2	gi:10834611_Tlr_integrase	527	0.01	-0.291	maD
8254757	149000	1.4e-10	Type3	gi:10834617_Tlr_integrase	581	-0.014	-0.294	maD
8253815	514547	1.2e-19	Type2	gi:18481468_Tlr_2Fp	1985	-0.007	-0.297	maD
8254395	541259	9.8e-17	Type2	gi:10834619_Tlr_integrase	2088	-0.002	-0.305	maD
8254359	221702	1.2e-15	Type2	gi:18481468_Tlr_2Fp	845	-0.013	-0.305	maD
8254010	681777	1e-15	Type2	gi:18481468_Tlr_2Fp	2632	-0.025	-0.306	maD
8254369	157825	2.4e-13	Type2	gi:18481464_Tlr_2Fp	623	-0.011	-0.308	maD
8254368	57609	3.2e-06	Type3	gi:18481456_Tlr_helicase	222	-0.081	-0.308	maD
8254468	126255	3.2e-12	Type2	gi:18481468_Tlr_2Fp	494	0.023	-0.315	maD
8254097	29370	7.6e-06	Type3	gi:18481456_Tlr_helicase	115	-0.08	-0.32	maD
8254457	136848	0.0002	Type3	gi:18481481_Tlr_5Rp	541	0.026	-0.33	maD
8254401	113371	4.1e-11	Type2	gi:18481468_Tlr_2Fp	299	0.017	-0.413	maD
8254049	86667	3.9e-09	Type3	gi:18481464_Tlr_2Fp	334	0.025	-0.427	maD
8253839	5721	9.3e-10	Type3	gi:18481468_Tlr_2Fp	22	-0.046	-0.43	maD
8254798	983259	1.6e-20	Type2	gi:18481468_Tlr_2Fp	3547	-0.019	-0.434	maD
8254436	177920	1.2e-11	Type2	gi:18481468_Tlr_2Fp	700	0.01	-0.439	maD
8254584	383217	2.5e-09	Type3	gi:10834613_Tlr_integrase	1387	-0.011	-0.446	maD
8253914	67916	5e-15	Type2	gi:10834617_Tlr_integrase	258	-0.01	-0.447	maD
8254550	192263	1e-10	Type2	gi:18481468_Tlr_2Fp	750	-0.016	-0.456	maD
8254819	1807540	1.1e-16	Type2	gi:18481468_Tlr_2Fp	6901	-0.018	-0.465	maD
8254552	244997	2.7e-13	Type2	gi:18481468_Tlr_2Fp	936	-0.019	-0.467	maD
8254241	107418	9.4e-05	Type3	gi:18481481_Tlr_5Rp	424	0.01	-0.47	maD
8254667	356833	8.9e-07	Type3	gi:18481475_Tlr_2Fp	1355	-0.014	-0.472	maD
8254491	250031	5.4e-13	Type2	gi:10834615_Tlr_integrase	955	0.004	-0.481	maD
8254582	1075194	9.2e-17	Type2	gi:18481468_Tlr_2Fp	4156	-0.018	-0.481	maD
8254095	95299	1e-14	Type2	gi:18481488_Tlr_4Rp	366	-0.022	-0.481	maD
8254034	211760	6.6e-09	Type3	gi:10834613_Tlr_integrase	816	0.001	-0.482	maD
8254454	99508	5.1e-10	Type3	gi:10834617_Tlr_integrase	394	0.025	-0.483	maD
8254284	255706	1.5e-13	Type2	gi:18481468_Tlr_2Fp	1002	0.002	-0.483	maD
8254449	251867	1.8e-12	Type2	gi:18481468_Tlr_2Fp	982	-0.004	-0.487	maD
8253894	215179	1.1e-10	Type3	gi:18481468_Tlr_2Fp	831	-0.005	-0.488	maD
8254167	149771	3.2e-12	Type2	gi:18481468_Tlr_2Fp	593	0.005	-0.489	maD
8254504	98328	7.4e-09	Type3	gi:18481468_Tlr_2Fp	388	0.013	-0.493	maD
8254437	547543	1.3e-14	Type2	gi:18481468_Tlr_2Fp	2117	-0.01	-0.493	maD
8254610	665075	1e-13	Type2	gi:18481468_Tlr_2Fp	2559	-0.009	-0.494	maD
8254423	91433	0.00029	Type3	gi:18481486_Tlr_5Rp	362	-0.017	-0.495	maD
8254367	262110	7.1e-13	Type2	gi:18481468_Tlr_2Fp	1008	-0.006	-0.496	maD
8254517	44754	5.3e-05	Type3	gi:34761710_nonLTR_ORF2	164	-0.048	-0.507	maD
8254410	135975	1.1e-10	Type3	gi:10834617_Tlr_integrase	537	-0.011	-0.509	maD
8254588	212214	7.5e-11	Type2	gi:18481468_Tlr_2Fp	828	0.007	-0.512	maD
8254544	102732	5.2e-19	Type2	gi:18481468_Tlr_2Fp	392	-0.004	-0.518	maD
8254415	71046	4.1e-10	Type3	gi:18481468_Tlr_2Fp	276	-0.003	-0.553	maD
8255374	1000	> 0.001	Type4	no-match	3	-0.225	0.136	maD
8255453	1000	> 0.001	Type4	no-match	5	0.147	2.558	miL
8254854	1001	> 0.001	Type4	no-match	5	0.661	3.891	miL
8255694	1001	> 0.001	Type4	no-match	3	0.034	0.192	maD
8254863	1002	> 0.001	Type4	no-match	3	-0.187	0.484	maD
8255006	1002	> 0.001	Type4	no-match	4	0.599	3.821	miL
8255048	1002	> 0.001	Type4	no-match	3	0.116	0.03	maD
8255530	1002	> 0.001	Type4	no-match	4	1.163	5.048	miL
8255308	1003	> 0.001	Type4	no-match	3	-0.163	0.476	maD
8255745	1003	> 0.001	Type4	no-match	3	-0.141	-0.033	maD
8254872	1004	> 0.001	Type4	no-match	3	-0.061	0.522	maD
8255159	1004	> 0.001	Type4	no-match	3	0.435	4.008	miL
8255417	1004	> 0.001	Type4	no-match	3	-0.062	0.236	maD
8255757	1004	> 0.001	Type4	no-match	3	2.403	5.942	miL
8255250	1005	> 0.001	Type4	no-match	3	-0.021	0.07	maD
8255521	1005	> 0.001	Type4	no-match	3	0.051	0.231	maD
8255588	1005	> 0.001	Type4	no-match	3	-0.074	0.357	maD
8254859	1006	> 0.001	Type4	no-match	3	-0.1	0.19	maD
8254988	1006	> 0.001	Type4	no-match	3	-0.247	1.856	miL
8255172	1006	> 0.001	Type4	no-match	3	0.215	0.123	maD
8255229	1006	> 0.001	Type4	no-match	3	-0.118	-0.458	maD
8255327	1006	> 0.001	Type4	no-match	5	0.057	-0.125	maD
8255412	1006	> 0.001	Type4	no-match	3	-0.24	0.22	maD
8255516	1006	> 0.001	Type4	no-match	3	-0.221	0.423	maD
8254842	1007	> 0.001	Type4	no-match	3	-0.145	0.514	maD
8255370	1007	> 0.001	Type4	no-match	3	0.045	0.053	maD
8255394	1007	> 0.001	Type4	no-match	3	0.995	3.965	miL
8255403	1007	> 0.001	Type4	no-match	3	-0.339	0.642	maD
8255557	1007	> 0.001	Type4	no-match	3	0.268	0.013	maD
8255636	1007	> 0.001	Type4	no-match	3	-0.02	0.256	maD
8254989	1008	> 0.001	Type4	no-match	3	0.088	0.118	maD
8254990	1008	> 0.001	Type4	no-match	3	-0.273	0.05	maD
8255122	1008	> 0.001	Type4	no-match	3	-0.259	-0.065	maD
8255508	1008	> 0.001	Type4	no-match	3	-0.289	0.237	maD
8255227	1009	> 0.001	Type4	no-match	3	-0.238	-0.012	maD
8255622	1009	> 0.001	Type4	no-match	2	-0.276	0.055	maD
8255063	1010	> 0.001	Type4	no-match	3	-0.046	0.724	maD
8255294	1010	> 0.001	Type4	no-match	3	-0.064	0.02	maD
8255618	1010	> 0.001	Type4	no-match	3	-0.376	-0.129	maD
8255582	1011	> 0.001	Type4	no-match	3	-0.136	-0.3	maD
8255620	1011	> 0.001	Type4	no-match	3	-0.038	0.867	maD
8254912	1012	> 0.001	Type4	no-match	1	-0.685	0.139	maD
8255330	1012	> 0.001	Type4	no-match	3	0.42	3.621	miL
8255442	1012	> 0.001	Type4	no-match	3	-0.153	0.126	maD
8255173	1013	> 0.001	Type4	no-match	3	-0.237	-0.08	maD
8255213	1013	> 0.001	Type4	no-match	3	0.054	0.353	maD
8255438	1013	> 0.001	Type4	no-match	3	1.954	5.512	miL
8255450	1013	> 0.001	Type4	no-match	3	0.064	0.217	maD
8255603	1013	> 0.001	Type4	no-match	3	0.799	3.986	miL
8255064	1014	> 0.001	Type4	no-match	4	-0.105	1.931	miL
8255446	1014	> 0.001	Type4	no-match	3	1.984	5.894	miL
8255581	1014	> 0.001	Type4	no-match	3	-0.163	-0.302	maD
8255244	1015	> 0.001	Type4	no-match	3	-0.159	0.02	maD
8255354	1015	> 0.001	Type4	no-match	3	-0.095	-0.715	maD
8255681	1015	> 0.001	Type4	no-match	3	-0.062	0.624	maD
8254908	1016	> 0.001	Type4	no-match	3	0.134	0.217	maD
8255022	1016	> 0.001	Type4	no-match	5	0.603	4.914	miL
8255149	1016	> 0.001	Type4	no-match	3	-0.169	0.531	maD
8255709	1016	> 0.001	Type4	no-match	3	0.209	0.092	maD
8255728	1016	> 0.001	Type4	no-match	3	-0.256	0.011	maD
8255654	1018	> 0.001	Type4	no-match	3	0.071	-0.027	maD
8255744	1018	> 0.001	Type4	no-match	3	-0.156	0.163	maD
8254864	1019	> 0.001	Type4	no-match	3	-0.056	0.296	maD
8255017	1019	> 0.001	Type4	no-match	3	0.216	0.708	maD
8255082	1019	> 0.001	Type4	no-match	3	0.08	0.253	maD
8255230	1019	> 0.001	Type4	no-match	3	-0.092	0.264	maD
8255626	1019	> 0.001	Type4	no-match	3	-0.309	-0.003	maD
8254955	1020	> 0.001	Type4	no-match	3	-0.24	0.196	maD
8255197	1020	> 0.001	Type4	no-match	3	-0.055	0.074	maD
8255295	1020	> 0.001	Type4	no-match	3	-0.118	0.021	maD
8255537	1020	> 0.001	Type4	no-match	3	-0.21	1.039	maD
8255203	1021	> 0.001	Type4	no-match	3	-0.047	0.161	maD
8255302	1021	> 0.001	Type4	no-match	3	-0.177	0.636	maD
8255534	1021	> 0.001	Type4	no-match	150	0.001	-0.477	maD
8255662	1021	> 0.001	Type4	no-match	3	0.203	0.198	maD
8254849	1022	> 0.001	Type4	no-match	5	1.215	5.39	miL
8255261	1022	> 0.001	Type4	no-match	3	-0.224	0.377	maD
8255703	1022	> 0.001	Type4	no-match	3	0.039	0.299	maD
8254979	1023	> 0.001	Type4	no-match	3	0.167	0.071	maD
8255111	1023	> 0.001	Type4	no-match	3	-0.323	0.092	maD
8255631	1023	> 0.001	Type4	no-match	3	-0.029	0.181	maD
8255646	1023	> 0.001	Type4	no-match	3	-0.076	-0.733	maD
8255444	1024	> 0.001	Type4	no-match	3	-0.195	0.721	maD
8254878	1025	> 0.001	Type4	no-match	3	-0.441	0.275	maD
8254948	1025	> 0.001	Type4	no-match	3	-0.213	-0.028	maD
8255235	1025	> 0.001	Type4	no-match	3	0.023	0.074	maD
8255369	1025	> 0.001	Type4	no-match	3	0.024	0.09	maD
8254845	1026	> 0.001	Type4	no-match	3	-0.091	-0.544	maD
8255532	1026	> 0.001	Type4	no-match	3	-0.033	0.244	maD
8255281	1027	> 0.001	Type4	no-match	3	-0.056	-0.004	maD
8255478	1027	> 0.001	Type4	no-match	3	-0.069	-0.663	maD
8255576	1027	> 0.001	Type4	no-match	3	-0.311	-0.121	maD
8255658	1027	> 0.001	Type4	no-match	3	-0.061	0.212	maD
8255382	1028	> 0.001	Type4	no-match	3	-0.211	-0.155	maD
8255389	1028	> 0.001	Type4	no-match	4	2.363	5.807	miL
8255607	1028	> 0.001	Type4	no-match	3	-0.066	0.328	maD
8254846	1029	> 0.001	Type4	no-match	3	-0.177	-0.798	maD
8255141	1029	> 0.001	Type4	no-match	3	0.061	0.776	maD
8255178	1029	> 0.001	Type4	no-match	3	0.031	1.992	miL
8255367	1029	> 0.001	Type4	no-match	4	0.94	3.758	miL
8255542	1029	> 0.001	Type4	no-match	5	1.142	5.326	miL
8254866	1030	> 0.001	Type4	no-match	3	0.031	0.059	maD
8255447	1030	> 0.001	Type4	no-match	3	-0.077	-0.21	maD
8255494	1030	> 0.001	Type4	no-match	3	0.007	0.159	maD
8255025	1031	> 0.001	Type4	no-match	3	-0.246	1.438	miL
8255123	1031	> 0.001	Type4	no-match	3	-0.168	0.195	maD
8255729	1031	> 0.001	Type4	no-match	4	2.418	6.008	miL
8255730	1031	> 0.001	Type4	no-match	3	0.045	0.288	maD
8255365	1032	> 0.001	Type4	no-match	5	0.185	3.15	miL
8255629	1032	> 0.001	Type4	no-match	3	0.134	0.126	maD
8255700	1033	> 0.001	Type4	no-match	3	0.161	0.109	maD
8254892	1034	> 0.001	Type4	no-match	3	-0.015	1.084	maD
8254927	1034	> 0.001	Type4	no-match	3	0.103	0.077	maD
8255007	1034	> 0.001	Type4	no-match	5	1.287	4.403	miL
8255378	1034	> 0.001	Type4	no-match	3	-0.072	0.236	maD
8254897	1035	> 0.001	Type4	no-match	3	0.365	0.206	maD
8255184	1035	> 0.001	Type4	no-match	3	1.353	5.182	miL
8255547	1035	> 0.001	Type4	no-match	3	0.116	0.69	maD
8255613	1035	> 0.001	Type4	no-match	3	-0.249	0.098	maD
8254865	1036	> 0.001	Type4	no-match	1	-0.072	0.136	maD
8255098	1036	> 0.001	Type4	no-match	3	-0.084	0.171	maD
8255106	1036	> 0.001	Type4	no-match	3	-0.211	0.134	maD
8255166	1036	> 0.001	Type4	no-match	3	0.037	0.13	maD
8255285	1036	> 0.001	Type4	no-match	3	-0.022	1.186	maD
8255433	1036	> 0.001	Type4	no-match	3	-0.32	0	maD
8255679	1036	> 0.001	Type4	no-match	3	0.175	0.371	maD
8254987	1037	> 0.001	Type4	no-match	4	1.058	5.109	miL
8255068	1037	> 0.001	Type4	no-match	4	0.319	3.897	miL
8255353	1037	> 0.001	Type4	no-match	3	0.237	0.267	maD
8255364	1037	> 0.001	Type4	no-match	4	0.346	2.986	miL
8255610	1037	> 0.001	Type4	no-match	3	-0.075	0.065	maD
8255648	1037	> 0.001	Type4	no-match	3	-0.084	0.229	maD
8254858	1038	> 0.001	Type4	no-match	3	-0.097	0.439	maD
8255346	1038	> 0.001	Type4	no-match	3	-0.381	0.14	maD
8255495	1038	> 0.001	Type4	no-match	3	-0.322	0.188	maD
8255548	1038	> 0.001	Type4	no-match	3	0.075	0.436	maD
8255104	1039	> 0.001	Type4	no-match	3	0.134	0.583	maD
8255601	1039	> 0.001	Type4	no-match	3	2.196	5.891	miL
8255606	1039	> 0.001	Type4	no-match	3	-0.218	-0.31	maD
8255653	1039	> 0.001	Type4	no-match	3	-0.222	0.901	maD
8255000	1040	> 0.001	Type4	no-match	3	1.907	5.458	miL
8255001	1040	> 0.001	Type4	no-match	3	-0.128	1.789	miL
8255146	1040	> 0.001	Type4	no-match	3	-0.033	-0.207	maD
8255716	1040	> 0.001	Type4	no-match	3	0.143	0.271	maD
8254886	1041	> 0.001	Type4	no-match	3	-0.327	0.079	maD
8254887	1041	> 0.001	Type4	no-match	3	-0.186	0.294	maD
8255107	1041	> 0.001	Type4	no-match	3	2.571	6.037	miL
8255455	1041	> 0.001	Type4	no-match	3	-0.222	0.547	maD
8255568	1041	> 0.001	Type4	no-match	3	-0.118	0.068	maD
8255375	1042	> 0.001	Type4	no-match	4	0.84	4.846	miL
8255399	1042	> 0.001	Type4	no-match	5	1.114	5.108	miL
8255655	1042	> 0.001	Type4	no-match	3	-0.228	0.103	maD
8254862	1043	> 0.001	Type4	no-match	5	0.304	3.369	miL
8255073	1044	> 0.001	Type4	no-match	3	-0.201	0.167	maD
8255138	1044	> 0.001	Type4	no-match	3	0.006	0.242	maD
8255249	1044	> 0.001	Type4	no-match	3	-0.127	0.209	maD
8255251	1044	> 0.001	Type4	no-match	5	0.203	2.754	miL
8255323	1044	> 0.001	Type4	no-match	3	2.278	5.824	miL
8255727	1044	> 0.001	Type4	no-match	3	2.276	5.654	miL
8255748	1044	> 0.001	Type4	no-match	3	0.116	2.118	miL
8255094	1045	> 0.001	Type4	no-match	3	1.286	5.342	miL
8255402	1045	> 0.001	Type4	no-match	4	0.012	-0.089	maD
8255434	1045	> 0.001	Type4	no-match	3	0.115	-0.018	maD
8255545	1045	> 0.001	Type4	no-match	3	-0.081	0.31	maD
8255114	1046	> 0.001	Type4	no-match	3	-0.238	0.548	maD
8255246	1046	> 0.001	Type4	no-match	4	0.845	4.387	miL
8255430	1046	> 0.001	Type4	no-match	3	-0.12	0.191	maD
8255199	1047	> 0.001	Type4	no-match	3	-0.24	0.123	maD
8255311	1048	> 0.001	Type4	no-match	3	-0.061	-0.048	maD
8255414	1048	> 0.001	Type4	no-match	3	2.468	5.882	miL
8255656	1048	> 0.001	Type4	no-match	3	-0.238	0.331	maD
8255282	1049	> 0.001	Type4	no-match	5	1.253	5.22	miL
8255151	1050	> 0.001	Type4	no-match	3	0.022	-0.082	maD
8255425	1050	> 0.001	Type4	no-match	3	-0.031	0.32	maD
8255551	1050	> 0.001	Type4	no-match	3	-0.081	0.354	maD
8255616	1050	> 0.001	Type4	no-match	3	-0.213	0.186	maD
8254937	1051	> 0.001	Type4	no-match	3	0.095	0.205	maD
8255541	1051	> 0.001	Type4	no-match	3	-0.227	0.002	maD
8255144	1052	> 0.001	Type4	no-match	3	2.264	5.747	miL
8255272	1053	> 0.001	Type4	no-match	3	0.174	-0.091	maD
8254855	1054	> 0.001	Type4	no-match	3	0.088	0.083	maD
8254911	1054	> 0.001	Type4	no-match	3	-0.023	0.386	maD
8254961	1054	> 0.001	Type4	no-match	3	0.246	0.03	maD
8255476	1054	> 0.001	Type4	no-match	4	0.563	3.359	miL
8254860	1055	> 0.001	Type4	no-match	3	-0.091	0.192	maD
8255089	1055	> 0.001	Type4	no-match	3	0.111	0.046	maD
8255301	1055	> 0.001	Type4	no-match	3	0.03	0.768	maD
8255536	1055	> 0.001	Type4	no-match	4	0.009	2.591	miL
8254835	1057	> 0.001	Type4	no-match	3	-0.351	0.344	maD
8255113	1057	> 0.001	Type4	no-match	3	0.137	0.669	maD
8255609	1057	> 0.001	Type4	no-match	3	0.004	0.125	maD
8255269	1058	> 0.001	Type4	no-match	5	-0.026	-0.19	maD
8255273	1058	> 0.001	Type4	no-match	3	-0.373	0.273	maD
8254848	1059	> 0.001	Type4	no-match	3	-0.149	-0.508	maD
8255110	1059	> 0.001	Type4	no-match	3	-0.109	-0.151	maD
8255732	1059	> 0.001	Type4	no-match	3	-0.178	0.052	maD
8254909	1060	> 0.001	Type4	no-match	3	-0.175	-0.279	maD
8255698	1060	> 0.001	Type4	no-match	3	-0.035	0.143	maD
8254925	1061	> 0.001	Type4	no-match	3	0.002	0.212	maD
8255390	1061	> 0.001	Type4	no-match	3	-0.141	0.402	maD
8255751	1061	> 0.001	Type4	no-match	3	0.263	2.421	miL
8255020	1062	> 0.001	Type4	no-match	3	-0.072	-0.314	maD
8255717	1062	> 0.001	Type4	no-match	3	2.226	5.804	miL
8255413	1063	> 0.001	Type4	no-match	3	-0.171	0.549	maD
8255586	1063	> 0.001	Type4	no-match	3	-0.354	0.067	maD
8254274	1064	> 0.001	Type4	no-match	3	-0.217	0.265	maD
8255051	1064	> 0.001	Type4	no-match	3	0.013	0.776	maD
8255137	1064	> 0.001	Type4	no-match	3	0.037	0.316	maD
8255352	1064	> 0.001	Type4	no-match	4	0.458	2.956	miL
8255642	1064	> 0.001	Type4	no-match	3	-0.235	0.003	maD
8255723	1064	> 0.001	Type4	no-match	4	0.643	3.914	miL
8255310	1065	> 0.001	Type4	no-match	4	-0.023	0.248	maD
8255675	1065	> 0.001	Type4	no-match	3	0.405	0.244	maD
8254941	1066	> 0.001	Type4	no-match	3	-0.287	0.332	maD
8255131	1066	> 0.001	Type4	no-match	3	-0.326	-0.165	maD
8255247	1066	> 0.001	Type4	no-match	3	-0.071	0.126	maD
8255289	1066	> 0.001	Type4	no-match	3	0.015	0.222	maD
8255424	1066	> 0.001	Type4	no-match	3	0.043	0.318	maD
8255493	1066	> 0.001	Type4	no-match	3	0.909	1.545	miL
8255572	1066	> 0.001	Type4	no-match	4	0.846	4.218	miL
8254080	1069	> 0.001	Type4	no-match	3	-0.137	2.081	miL
8254843	1071	> 0.001	Type4	no-match	3	-0.112	0.169	maD
8254984	1071	> 0.001	Type4	no-match	3	-0.011	0.384	maD
8255409	1071	> 0.001	Type4	no-match	5	1.038	5.417	miL
8254888	1072	> 0.001	Type4	no-match	4	2.476	5.867	miL
8255218	1072	> 0.001	Type4	no-match	3	-0.43	-0.017	maD
8255293	1072	> 0.001	Type4	no-match	3	1.337	4.657	miL
8255317	1072	> 0.001	Type4	no-match	3	-0.07	0.05	maD
8254957	1073	> 0.001	Type4	no-match	3	-0.291	0	maD
8255150	1073	> 0.001	Type4	no-match	3	2.23	5.725	miL
8255296	1073	> 0.001	Type4	no-match	3	-0.181	0.35	maD
8254856	1074	> 0.001	Type4	no-match	3	-0.311	0.374	maD
8255183	1076	> 0.001	Type4	no-match	3	0.755	4.173	miL
8255204	1076	> 0.001	Type4	no-match	3	2.48	5.873	miL
8255314	1076	> 0.001	Type4	no-match	5	2.564	5.365	miL
8255669	1076	> 0.001	Type4	no-match	3	2.654	5.999	miL
8255666	1077	> 0.001	Type4	no-match	3	0.04	-0.031	maD
8255033	1078	> 0.001	Type4	no-match	3	-0.055	0.015	maD
8255347	1078	> 0.001	Type4	no-match	5	1.371	5.415	miL
8255408	1078	> 0.001	Type4	no-match	4	-0.001	0.001	maD
8255762	1079	> 0.001	Type4	no-match	3	-0.423	-0.159	maD
8254890	1080	> 0.001	Type4	no-match	3	-0.131	0.186	maD
8255112	1080	> 0.001	Type4	no-match	3	-0.059	0.235	maD
8255036	1081	> 0.001	Type4	no-match	3	0.05	-0.113	maD
8255283	1081	> 0.001	Type4	no-match	3	-0.175	0.225	maD
8254993	1082	> 0.001	Type4	no-match	3	-0.014	-0.325	maD
8255334	1082	> 0.001	Type4	no-match	3	1.973	5.502	miL
8255428	1082	> 0.001	Type4	no-match	3	0.345	2.093	miL
8255746	1082	> 0.001	Type4	no-match	3	-0.223	-0.093	maD
8254083	1083	> 0.001	Type4	no-match	5	0.059	1.929	miL
8254992	1083	> 0.001	Type4	no-match	3	0.119	0.255	maD
8255483	1083	> 0.001	Type4	no-match	3	-0.192	0.159	maD
8255075	1084	> 0.001	Type4	no-match	2	-0.013	0.211	maD
8255329	1084	> 0.001	Type4	no-match	3	-0.065	0.625	maD
8255583	1084	> 0.001	Type4	no-match	3	-0.026	0.251	maD
8255600	1084	> 0.001	Type4	no-match	3	0.046	0.192	maD
8255697	1084	> 0.001	Type4	no-match	3	-0.037	0.164	maD
8254928	1085	> 0.001	Type4	no-match	3	-0.155	0.184	maD
8255071	1085	> 0.001	Type4	no-match	3	-0.198	0.287	maD
8255215	1085	> 0.001	Type4	no-match	3	0.063	0.906	maD
8255687	1086	> 0.001	Type4	no-match	4	0.188	2.069	miL
8254875	1087	> 0.001	Type4	no-match	3	-0.198	0.053	maD
8254921	1087	> 0.001	Type4	no-match	3	0.535	3.875	miL
8254970	1087	> 0.001	Type4	no-match	3	-0.202	0.143	maD
8254982	1087	> 0.001	Type4	no-match	3	-0.056	0.179	maD
8254940	1088	> 0.001	Type4	no-match	4	-0.08	0.069	maD
8255156	1088	> 0.001	Type4	no-match	5	0.137	1.964	miL
8255205	1088	> 0.001	Type4	no-match	3	0.022	-0.004	maD
8255287	1089	> 0.001	Type4	no-match	3	-0.186	-0.062	maD
8255499	1089	> 0.001	Type4	no-match	3	-0.297	-0.008	maD
8255711	1089	> 0.001	Type4	no-match	3	0.284	0.345	maD
8255016	1090	> 0.001	Type4	no-match	5	0.356	3.97	miL
8255040	1090	> 0.001	Type4	no-match	3	-0.037	-0.036	maD
8255093	1091	> 0.001	Type4	no-match	3	-0.174	0.138	maD
8255368	1091	> 0.001	Type4	no-match	3	-0.144	0.12	maD
8255677	1091	> 0.001	Type4	no-match	4	1.194	5.15	miL
8254934	1092	> 0.001	Type4	no-match	3	2.54	5.923	miL
8254870	1093	> 0.001	Type4	no-match	3	0.506	2.988	miL
8255201	1093	> 0.001	Type4	no-match	3	0.046	0.323	maD
8254972	1094	> 0.001	Type4	no-match	3	-0.35	0.092	maD
8255031	1094	> 0.001	Type4	no-match	5	-0.033	1.035	maD
8255038	1094	> 0.001	Type4	no-match	3	0.056	-0.022	maD
8255167	1094	> 0.001	Type4	no-match	3	-0.165	-0.099	maD
8255445	1094	> 0.001	Type4	no-match	4	0.083	0.103	maD
8255660	1094	> 0.001	Type4	no-match	3	1.993	5.75	miL
8255037	1095	> 0.001	Type4	no-match	3	0.017	-0.006	maD
8255492	1095	> 0.001	Type4	no-match	3	-0.199	0.404	maD
8255026	1096	> 0.001	Type4	no-match	3	0.123	0.357	maD
8255014	1097	> 0.001	Type4	no-match	3	-0.093	0.073	maD
8255027	1097	> 0.001	Type4	no-match	3	0.096	0.24	maD
8255594	1097	> 0.001	Type4	no-match	3	0.011	0.073	maD
8255193	1099	> 0.001	Type4	no-match	3	2.508	5.245	miL
8255388	1099	> 0.001	Type4	no-match	3	0.027	0.556	maD
8255429	1099	> 0.001	Type4	no-match	3	-0.5	-0.468	maD
8255604	1099	> 0.001	Type4	no-match	3	0.071	-0.402	maD
8255678	1099	> 0.001	Type4	no-match	5	0.662	3.543	miL
8254871	1102	> 0.001	Type4	no-match	3	0.215	0.079	maD
8254978	1102	> 0.001	Type4	no-match	4	0.075	2.216	miL
8255214	1102	> 0.001	Type4	no-match	3	0.395	2.446	miL
8255383	1102	> 0.001	Type4	no-match	5	2.116	5.984	miL
8255768	1102	> 0.001	Type4	no-match	3	0.071	-0.041	maD
8254906	1103	> 0.001	Type4	no-match	3	2.092	4.941	miL
8255023	1103	> 0.001	Type4	no-match	3	0.13	-0.077	maD
8255633	1103	> 0.001	Type4	no-match	4	0.035	2.689	miL
8254896	1104	> 0.001	Type4	no-match	3	-0.298	0.035	maD
8255563	1104	> 0.001	Type4	no-match	4	0.32	3.8	miL
8255066	1105	> 0.001	Type4	no-match	3	0.344	0.11	maD
8255085	1105	> 0.001	Type4	no-match	3	-0.08	0.291	maD
8255170	1105	> 0.001	Type4	no-match	3	-0.416	0.404	maD
8254853	1106	> 0.001	Type4	no-match	3	-0.508	-0.043	maD
8255217	1106	> 0.001	Type4	no-match	3	-0.062	-0.209	maD
8255593	1106	> 0.001	Type4	no-match	3	-0.117	-0.019	maD
8255404	1108	> 0.001	Type4	no-match	3	0.125	0.234	maD
8255503	1108	> 0.001	Type4	no-match	3	2.004	3.126	miL
8255564	1108	> 0.001	Type4	no-match	3	-0.101	-0.237	maD
8254186	1109	> 0.001	Type4	no-match	5	0.408	2.345	miL
8255497	1109	> 0.001	Type4	no-match	3	-0.103	0.198	maD
8255120	1110	> 0.001	Type4	no-match	3	-0.158	-0.017	maD
8255734	1110	> 0.001	Type4	no-match	3	-0.037	0.011	maD
8255401	1111	> 0.001	Type4	no-match	3	0.015	0.109	maD
8255127	1113	> 0.001	Type4	no-match	3	-0.022	0.341	maD
8255319	1113	> 0.001	Type4	no-match	3	-0.396	0.033	maD
8255556	1113	> 0.001	Type4	no-match	3	2.105	5.895	miL
8255590	1113	> 0.001	Type4	no-match	3	-0.096	0.157	maD
8255644	1113	> 0.001	Type4	no-match	3	0.075	0.609	maD
8255181	1114	> 0.001	Type4	no-match	3	0.108	0.062	maD
8255598	1114	> 0.001	Type4	no-match	3	1.375	4.764	miL
8255286	1115	> 0.001	Type4	no-match	3	-0.109	0.595	maD
8255325	1115	> 0.001	Type4	no-match	3	0.114	0.326	maD
8255573	1116	> 0.001	Type4	no-match	3	-0.909	0.067	maD
8255529	1117	> 0.001	Type4	no-match	3	0.175	0.252	maD
8255100	1118	> 0.001	Type4	no-match	4	-0.131	0.909	maD
8255577	1118	> 0.001	Type4	no-match	3	0.026	0.254	maD
8255046	1120	> 0.001	Type4	no-match	3	-0.086	0.436	maD
8255090	1120	> 0.001	Type4	no-match	3	-0.165	0.27	maD
8255198	1120	> 0.001	Type4	no-match	3	-0.09	-0.208	maD
8255480	1121	> 0.001	Type4	no-match	5	0.954	4.378	miL
8255070	1122	> 0.001	Type4	no-match	3	-0.082	0.417	maD
8255322	1122	> 0.001	Type4	no-match	2	-0.363	0.051	maD
8255509	1124	> 0.001	Type4	no-match	5	1.734	4.481	miL
8255672	1124	> 0.001	Type4	no-match	3	0.062	-0.176	maD
8255643	1125	> 0.001	Type4	no-match	4	1.604	5.6	miL
8255500	1126	> 0.001	Type4	no-match	3	-0.216	0.188	maD
8255084	1127	> 0.001	Type4	no-match	4	1.76	5.347	miL
8255749	1128	> 0.001	Type4	no-match	4	0.052	2.387	miL
8255119	1129	> 0.001	Type4	no-match	3	-1.457	0.185	maD
8255279	1129	> 0.001	Type4	no-match	3	-0.058	0.274	maD
8255531	1129	> 0.001	Type4	no-match	3	-0.006	-0.174	maD
8255592	1129	> 0.001	Type4	no-match	5	0.059	1.242	maD
8254899	1130	> 0.001	Type4	no-match	3	0.182	0.044	maD
8255443	1130	> 0.001	Type4	no-match	3	0.024	0.162	maD
8255102	1131	> 0.001	Type4	no-match	3	0.021	-0.031	maD
8255254	1131	> 0.001	Type4	no-match	3	-0.202	0.424	maD
8255426	1131	> 0.001	Type4	no-match	3	-0.182	0.271	maD
8254997	1132	> 0.001	Type4	no-match	5	1.021	3.967	miL
8255625	1132	> 0.001	Type4	no-match	3	0.327	1.468	miL
8254852	1133	> 0.001	Type4	no-match	3	-1.049	0.453	maD
8255223	1133	> 0.001	Type4	no-match	3	0.103	0.052	maD
8255391	1133	> 0.001	Type4	no-match	3	-0.225	0.221	maD
8255722	1133	> 0.001	Type4	no-match	3	-0.108	0.038	maD
8254960	1134	> 0.001	Type4	no-match	3	-0.049	0.137	maD
8255211	1134	> 0.001	Type4	no-match	5	0.376	2.734	miL
8255733	1134	> 0.001	Type4	no-match	5	0.43	3.474	miL
8254974	1135	> 0.001	Type4	no-match	3	0.098	0.009	maD
8255010	1135	> 0.001	Type4	no-match	3	-0.506	-0.324	maD
8255115	1135	> 0.001	Type4	no-match	3	-0.32	0.212	maD
8255232	1135	> 0.001	Type4	no-match	3	-0.045	0.081	maD
8254277	1136	> 0.001	Type4	no-match	4	1.391	4.576	miL
8254977	1136	> 0.001	Type4	no-match	3	-0.261	0.312	maD
8255355	1137	> 0.001	Type4	no-match	3	2.133	5.82	miL
8255060	1138	> 0.001	Type4	no-match	4	1.375	5.375	miL
8255657	1138	> 0.001	Type4	no-match	3	-0.097	0.188	maD
8255162	1139	> 0.001	Type4	no-match	4	1.704	5.445	miL
8255300	1139	> 0.001	Type4	no-match	3	0.191	0.069	maD
8254969	1140	> 0.001	Type4	no-match	5	0.595	3.426	miL
8254841	1141	> 0.001	Type4	no-match	5	0.641	4.131	miL
8255177	1141	> 0.001	Type4	no-match	3	0.383	0.369	maD
8255422	1141	> 0.001	Type4	no-match	5	1.541	5.126	miL
8255515	1142	> 0.001	Type4	no-match	3	-0.028	0.038	maD
8255135	1144	> 0.001	Type4	no-match	3	0.108	0.422	maD
8255045	1145	> 0.001	Type4	no-match	3	0.074	0.147	maD
8255739	1145	> 0.001	Type4	no-match	3	-0.15	0.475	maD
8255427	1146	> 0.001	Type4	no-match	3	-0.229	0.453	maD
8255222	1147	> 0.001	Type4	no-match	3	-0.283	0.78	maD
8254901	1148	> 0.001	Type4	no-match	3	0.091	-0.211	maD
8255371	1148	> 0.001	Type4	no-match	3	-0.066	-0.005	maD
8255435	1148	> 0.001	Type4	no-match	3	-0.384	0.326	maD
8255614	1148	> 0.001	Type4	no-match	3	0.132	0.548	maD
8254923	1149	> 0.001	Type4	no-match	3	-0.274	0.14	maD
8255561	1149	> 0.001	Type4	no-match	3	-0.165	0.062	maD
8255691	1150	> 0.001	Type4	no-match	3	0.243	1.609	miL
8255701	1150	> 0.001	Type4	no-match	3	-0.156	0.054	maD
8254958	1152	> 0.001	Type4	no-match	3	-0.29	0.385	maD
8255080	1152	> 0.001	Type4	no-match	3	-0.026	0.16	maD
8255340	1152	> 0.001	Type4	no-match	3	0.097	0.759	maD
8255348	1152	> 0.001	Type4	no-match	3	2.393	5.914	miL
8254171	1153	> 0.001	Type4	no-match	4	2.211	5.764	miL
8255309	1153	> 0.001	Type4	no-match	3	1.882	5.757	miL
8255240	1154	> 0.001	Type4	no-match	5	2.338	5.847	miL
8255689	1154	> 0.001	Type4	no-match	3	1.406	5.197	miL
8255242	1155	> 0.001	Type4	no-match	3	-0.014	0.531	maD
8255525	1156	> 0.001	Type4	no-match	3	-0.25	0.045	maD
8255567	1156	> 0.001	Type4	no-match	3	0.052	0.447	maD
8254994	1157	> 0.001	Type4	no-match	3	-0.031	0.587	maD
8255050	1157	> 0.001	Type4	no-match	3	-0.06	-0.008	maD
8255132	1157	> 0.001	Type4	no-match	5	-0.055	0.696	maD
8255256	1157	> 0.001	Type4	no-match	3	1.448	5.067	miL
8255274	1157	> 0.001	Type4	no-match	3	0.115	0.213	maD
8255363	1158	> 0.001	Type4	no-match	3	-0.107	0.595	maD
8254916	1159	> 0.001	Type4	no-match	5	0.266	3.04	miL
8254945	1159	> 0.001	Type4	no-match	3	0.278	1.906	miL
8255009	1160	> 0.001	Type4	no-match	3	0.092	-0.009	maD
8255686	1160	> 0.001	Type4	no-match	3	0.197	0.152	maD
8255041	1162	> 0.001	Type4	no-match	6	-0.3	0.059	maD
8255021	1164	> 0.001	Type4	no-match	4	0.529	3.375	miL
8254898	1165	> 0.001	Type4	no-match	3	-0.034	0.218	maD
8254953	1165	> 0.001	Type4	no-match	3	-0.02	0.222	maD
8254894	1166	> 0.001	Type4	no-match	3	-0.084	0.449	maD
8255324	1166	> 0.001	Type4	no-match	4	2.092	5.001	miL
8255671	1166	> 0.001	Type4	no-match	3	0.207	-0.079	maD
8255713	1166	> 0.001	Type4	no-match	4	0.872	3.73	miL
8254939	1167	> 0.001	Type4	no-match	3	0.18	0.73	maD
8254981	1167	> 0.001	Type4	no-match	3	-0.017	-0.077	maD
8255030	1168	> 0.001	Type4	no-match	3	-0.205	-0.345	maD
8255081	1168	> 0.001	Type4	no-match	5	1.24	4.864	miL
8255153	1168	> 0.001	Type4	no-match	5	1.043	4.904	miL
8255418	1169	> 0.001	Type4	no-match	3	-0.032	-0.49	maD
8255076	1170	> 0.001	Type4	no-match	4	-0.096	-0.017	maD
8255180	1170	> 0.001	Type4	no-match	3	2.175	5.921	miL
8255342	1171	> 0.001	Type4	no-match	5	0.932	5.364	miL
8255605	1171	> 0.001	Type4	no-match	3	-0.1	2.462	miL
8255126	1172	> 0.001	Type4	no-match	3	-0.122	0.034	maD
8255640	1172	> 0.001	Type4	no-match	3	-0.04	0.091	maD
8255695	1172	> 0.001	Type4	no-match	5	0.755	3.362	miL
8255059	1173	> 0.001	Type4	no-match	4	1.203	4.977	miL
8255543	1173	> 0.001	Type4	no-match	3	2.177	5.734	miL
8254833	1174	> 0.001	Type4	no-match	3	-0.089	-0.2	maD
8255270	1174	> 0.001	Type4	no-match	5	1.651	4.788	miL
8255380	1174	> 0.001	Type4	no-match	3	-0.252	0.854	maD
8255130	1175	> 0.001	Type4	no-match	3	-0.262	-0.025	maD
8255195	1175	> 0.001	Type4	no-match	3	0.412	2.244	miL
8255535	1176	> 0.001	Type4	no-match	5	0.868	4.498	miL
8254851	1177	> 0.001	Type4	no-match	4	-0.029	0.059	maD
8255359	1177	> 0.001	Type4	no-match	4	2.354	5.777	miL
8254965	1178	> 0.001	Type4	no-match	4	0.353	2.963	miL
8254995	1178	> 0.001	Type4	no-match	3	0.261	0.39	maD
8255108	1179	> 0.001	Type4	no-match	3	1.888	5.588	miL
8255766	1179	> 0.001	Type4	no-match	3	0.018	1.661	miL
8254895	1181	> 0.001	Type4	no-match	4	0.09	0.054	maD
8255318	1182	> 0.001	Type4	no-match	3	-0.047	0.365	maD
8255313	1183	> 0.001	Type4	no-match	3	-0.253	0.125	maD
8255262	1184	> 0.001	Type4	no-match	5	0.127	1.33	miL
8254879	1186	> 0.001	Type4	no-match	3	-0.183	-0.056	maD
8255514	1186	> 0.001	Type4	no-match	3	0.063	0.126	maD
8255196	1187	> 0.001	Type4	no-match	3	-0.082	0.557	maD
8255239	1187	> 0.001	Type4	no-match	3	1.774	5.425	miL
8255243	1187	> 0.001	Type4	no-match	4	2.14	5.862	miL
8255489	1188	> 0.001	Type4	no-match	3	-0.083	0.143	maD
8255546	1188	> 0.001	Type4	no-match	3	-0.231	0.087	maD
8255764	1189	> 0.001	Type4	no-match	4	1.777	4.918	miL
8255116	1190	> 0.001	Type4	no-match	3	0.062	-0.067	maD
8255358	1192	> 0.001	Type4	no-match	3	-0.429	0.242	maD
8255661	1192	> 0.001	Type4	no-match	6	0.124	0.103	maD
8254832	1193	> 0.001	Type4	no-match	5	0.081	1.658	miL
8255086	1194	> 0.001	Type4	no-match	3	-0.142	0.657	maD
8255210	1194	> 0.001	Type4	no-match	5	1.071	5.249	miL
8254126	1195	> 0.001	Type4	no-match	5	0.055	2.943	miL
8255078	1196	> 0.001	Type4	no-match	5	0.039	2.994	miL
8255506	1196	> 0.001	Type4	no-match	3	-0.261	0.118	maD
8255335	1197	> 0.001	Type4	no-match	4	0.733	4.744	miL
8255753	1197	> 0.001	Type4	no-match	3	2.369	5.785	miL
8254210	1198	> 0.001	Type4	no-match	5	2.101	5.563	miL
8255284	1198	> 0.001	Type4	no-match	5	1.417	5.034	miL
8255719	1198	> 0.001	Type4	no-match	3	-0.062	-0.185	maD
8255054	1199	> 0.001	Type4	no-match	3	0.275	2.736	miL
8255496	1199	> 0.001	Type4	no-match	3	0.046	0.305	maD
8255004	1200	> 0.001	Type4	no-match	3	0.171	0.219	maD
8255304	1201	> 0.001	Type4	no-match	3	0.554	1.061	maD
8255619	1201	> 0.001	Type4	no-match	3	-0.129	0.081	maD
8255469	1202	> 0.001	Type4	no-match	4	-0.126	1.632	miL
8254947	1203	> 0.001	Type4	no-match	3	0.191	0.388	maD
8255182	1204	> 0.001	Type4	no-match	3	0.292	0.612	maD
8255266	1204	> 0.001	Type4	no-match	4	0.057	0.373	maD
8254996	1206	> 0.001	Type4	no-match	3	-0.309	-0.244	maD
8255200	1206	> 0.001	Type4	no-match	4	0.196	2.365	miL
8255738	1206	> 0.001	Type4	no-match	3	-0.105	0.711	maD
8255052	1207	> 0.001	Type4	no-match	3	0.644	2.003	miL
8255288	1207	> 0.001	Type4	no-match	3	-0.204	-0.092	maD
8253844	1208	> 0.001	Type4	no-match	3	0.063	-0.586	maD
8255411	1208	> 0.001	Type4	no-match	3	-0.36	0.424	maD
8255228	1209	> 0.001	Type4	no-match	5	1.158	5.031	miL
8255712	1209	> 0.001	Type4	no-match	5	0.436	2.94	miL
8255720	1209	> 0.001	Type4	no-match	3	-0.061	0.02	maD
8255617	1210	> 0.001	Type4	no-match	3	-0.114	0.013	maD
8255423	1212	> 0.001	Type4	no-match	5	2.439	5.835	miL
8254938	1213	> 0.001	Type4	no-match	3	1.754	5.514	miL
8255747	1216	> 0.001	Type4	no-match	4	-0.014	0.64	maD
8255024	1218	> 0.001	Type4	no-match	3	-0.023	0.141	maD
8255518	1219	> 0.001	Type4	no-match	5	2.307	5.774	miL
8255316	1220	> 0.001	Type4	no-match	3	-0.12	0.223	maD
8254881	1221	> 0.001	Type4	no-match	3	-0.914	0.056	maD
8254902	1222	> 0.001	Type4	no-match	5	0.909	4.746	miL
8255053	1222	> 0.001	Type4	no-match	3	-0.051	0.624	maD
8255142	1223	> 0.001	Type4	no-match	3	0.019	0.312	maD
8255623	1227	> 0.001	Type4	no-match	5	0.54	3.737	miL
8255673	1227	> 0.001	Type4	no-match	3	-0.167	-0.077	maD
8255634	1228	> 0.001	Type4	no-match	3	2.222	5.826	miL
8255765	1228	> 0.001	Type4	no-match	3	-0.073	0.094	maD
8255164	1229	> 0.001	Type4	no-match	4	0.328	2.498	miL
8254840	1231	> 0.001	Type4	no-match	5	0.204	2.7	miL
8255158	1231	> 0.001	Type4	no-match	3	0.245	0.417	maD
8255587	1231	> 0.001	Type4	no-match	3	0.143	0.138	maD
8253951	1233	> 0.001	Type4	no-match	5	0.485	2.134	miL
8255702	1233	> 0.001	Type4	no-match	3	0.179	-0.07	maD
8255105	1234	> 0.001	Type4	no-match	3	0.108	1.803	miL
8255552	1234	> 0.001	Type4	no-match	3	-0.293	0.212	maD
8255538	1235	> 0.001	Type4	no-match	3	-0.099	0.358	maD
8255109	1236	> 0.001	Type4	no-match	3	-0.054	0.185	maD
8255407	1238	> 0.001	Type4	no-match	3	-0.365	0.212	maD
8255554	1238	> 0.001	Type4	no-match	6	1.367	4.522	miL
8253885	1239	> 0.001	Type4	no-match	3	-0.08	-0.137	maD
8254882	1239	> 0.001	Type4	no-match	3	0.131	0.395	maD
8255726	1239	> 0.001	Type4	no-match	5	1.4	5.146	miL
8254920	1241	> 0.001	Type4	no-match	3	-0.253	-0.036	maD
8255345	1244	> 0.001	Type4	no-match	3	0.066	0.741	maD
8255754	1244	> 0.001	Type4	no-match	3	0.577	3.123	miL
8255460	1246	> 0.001	Type4	no-match	3	-0.12	1.317	miL
8255067	1247	> 0.001	Type4	no-match	3	-0.038	0.657	maD
8255257	1247	> 0.001	Type4	no-match	4	0.794	3.424	miL
8255773	1248	> 0.001	Type4	no-match	3	0.039	-0.148	maD
8254100	1249	> 0.001	Type4	no-match	5	0.304	2.641	miL
8254834	1249	> 0.001	Type4	no-match	3	-0.049	0.027	maD
8254209	1251	> 0.001	Type4	no-match	4	-0.089	-0.198	maD
8254929	1251	> 0.001	Type4	no-match	3	0.081	-0.037	maD
8255337	1251	> 0.001	Type4	no-match	3	0.715	3.732	miL
8255338	1251	> 0.001	Type4	no-match	5	0.624	3.661	miL
8255099	1252	> 0.001	Type4	no-match	3	-0.222	-0.117	maD
8255169	1252	> 0.001	Type4	no-match	4	2.277	5.889	miL
8255219	1254	> 0.001	Type4	no-match	3	-0.229	0.516	maD
8254936	1256	> 0.001	Type4	no-match	3	0.054	0.149	maD
8255558	1256	> 0.001	Type4	no-match	3	0.065	0.164	maD
8255451	1257	> 0.001	Type4	no-match	3	-0.203	0.048	maD
8255608	1258	> 0.001	Type4	no-match	5	-0.01	3.16	miL
8255771	1258	> 0.001	Type4	no-match	3	-0.093	-0.078	maD
8255357	1259	> 0.001	Type4	no-match	5	0.839	4.614	miL
8254903	1260	> 0.001	Type4	no-match	3	-0.152	0.283	maD
8254933	1261	> 0.001	Type4	no-match	3	0.052	-0.125	maD
8255072	1261	> 0.001	Type4	no-match	3	-0.102	0.178	maD
8255019	1262	> 0.001	Type4	no-match	5	2.281	6.034	miL
8255725	1262	> 0.001	Type4	no-match	3	2.502	5.992	miL
8255220	1263	> 0.001	Type4	no-match	5	1.181	5.036	miL
8254883	1264	> 0.001	Type4	no-match	5	0.1	3.049	miL
8255498	1264	> 0.001	Type4	no-match	3	1.573	5.657	miL
8254873	1265	> 0.001	Type4	no-match	3	-0.054	0.403	maD
8255574	1265	> 0.001	Type4	no-match	6	0.781	4.8	miL
8255341	1266	> 0.001	Type4	no-match	3	-0.244	0.017	maD
8254922	1268	> 0.001	Type4	no-match	4	0.477	3.385	miL
8255704	1270	> 0.001	Type4	no-match	3	-0.049	-0.467	maD
8255163	1273	> 0.001	Type4	no-match	3	-0.323	0.663	maD
8255756	1273	> 0.001	Type4	no-match	3	2.299	5.733	miL
8255395	1274	> 0.001	Type4	no-match	3	0.043	-0.19	maD
8254967	1276	> 0.001	Type4	no-match	3	-0.209	0.169	maD
8254837	1277	> 0.001	Type4	no-match	6	-0.061	0.992	maD
8255083	1277	> 0.001	Type4	no-match	4	1.463	4.988	miL
8255044	1278	> 0.001	Type4	no-match	6	-0.094	1.142	maD
8254018	1280	> 0.001	Type4	no-match	6	0.362	3.519	miL
8255134	1280	> 0.001	Type4	no-match	5	0.78	4.726	miL
8254877	1283	> 0.001	Type4	no-match	5	0.025	1.962	miL
8255449	1283	> 0.001	Type4	no-match	4	-0.232	-0.046	maD
8253988	1284	> 0.001	Type4	no-match	5	0.454	3.857	miL
8254913	1284	> 0.001	Type4	no-match	3	-0.204	0.016	maD
8255058	1285	> 0.001	Type4	no-match	3	-0.106	0.226	maD
8255264	1285	> 0.001	Type4	no-match	3	0.212	1.79	miL
8255566	1286	> 0.001	Type4	no-match	5	0.225	1.587	miL
8254932	1287	> 0.001	Type4	no-match	4	0.397	4.083	miL
8255140	1287	> 0.001	Type4	no-match	3	0.042	0.678	maD
8255216	1289	> 0.001	Type4	no-match	6	1.023	3.14	miL
8255668	1289	> 0.001	Type4	no-match	5	0.014	1.296	miL
8254999	1290	> 0.001	Type4	no-match	6	1.426	4.645	miL
8255207	1290	> 0.001	Type4	no-match	4	0.291	2.49	miL
8255265	1290	> 0.001	Type4	no-match	3	0.005	-0.332	maD
8255416	1290	> 0.001	Type4	no-match	5	0.34	2.539	miL
8255008	1291	> 0.001	Type4	no-match	5	1.984	5.629	miL
8255209	1291	> 0.001	Type4	no-match	3	-0.128	0.163	maD
8255718	1291	> 0.001	Type4	no-match	3	-0.002	0.17	maD
8254831	1292	> 0.001	Type4	no-match	5	0.12	1.623	miL
8255384	1293	> 0.001	Type4	no-match	3	-0.313	0.123	maD
8254900	1294	> 0.001	Type4	no-match	3	-0.098	-0.05	maD
8255517	1295	> 0.001	Type4	no-match	3	-0.098	0.236	maD
8255477	1298	> 0.001	Type4	no-match	3	1.331	5.237	miL
8254112	1299	> 0.001	Type4	no-match	3	0.16	0.198	maD
8254975	1299	> 0.001	Type4	no-match	4	0.045	1.331	miL
8255212	1299	> 0.001	Type4	no-match	3	0.447	3.619	miL
8255682	1299	> 0.001	Type4	no-match	5	1.064	4.8	miL
8255639	1302	> 0.001	Type4	no-match	6	0.375	2.172	miL
8255664	1302	> 0.001	Type4	no-match	3	-0.058	0.063	maD
8254011	1305	> 0.001	Type4	no-match	3	-0.455	-0.345	maD
8255275	1306	> 0.001	Type4	no-match	5	-0.072	0.978	maD
8255431	1307	> 0.001	Type4	no-match	4	0.085	3.204	miL
8255333	1309	> 0.001	Type4	no-match	3	-0.059	-0.285	maD
8255255	1312	> 0.001	Type4	no-match	5	0.582	2.183	miL
8255680	1312	> 0.001	Type4	no-match	6	1.571	5.453	miL
8254966	1315	> 0.001	Type4	no-match	3	-0.147	0.6	maD
8254991	1315	> 0.001	Type4	no-match	3	-0.172	-0.076	maD
8255129	1316	> 0.001	Type4	no-match	6	0.471	3.403	miL
8255473	1318	> 0.001	Type4	no-match	6	0.94	4.676	miL
8254954	1319	> 0.001	Type4	no-match	3	0.077	0.342	maD
8254038	1320	> 0.001	Type4	no-match	6	0.564	3.484	miL
8255683	1321	> 0.001	Type4	no-match	3	-0.17	-0.163	maD
8255396	1322	> 0.001	Type4	no-match	3	0.06	0.388	maD
8254178	1324	> 0.001	Type4	no-match	5	-0.07	1.158	maD
8255615	1324	> 0.001	Type4	no-match	3	0.598	0.72	maD
8255650	1324	> 0.001	Type4	no-match	3	-0.097	-0.405	maD
8253879	1327	> 0.001	Type4	no-match	5	0.211	1.365	miL
8254985	1328	> 0.001	Type4	no-match	5	0.71	3.228	miL
8255740	1328	> 0.001	Type4	no-match	3	-0.23	-0.032	maD
8255079	1329	> 0.001	Type4	no-match	3	-0.165	0.4	maD
8255234	1329	> 0.001	Type4	no-match	6	0.53	4.726	miL
8255724	1329	> 0.001	Type4	no-match	6	0.032	1.399	miL
8254971	1334	> 0.001	Type4	no-match	3	-0.381	0.105	maD
8255047	1335	> 0.001	Type4	no-match	3	-0.185	0.084	maD
8255519	1335	> 0.001	Type4	no-match	6	2.634	6.101	miL
8254850	1336	> 0.001	Type4	no-match	3	0.118	0.065	maD
8254163	1338	> 0.001	Type4	no-match	6	0.089	0.12	maD
8255448	1338	> 0.001	Type4	no-match	5	0.956	3.468	miL
8255462	1339	> 0.001	Type4	no-match	4	0.09	1.534	miL
8254844	1340	> 0.001	Type4	no-match	3	-0.063	-0.319	maD
8255194	1340	> 0.001	Type4	no-match	6	0.446	3.133	miL
8255267	1340	> 0.001	Type4	no-match	3	0.011	1.589	miL
8255305	1340	> 0.001	Type4	no-match	3	2.779	2.892	miL
8255307	1346	> 0.001	Type4	no-match	5	2.054	5.659	miL
8255398	1346	> 0.001	Type4	no-match	3	-0.055	0.008	maD
8254943	1347	> 0.001	Type4	no-match	3	2.313	5.768	miL
8255320	1347	> 0.001	Type4	no-match	5	1.131	4.24	miL
8255481	1347	> 0.001	Type4	no-match	3	-0.345	0.254	maD
8255555	1347	> 0.001	Type4	no-match	3	-0.102	-0.482	maD
8254207	1348	> 0.001	Type4	no-match	6	0.915	5.041	miL
8255591	1349	> 0.001	Type4	no-match	3	-0.167	-0.057	maD
8255125	1350	> 0.001	Type4	no-match	3	-0.141	0.321	maD
8255096	1351	> 0.001	Type4	no-match	3	-0.142	0.263	maD
8255268	1351	> 0.001	Type4	no-match	3	0.294	0.131	maD
8255029	1352	> 0.001	Type4	no-match	3	0.312	0.309	maD
8255432	1353	> 0.001	Type4	no-match	3	-0.291	0.209	maD
8255511	1355	> 0.001	Type4	no-match	6	2.507	5.905	miL
8255103	1357	> 0.001	Type4	no-match	4	2.449	5.709	miL
8255190	1357	> 0.001	Type4	no-match	4	0.117	1.577	miL
8253995	1358	> 0.001	Type4	no-match	3	-0.238	0.241	maD
8254956	1358	> 0.001	Type4	no-match	6	1.68	5.118	miL
8255236	1360	> 0.001	Type4	no-match	3	-0.173	-0.141	maD
8255440	1360	> 0.001	Type4	no-match	3	0.091	-0.217	maD
8255128	1362	> 0.001	Type4	no-match	3	0.877	4.721	miL
8255018	1363	> 0.001	Type4	no-match	3	0.834	3.751	miL
8255663	1363	> 0.001	Type4	no-match	6	0.317	1.601	miL
8255147	1364	> 0.001	Type4	no-match	3	-0.3	0.214	maD
8255696	1364	> 0.001	Type4	no-match	3	0.02	0.578	maD
8255276	1365	> 0.001	Type4	no-match	3	2.35	5.967	miL
8254091	1366	> 0.001	Type4	no-match	6	1.177	5.26	miL
8253804	1368	> 0.001	Type4	no-match	4	0.477	2.893	miL
8254885	1368	> 0.001	Type4	no-match	3	-0.089	0.35	maD
8255752	1368	> 0.001	Type4	no-match	3	-0.031	0.092	maD
8254166	1369	> 0.001	Type4	no-match	5	0.23	2.824	miL
8254944	1372	> 0.001	Type4	no-match	3	0.04	-0.063	maD
8255206	1372	> 0.001	Type4	no-match	6	0.925	4.228	miL
8255439	1372	> 0.001	Type4	no-match	6	0.369	3.956	miL
8254867	1373	> 0.001	Type4	no-match	3	0.137	0.059	maD
8255176	1373	> 0.001	Type4	no-match	4	1.482	4.64	miL
8254344	1374	> 0.001	Type4	no-match	4	0.48	3.808	miL
8255161	1374	> 0.001	Type4	no-match	3	-0.214	0.417	maD
8255387	1376	> 0.001	Type4	no-match	3	-0.124	0.294	maD
8255208	1377	> 0.001	Type4	no-match	6	0.368	3.519	miL
8255372	1378	> 0.001	Type4	no-match	5	2.182	5.493	miL
8254891	1379	> 0.001	Type4	no-match	3	-0.11	0.013	maD
8255015	1379	> 0.001	Type4	no-match	3	0.876	2.46	miL
8255599	1379	> 0.001	Type4	no-match	5	0.625	3.88	miL
8254968	1382	> 0.001	Type4	no-match	5	1.366	4.504	miL
8255475	1386	> 0.001	Type4	no-match	3	0.02	0.181	maD
8255032	1388	> 0.001	Type4	no-match	3	0.032	-0.296	maD
8254341	1389	> 0.001	Type4	no-match	3	-0.002	1.079	maD
8255579	1389	> 0.001	Type4	no-match	6	1.186	5.226	miL
8254839	1393	> 0.001	Type4	no-match	6	0.908	4.291	miL
8254115	1395	> 0.001	Type4	no-match	5	0.798	4.028	miL
8255708	1395	> 0.001	Type4	no-match	3	1.471	4.907	miL
8254123	1396	> 0.001	Type4	no-match	3	0.034	1.422	miL
8254193	1396	> 0.001	Type4	no-match	5	0.865	3.833	miL
8254300	1396	> 0.001	Type4	no-match	5	0.853	4.12	miL
8254830	1396	> 0.001	Type4	no-match	3	-0.031	0.881	maD
8254285	1399	> 0.001	Type4	no-match	3	-0.182	1.821	miL
8254907	1399	> 0.001	Type4	no-match	3	-0.053	-0.429	maD
8255637	1401	> 0.001	Type4	no-match	3	1.401	5.008	miL
8255011	1402	> 0.001	Type4	no-match	3	2.547	5.813	miL
8255065	1404	> 0.001	Type4	no-match	3	0.603	0.803	maD
8255772	1404	> 0.001	Type4	no-match	3	-0.082	0.861	maD
8255074	1405	> 0.001	Type4	no-match	3	0.454	0.133	maD
8255092	1407	> 0.001	Type4	no-match	5	0.936	4.641	miL
8255452	1407	> 0.001	Type4	no-match	3	-0.002	0.827	maD
8255641	1408	> 0.001	Type4	no-match	4	0.089	1.487	miL
8255315	1409	> 0.001	Type4	no-match	5	1.048	5.171	miL
8253876	1410	> 0.001	Type4	no-match	3	-0.241	0.169	maD
8255381	1410	> 0.001	Type4	no-match	3	-0.264	-0.182	maD
8254236	1411	> 0.001	Type4	no-match	5	0.201	2.439	miL
8253944	1412	> 0.001	Type4	no-match	4	0.268	2.132	miL
8254158	1412	> 0.001	Type4	no-match	4	1.694	2.445	miL
8254272	1414	> 0.001	Type4	no-match	7	0.851	3.599	miL
8253943	1415	> 0.001	Type4	no-match	3	2.471	5.802	miL
8255570	1417	> 0.001	Type4	no-match	3	0.114	0.819	maD
8255699	1417	> 0.001	Type4	no-match	6	0.446	3.188	miL
8253852	1418	> 0.001	Type4	no-match	6	0.137	2.149	miL
8253872	1418	> 0.001	Type4	no-match	6	0.6	3.798	miL
8254876	1418	> 0.001	Type4	no-match	3	-0.407	0.052	maD
8254930	1418	> 0.001	Type4	no-match	6	0.165	2.088	miL
8255479	1418	> 0.001	Type4	no-match	3	-0.154	0.093	maD
8255761	1419	> 0.001	Type4	no-match	3	0.053	-0.21	maD
8255124	1420	> 0.001	Type4	no-match	6	0.287	2.286	miL
8255035	1422	> 0.001	Type4	no-match	3	-0.108	0.259	maD
8254172	1424	> 0.001	Type4	no-match	4	1.176	4.873	miL
8255263	1424	> 0.001	Type4	no-match	3	-0.089	0.058	maD
8254248	1425	> 0.001	Type4	no-match	6	1.097	4.934	miL
8255524	1425	> 0.001	Type4	no-match	6	0.036	0.513	maD
8255584	1427	> 0.001	Type4	no-match	3	-0.066	0.277	maD
8255152	1428	> 0.001	Type4	no-match	3	-0.052	0.37	maD
8254924	1429	> 0.001	Type4	no-match	3	-0.105	0.133	maD
8254350	1430	> 0.001	Type4	no-match	6	1.387	5.571	miL
8254128	1431	> 0.001	Type4	no-match	3	-0.035	-0.592	maD
8254976	1431	> 0.001	Type4	no-match	3	0.042	-0.439	maD
8255259	1431	> 0.001	Type4	no-match	3	-0.289	0.778	maD
8255553	1433	> 0.001	Type4	no-match	3	0.084	0.213	maD
8255630	1433	> 0.001	Type4	no-match	3	2.036	5.663	miL
8254195	1439	> 0.001	Type4	no-match	5	0.752	4.124	miL
8254983	1440	> 0.001	Type4	no-match	6	0.757	3.182	miL
8253926	1441	> 0.001	Type4	no-match	7	0.766	4.231	miL
8255632	1441	> 0.001	Type4	no-match	3	-0.199	0.144	maD
8253832	1442	> 0.001	Type4	no-match	5	0.144	3.02	miL
8255421	1442	> 0.001	Type4	no-match	3	-0.34	-0.175	maD
8255344	1443	> 0.001	Type4	no-match	6	0.322	1.957	miL
8255464	1443	> 0.001	Type4	no-match	3	1.204	4.373	miL
8255189	1444	> 0.001	Type4	no-match	3	0.037	0.245	maD
8253830	1445	> 0.001	Type4	no-match	3	0.743	4.543	miL
8254893	1446	> 0.001	Type4	no-match	6	0.553	3.668	miL
8255069	1447	> 0.001	Type4	no-match	6	1.167	5.109	miL
8253875	1448	> 0.001	Type4	no-match	6	0.149	1.311	miL
8254245	1449	> 0.001	Type4	no-match	6	0.155	1.92	miL
8254090	1450	> 0.001	Type4	no-match	4	0.066	1.842	miL
8253952	1451	> 0.001	Type4	no-match	6	0.815	4.581	miL
8255187	1451	> 0.001	Type4	no-match	7	-0.062	1.16	maD
8254540	1456	> 0.001	Type4	no-match	3	0.086	0.43	maD
8255595	1457	> 0.001	Type4	no-match	3	0.018	0.103	maD
8255192	1458	> 0.001	Type4	no-match	4	0.293	2.974	miL
8254329	1461	> 0.001	Type4	no-match	5	-0.034	0.58	maD
8254337	1461	> 0.001	Type4	no-match	6	1.842	5.499	miL
8255121	1463	> 0.001	Type4	no-match	3	-0.294	0.004	maD
8255157	1465	> 0.001	Type4	no-match	6	0.178	2.5	miL
8253923	1467	> 0.001	Type4	no-match	6	0.331	1.416	miL
8253881	1468	> 0.001	Type4	no-match	3	-0.13	-0.261	maD
8255361	1468	> 0.001	Type4	no-match	5	-0.007	-0.197	maD
8254019	1469	> 0.001	Type4	no-match	5	0.214	2.937	miL
8255559	1470	> 0.001	Type4	no-match	3	2.277	5.804	miL
8254252	1472	> 0.001	Type4	no-match	6	0.294	2.965	miL
8253821	1475	> 0.001	Type4	no-match	7	1.19	3.993	miL
8253975	1476	> 0.001	Type4	no-match	6	0.164	2.611	miL
8255350	1476	> 0.001	Type4	no-match	5	0.18	1.463	miL
8253929	1477	> 0.001	Type4	no-match	6	1.226	3.479	miL
8254016	1477	> 0.001	Type4	no-match	7	1.108	4.341	miL
8255759	1478	> 0.001	Type4	no-match	3	-0.163	0.165	maD
8253813	1480	> 0.001	Type4	no-match	5	-0.044	0.017	maD
8253841	1480	> 0.001	Type4	no-match	3	0.005	0.075	maD
8255510	1480	> 0.001	Type4	no-match	6	-0.026	2.273	miL
8254015	1483	> 0.001	Type4	no-match	6	1.039	5.055	miL
8255562	1483	> 0.001	Type4	no-match	7	0.291	2.539	miL
8254191	1484	> 0.001	Type4	no-match	6	0.765	4.276	miL
8254319	1484	> 0.001	Type4	no-match	4	0.92	2.057	miL
8255485	1484	> 0.001	Type4	no-match	3	-0.081	-0.165	maD
8255690	1484	> 0.001	Type4	no-match	3	-0.12	0.257	maD
8254838	1488	> 0.001	Type4	no-match	3	0.027	0.423	maD
8254124	1489	> 0.001	Type4	no-match	5	1.278	5.116	miL
8254157	1490	> 0.001	Type4	no-match	6	0.333	3.361	miL
8254228	1492	> 0.001	Type4	no-match	6	2.146	5.895	miL
8255470	1493	> 0.001	Type4	no-match	3	-0.028	0.03	maD
8255221	1497	> 0.001	Type4	no-match	3	-0.041	-0.196	maD
8254208	1498	> 0.001	Type4	no-match	7	1.515	4.558	miL
8254868	1498	> 0.001	Type4	no-match	3	-0.09	0.198	maD
8254008	1500	> 0.001	Type4	no-match	7	0.601	4.123	miL
8254264	1500	> 0.001	Type4	no-match	7	0.303	2.58	miL
8255580	1505	> 0.001	Type4	no-match	3	0.137	0.19	maD
8255097	1509	> 0.001	Type4	no-match	3	1.382	4.498	miL
8253889	1510	> 0.001	Type4	no-match	5	0.201	2.748	miL
8253836	1511	> 0.001	Type4	no-match	3	0.037	1.347	miL
8254221	1511	> 0.001	Type4	no-match	5	2.071	5.814	miL
8254294	1511	> 0.001	Type4	no-match	3	0.136	0.074	maD
8254316	1512	> 0.001	Type4	no-match	7	1.183	4.827	miL
8254352	1516	> 0.001	Type4	no-match	7	0.252	2.427	miL
8255652	1517	> 0.001	Type4	no-match	3	0.027	0.037	maD
8254063	1519	> 0.001	Type4	no-match	4	1.02	3.829	miL
8255039	1519	> 0.001	Type4	no-match	3	2.123	5.951	miL
8254070	1520	> 0.001	Type4	no-match	7	0.074	0.884	maD
8254244	1522	> 0.001	Type4	no-match	5	0.865	3.816	miL
8253854	1523	> 0.001	Type4	no-match	6	0.498	4.086	miL
8253920	1523	> 0.001	Type4	no-match	4	0.197	2.373	miL
8254084	1523	> 0.001	Type4	no-match	3	-0.316	3.199	miL
8254035	1525	> 0.001	Type4	no-match	4	0.309	2.439	miL
8254295	1525	> 0.001	Type4	no-match	6	0.673	3.534	miL
8255763	1526	> 0.001	Type4	no-match	3	2.393	5.941	miL
8255540	1530	> 0.001	Type4	no-match	7	0.705	3.437	miL
8255002	1532	> 0.001	Type4	no-match	3	-0.035	0.206	maD
8254066	1534	> 0.001	Type4	no-match	6	0.11	0.948	maD
8253936	1535	> 0.001	Type4	no-match	7	0.252	3.435	miL
8254040	1535	> 0.001	Type4	no-match	6	0.158	2.965	miL
8254980	1535	> 0.001	Type4	no-match	3	-0.28	0.017	maD
8253921	1536	> 0.001	Type4	no-match	3	0.135	0.092	maD
8255290	1536	> 0.001	Type4	no-match	3	-0.431	0.142	maD
8254256	1539	> 0.001	Type4	no-match	5	0.171	2.525	miL
8254102	1541	> 0.001	Type4	no-match	6	2.37	5.882	miL
8254328	1541	> 0.001	Type4	no-match	6	0.844	3.76	miL
8255386	1542	> 0.001	Type4	no-match	3	-0.095	0.206	maD
8253831	1544	> 0.001	Type4	no-match	3	-0.095	-0.022	maD
8254959	1544	> 0.001	Type4	no-match	3	-0.065	0.196	maD
8253959	1545	> 0.001	Type4	no-match	6	1.725	5.3	miL
8254964	1545	> 0.001	Type4	no-match	3	-0.026	0.291	maD
8255291	1546	> 0.001	Type4	no-match	3	-0.078	1.146	maD
8254014	1549	> 0.001	Type4	no-match	6	-0.059	0.853	maD
8254138	1549	> 0.001	Type4	no-match	6	0.886	4.893	miL
8255419	1551	> 0.001	Type4	no-match	3	-0.075	0.094	maD
8254117	1552	> 0.001	Type4	no-match	5	2.267	5.832	miL
8254331	1552	> 0.001	Type4	no-match	7	0.324	3.652	miL
8254326	1555	> 0.001	Type4	no-match	6	1.286	5.672	miL
8254214	1557	> 0.001	Type4	no-match	6	1.363	5.277	miL
8255055	1557	> 0.001	Type4	no-match	6	0.136	2.421	miL
8254268	1558	> 0.001	Type4	no-match	6	0.815	3.513	miL
8254318	1559	> 0.001	Type4	no-match	4	-0.111	-0.266	maD
8254861	1560	> 0.001	Type4	no-match	3	0.01	1.598	miL
8254234	1569	> 0.001	Type4	no-match	7	1.02	5.02	miL
8253857	1570	> 0.001	Type4	no-match	7	1.183	5.337	miL
8254059	1570	> 0.001	Type4	no-match	7	0.44	3.243	miL
8254132	1570	> 0.001	Type4	no-match	3	-0.056	0.257	maD
8253940	1575	> 0.001	Type4	no-match	7	0.747	3.206	miL
8255143	1575	> 0.001	Type4	no-match	3	-0.016	0.441	maD
8255528	1576	> 0.001	Type4	no-match	3	0.119	0.144	maD
8254358	1577	> 0.001	Type4	no-match	4	2.436	5.977	miL
8254910	1581	> 0.001	Type4	no-match	6	2.171	5.342	miL
8255225	1582	> 0.001	Type4	no-match	3	0.056	0.179	maD
8255457	1586	> 0.001	Type4	no-match	3	0.167	0.707	maD
8255487	1586	> 0.001	Type4	no-match	3	-0.394	-0.169	maD
8254127	1587	> 0.001	Type4	no-match	7	0.691	4.373	miL
8254177	1587	> 0.001	Type4	no-match	4	2.219	5.972	miL
8255056	1588	> 0.001	Type4	no-match	3	-0.056	0.31	maD
8253810	1595	> 0.001	Type4	no-match	4	1.131	4.457	miL
8254143	1595	> 0.001	Type4	no-match	3	-0.191	0.211	maD
8253927	1598	> 0.001	Type4	no-match	7	2.086	5.724	miL
8254312	1598	> 0.001	Type4	no-match	7	1.222	4.983	miL
8254198	1600	> 0.001	Type4	no-match	4	0.128	2.924	miL
8254226	1600	> 0.001	Type4	no-match	3	0.145	0.223	maD
8254046	1601	> 0.001	Type4	no-match	7	0.167	2.078	miL
8254118	1602	> 0.001	Type4	no-match	5	0.176	1.72	miL
8254170	1602	> 0.001	Type4	no-match	3	0.036	0.175	maD
8254227	1603	> 0.001	Type4	no-match	5	0.362	3.801	miL
8254289	1604	> 0.001	Type4	no-match	7	0.84	4.731	miL
8254030	1605	> 0.001	Type4	no-match	6	0.18	2.423	miL
8254153	1606	> 0.001	Type4	no-match	4	0.237	2.089	miL
8254133	1609	> 0.001	Type4	no-match	3	-0.093	-0.476	maD
8254237	1609	> 0.001	Type4	no-match	7	0.685	4.456	miL
8254165	1611	> 0.001	Type4	no-match	7	1.06	3.826	miL
8254096	1614	> 0.001	Type4	no-match	7	1.303	4.986	miL
8254884	1614	> 0.001	Type4	no-match	3	-0.132	0.289	maD
8254354	1619	> 0.001	Type4	no-match	3	-0.167	0.16	maD
8255491	1621	> 0.001	Type4	no-match	3	-0.059	-0.05	maD
8254009	1622	> 0.001	Type4	no-match	7	0.661	3.471	miL
8254149	1622	> 0.001	Type4	no-match	8	0.216	3.098	miL
8254345	1622	> 0.001	Type4	no-match	7	0.307	3.304	miL
8254243	1623	> 0.001	Type4	no-match	7	0.241	2.301	miL
8254267	1624	> 0.001	Type4	no-match	3	0.01	0.454	maD
8253861	1625	> 0.001	Type4	no-match	6	0.117	1.838	miL
8253858	1628	> 0.001	Type4	no-match	3	0.757	1.841	miL
8254254	1628	> 0.001	Type4	no-match	7	0.203	2.237	miL
8254017	1629	> 0.001	Type4	no-match	6	0.883	3.813	miL
8254173	1635	> 0.001	Type4	no-match	7	1.224	5.444	miL
8254829	1636	> 0.001	Type4	no-match	3	-0.058	0.635	maD
8254218	1637	> 0.001	Type4	no-match	5	1.809	5.478	miL
8254346	1638	> 0.001	Type4	no-match	3	0.586	3.895	miL
8254905	1640	> 0.001	Type4	no-match	6	0.13	-0.15	maD
8253924	1645	> 0.001	Type4	no-match	7	1.645	5.341	miL
8253806	1646	> 0.001	Type4	no-match	5	-0.036	0.818	maD
8254818	1647	> 0.001	Type4	no-match	3	-0.235	0.454	maD
8255280	1649	> 0.001	Type4	no-match	3	0.196	0.361	maD
8254270	1651	> 0.001	Type4	no-match	3	0.392	0.453	maD
8253824	1654	> 0.001	Type4	no-match	3	0.009	0.127	maD
8255321	1658	> 0.001	Type4	no-match	3	-0.121	0.137	maD
8254120	1661	> 0.001	Type4	no-match	4	-0.148	0.152	maD
8255061	1669	> 0.001	Type4	no-match	3	-0.074	1.588	miL
8254023	1676	> 0.001	Type4	no-match	3	-0.13	0.174	maD
8253949	1678	> 0.001	Type4	no-match	7	1.359	5.059	miL
8253826	1680	> 0.001	Type4	no-match	7	0.095	2.153	miL
8254130	1680	> 0.001	Type4	no-match	7	0.494	2.882	miL
8254269	1680	> 0.001	Type4	no-match	5	1.266	4.705	miL
8254535	1680	> 0.001	Type4	no-match	3	-0.019	0.551	maD
8255758	1686	> 0.001	Type4	no-match	3	-0.113	0.142	maD
8254323	1688	> 0.001	Type4	no-match	5	-0.173	-0.035	maD
8254343	1692	> 0.001	Type4	no-match	7	0.25	3.414	miL
8254311	1695	> 0.001	Type4	no-match	7	1.748	5.195	miL
8253809	1718	> 0.001	Type4	no-match	8	0.315	2.535	miL
8254534	1723	> 0.001	Type4	no-match	3	0.065	0.39	maD
8253945	1730	> 0.001	Type4	no-match	4	0.89	3.87	miL
8254330	1732	> 0.001	Type4	no-match	7	1.881	6.02	miL
8255042	1733	> 0.001	Type4	no-match	3	-0.079	0.161	maD
8253962	1734	> 0.001	Type4	no-match	3	0.16	0.361	maD
8254537	1736	> 0.001	Type4	no-match	3	-0.072	0.223	maD
8254951	1739	> 0.001	Type4	no-match	3	-0.03	0.364	maD
8253982	1742	> 0.001	Type4	no-match	7	0.148	1.51	miL
8254064	1742	> 0.001	Type4	no-match	7	2.476	5.74	miL
8254229	1744	> 0.001	Type4	no-match	7	0.487	3.435	miL
8254202	1749	> 0.001	Type4	no-match	5	2.093	5.759	miL
8254232	1767	> 0.001	Type4	no-match	3	-0.14	0.219	maD
8255527	1767	> 0.001	Type4	no-match	3	-0.307	0.95	maD
8254342	1768	> 0.001	Type4	no-match	3	-0.103	0.211	maD
8255550	1768	> 0.001	Type4	no-match	3	-0.319	0.083	maD
8254050	1786	> 0.001	Type4	no-match	3	0.122	0.943	maD
8254069	1788	> 0.001	Type4	no-match	5	0.699	3.728	miL
8255087	1792	> 0.001	Type4	no-match	3	-0.137	0.008	maD
8255647	1792	> 0.001	Type4	no-match	3	-0.053	-0.073	maD
8254541	1793	> 0.001	Type4	no-match	3	0.412	0.752	maD
8254258	1796	> 0.001	Type4	no-match	4	0.023	1.61	miL
8254225	1800	> 0.001	Type4	no-match	8	2.571	6.025	miL
8254257	1820	> 0.001	Type4	no-match	3	2.282	2.321	miL
8254192	1822	> 0.001	Type4	no-match	8	0.454	3.209	miL
8253966	1830	> 0.001	Type4	no-match	8	0.678	4.859	miL
8254098	1834	> 0.001	Type4	no-match	3	-0.223	-0.198	maD
8254290	1838	> 0.001	Type4	no-match	3	-0.036	-0.194	maD
8254044	1840	> 0.001	Type4	no-match	3	0.008	0.233	maD
8254020	1844	> 0.001	Type4	no-match	3	-0.13	0.105	maD
8254180	1850	> 0.001	Type4	no-match	8	0.467	3.496	miL
8254013	1853	> 0.001	Type4	no-match	6	0.089	1.427	miL
8254211	1865	> 0.001	Type4	no-match	8	-0.063	0.003	maD
8254308	1865	> 0.001	Type4	no-match	5	2.274	5.948	miL
8255062	1866	> 0.001	Type4	no-match	5	0.085	-0.118	maD
8254093	1868	> 0.001	Type4	no-match	9	0.736	4.299	miL
8254055	1897	> 0.001	Type4	no-match	8	1.507	4.677	miL
8254025	1910	> 0.001	Type4	no-match	8	0.548	2.461	miL
8253973	1918	> 0.001	Type4	no-match	3	-0.043	0.347	maD
8253812	1924	> 0.001	Type4	no-match	3	-0.149	-0.338	maD
8254151	1926	> 0.001	Type4	no-match	8	1.789	5.541	miL
8254048	1947	> 0.001	Type4	no-match	8	0.908	4.917	miL
8255339	1960	> 0.001	Type4	no-match	4	-0.16	-0.244	maD
8254076	1961	> 0.001	Type4	no-match	8	0.981	4.973	miL
8254217	1980	> 0.001	Type4	no-match	4	-0.899	0.048	maD
8254004	1990	> 0.001	Type4	no-match	8	-0.153	1.86	miL
8254275	2000	> 0.001	Type4	no-match	3	-0.195	0.25	maD
8253909	2014	> 0.001	Type4	no-match	7	2.132	5.499	miL
8254024	2024	> 0.001	Type4	no-match	6	1.193	5.072	miL
8253892	2062	> 0.001	Type4	no-match	7	0.816	3.398	miL
8254281	2066	> 0.001	Type4	no-match	9	0.23	3.22	miL
8253969	2081	> 0.001	Type4	no-match	5	0.142	0.713	maD
8254089	2100	> 0.001	Type4	no-match	8	0.971	4.571	miL
8254001	2120	> 0.001	Type4	no-match	7	0.468	3.327	miL
8253851	2124	> 0.001	Type4	no-match	7	-0.065	0.433	maD
8253846	2125	> 0.001	Type4	no-match	3	1.252	0.358	maD
8254335	2149	> 0.001	Type4	no-match	6	0.232	2.929	miL
8254506	2156	> 0.001	Type4	no-match	3	-0.133	0.356	maD
8253954	2210	> 0.001	Type4	no-match	5	1.655	5.548	miL
8254147	2253	> 0.001	Type4	no-match	6	0.003	-0.487	maD
8254398	2258	> 0.001	Type4	no-match	3	0.038	-0.077	maD
8254141	2275	> 0.001	Type4	no-match	10	1.401	4.693	miL
8254441	2286	> 0.001	Type4	no-match	3	-0.067	0.294	maD
8253842	2299	> 0.001	Type4	no-match	3	-0.16	0.06	maD
8254140	2305	> 0.001	Type4	no-match	7	0.904	3.527	miL
8254183	2314	> 0.001	Type4	no-match	3	0.176	0.647	maD
8254340	2329	> 0.001	Type4	no-match	8	0.194	2.132	miL
8254283	2352	> 0.001	Type4	no-match	4	-0.15	0.03	maD
8254413	2362	> 0.001	Type4	no-match	3	-0.049	0.107	maD
8253808	2378	> 0.001	Type4	no-match	10	0.33	2.528	miL
8254539	2382	> 0.001	Type4	no-match	4	-0.122	-0.155	maD
8253958	2390	> 0.001	Type4	no-match	8	1.33	4.653	miL
8253987	2399	> 0.001	Type4	no-match	8	-0.158	0.131	maD
8254327	2403	> 0.001	Type4	no-match	11	2.408	5.906	miL
8254536	2405	> 0.001	Type4	no-match	4	1.351	1.495	miL
8254056	2416	> 0.001	Type4	no-match	8	0.547	3.429	miL
8254041	2421	> 0.001	Type4	no-match	9	0.472	3.323	miL
8253898	2456	> 0.001	Type4	no-match	11	1.142	5.161	miL
8254201	2469	> 0.001	Type4	no-match	8	-0.113	0.103	maD
8254400	2475	> 0.001	Type4	no-match	3	-0.59	-0.543	maD
8253814	2479	> 0.001	Type4	no-match	10	2.395	5.969	miL
8254698	2480	> 0.001	Type4	no-match	4	0.114	0.091	maD
8254733	2504	> 0.001	Type4	no-match	3	-0.178	-0.196	maD
8253953	2513	> 0.001	Type4	no-match	6	1.026	4.385	miL
8253897	2517	> 0.001	Type4	no-match	5	-0.028	0.423	maD
8254204	2532	> 0.001	Type4	no-match	9	1.694	4.645	miL
8254409	2561	> 0.001	Type4	no-match	7	-0.166	-0.2	maD
8254320	2574	> 0.001	Type4	no-match	10	0.852	3.685	miL
8254531	2582	> 0.001	Type4	no-match	7	-0.126	0.026	maD
8254314	2591	> 0.001	Type4	no-match	8	0.305	2.805	miL
8253827	2637	> 0.001	Type4	no-match	7	0.104	1.732	miL
8254107	2641	> 0.001	Type4	no-match	11	-0.087	0.174	maD
8254189	2641	> 0.001	Type4	no-match	10	0.562	3.851	miL
8254067	2658	> 0.001	Type4	no-match	8	1.638	4.721	miL
8254514	2662	> 0.001	Type4	no-match	3	0.048	0.19	maD
8253950	2668	> 0.001	Type4	no-match	10	1.664	5.504	miL
8253996	2702	> 0.001	Type4	no-match	3	-0.074	0.303	maD
8254532	2710	> 0.001	Type4	no-match	8	-0.019	0.035	maD
8254303	2715	> 0.001	Type4	no-match	12	0.226	3.08	miL
8253918	2733	> 0.001	Type4	no-match	3	-0.242	0.017	maD
8254137	2766	> 0.001	Type4	no-match	11	0.937	3.86	miL
8254273	2768	> 0.001	Type4	no-match	12	0.578	3.676	miL
8253961	2793	> 0.001	Type4	no-match	11	0.694	4.351	miL
8254052	2816	> 0.001	Type4	no-match	3	2.606	1.959	miL
8254212	2866	> 0.001	Type4	no-match	12	0.526	3.134	miL
8254045	2873	> 0.001	Type4	no-match	3	-0.157	0.101	maD
8254739	2940	> 0.001	Type4	no-match	3	0.281	0.685	maD
8254730	2970	> 0.001	Type4	no-match	3	0.03	0.623	maD
8254713	3004	> 0.001	Type4	no-match	5	-0.011	0.141	maD
8253997	3008	> 0.001	Type4	no-match	3	-0.099	0.053	maD
8253941	3012	> 0.001	Type4	no-match	13	1.51	5.369	miL
8253865	3023	> 0.001	Type4	no-match	5	0.783	1.423	miL
8253916	3052	> 0.001	Type4	no-match	13	0.439	3.766	miL
8254714	3065	> 0.001	Type4	no-match	5	-0.018	0.075	maD
8253933	3092	> 0.001	Type4	no-match	5	-0.022	0.007	maD
8253911	3098	> 0.001	Type4	no-match	13	1.316	4.288	miL
8254301	3146	> 0.001	Type4	no-match	3	0.379	0.801	maD
8254012	3166	> 0.001	Type4	no-match	3	-0.117	0.113	maD
8253922	3228	> 0.001	Type4	no-match	11	0.152	1.712	miL
8254455	3367	> 0.001	Type4	no-match	13	1.856	5.627	miL
8254071	4294	> 0.001	Type4	no-match	18	1.973	5.386	miL
8254253	3786	> 0.001	Type4	no-match	10	1.968	5.043	miL
8254306	4982	> 0.001	Type4	no-match	20	1.372	4.788	miL
8254164	3416	> 0.001	Type4	no-match	3	-0.096	2.204	miL
8254768	4367	> 0.001	Type4	no-match	3	-0.314	1.8	miL
8254168	3404	> 0.001	Type4	no-match	7	0.141	1.687	miL
8254404	3616	> 0.001	Type4	no-match	4	-0.042	1.61	miL
8254744	7919	> 0.001	Type4	no-match	3	0.043	1.242	maD
8254726	5355	> 0.001	Type4	no-match	4	0.029	1.06	maD
8253840	6462	> 0.001	Type4	no-match	3	0.021	1.048	maD
8254452	5509	> 0.001	Type4	no-match	3	0.454	0.968	maD
8254471	4884	> 0.001	Type4	no-match	3	-0.325	0.937	maD
8254743	12378	> 0.001	Type4	no-match	36	0.106	0.937	maD
8254709	3994	> 0.001	Type4	no-match	3	0.1	0.83	maD
8253835	4152	> 0.001	Type4	no-match	3	0.046	0.721	maD
8254119	3329	> 0.001	Type4	no-match	3	-0.133	0.685	maD
8254322	6150	> 0.001	Type4	no-match	3	-0.059	0.683	maD
8254614	4884	> 0.001	Type4	no-match	4	-0.047	0.654	maD
8254499	6992	> 0.001	Type4	no-match	9	0.02	0.623	maD
8254307	4455	> 0.001	Type4	no-match	3	0.015	0.613	maD
8254524	3930	> 0.001	Type4	no-match	5	-0.069	0.597	maD
8254411	10852	> 0.001	Type4	no-match	11	-0.091	0.567	maD
8254510	5363	> 0.001	Type4	no-match	3	-0.036	0.562	maD
8254142	3676	> 0.001	Type4	no-match	4	-0.136	0.53	maD
8254188	3325	> 0.001	Type4	no-match	3	-0.15	0.512	maD
8254053	3763	> 0.001	Type4	no-match	13	0.06	0.507	maD
8254715	6069	> 0.001	Type4	no-match	4	-0.013	0.494	maD
8254439	7232	> 0.001	Type4	no-match	6	-0.095	0.453	maD
8254740	7684	> 0.001	Type4	no-match	11	-0.018	0.451	maD
8254507	8013	> 0.001	Type4	no-match	11	-0.105	0.442	maD
8254108	7474	> 0.001	Type4	no-match	21	0.131	0.436	maD
8254616	6975	> 0.001	Type4	no-match	12	0.056	0.427	maD
8253890	26975	> 0.001	Type4	no-match	91	0.004	0.412	maD
8254408	6938	> 0.001	Type4	no-match	4	0.128	0.389	maD
8254704	14182	> 0.001	Type4	no-match	40	0.096	0.363	maD
8254129	15774	> 0.001	Type4	no-match	39	0.168	0.352	maD
8254706	10485	> 0.001	Type4	no-match	16	0.019	0.345	maD
8254508	11119	> 0.001	Type4	no-match	27	-0.058	0.339	maD
8254734	33779	> 0.001	Type4	no-match	91	-0.016	0.333	maD
8254099	29791	> 0.001	Type4	no-match	59	0.011	0.332	maD
8254753	5801	> 0.001	Type4	no-match	3	0.132	0.326	maD
8254696	7951	> 0.001	Type4	no-match	3	-0.097	0.299	maD
8254568	7032	> 0.001	Type4	no-match	16	0.003	0.296	maD
8254735	13128	> 0.001	Type4	no-match	26	-0.046	0.295	maD
8254271	21660	> 0.001	Type4	no-match	59	0.044	0.293	maD
8254105	11900	> 0.001	Type4	no-match	18	0.004	0.292	maD
8254681	21363	> 0.001	Type4	no-match	64	-0.013	0.292	maD
8254626	31828	> 0.001	Type4	no-match	121	-0.022	0.292	maD
8254416	25114	> 0.001	Type4	no-match	82	0.01	0.284	maD
8254624	14719	> 0.001	Type4	no-match	28	0.048	0.281	maD
8254074	7241	> 0.001	Type4	no-match	8	0.007	0.28	maD
8254230	18120	> 0.001	Type4	no-match	38	-0.04	0.28	maD
8253989	8063	> 0.001	Type4	no-match	28	0.065	0.275	maD
8254759	18419	> 0.001	Type4	no-match	45	-0.011	0.275	maD
8254501	8291	> 0.001	Type4	no-match	10	-0.112	0.27	maD
8254113	9412	> 0.001	Type4	no-match	8	-0.026	0.27	maD
8254390	5382	> 0.001	Type4	no-match	6	-0.028	0.266	maD
8254793	51300	> 0.001	Type4	no-match	163	-0.006	0.264	maD
8254176	54804	> 0.001	Type4	no-match	215	-0.067	0.257	maD
8253967	4309	> 0.001	Type4	no-match	3	-0.082	0.254	maD
8254451	29869	> 0.001	Type4	no-match	100	0.022	0.251	maD
8253870	4992	> 0.001	Type4	no-match	15	0.042	0.25	maD
8254805	11196	> 0.001	Type4	no-match	11	0.038	0.247	maD
8253803	8327	> 0.001	Type4	no-match	3	-0.058	0.246	maD
8254374	11842	> 0.001	Type4	no-match	33	0.019	0.24	maD
8254772	12061	> 0.001	Type4	no-match	38	0.008	0.24	maD
8254722	80693	> 0.001	Type4	no-match	260	-0.031	0.24	maD
8254742	9520	> 0.001	Type4	no-match	29	-0.053	0.235	maD
8254405	8778	> 0.001	Type4	no-match	15	-0.025	0.234	maD
8254453	8898	> 0.001	Type4	no-match	20	-0.071	0.23	maD
8253864	39867	> 0.001	Type4	no-match	123	-0.026	0.226	maD
8254800	87271	> 0.001	Type4	no-match	302	-0.007	0.225	maD
8254160	3865	> 0.001	Type4	no-match	3	-0.085	0.224	maD
8254755	20414	> 0.001	Type4	no-match	66	0.018	0.224	maD
8254266	5469	> 0.001	Type4	no-match	3	-0.151	0.222	maD
8253860	3671	> 0.001	Type4	no-match	9	-0.079	0.219	maD
8254242	5041	> 0.001	Type4	no-match	16	-0.028	0.219	maD
8254363	27175	> 0.001	Type4	no-match	101	-0.005	0.219	maD
8254364	6048	> 0.001	Type4	no-match	18	-0.15	0.217	maD
8254443	9862	> 0.001	Type4	no-match	22	-0.005	0.212	maD
8254547	25925	> 0.001	Type4	no-match	97	-0.134	0.212	maD
8253903	4273	> 0.001	Type4	no-match	10	-0.018	0.209	maD
8253853	16276	> 0.001	Type4	no-match	59	-0.027	0.209	maD
8254721	13460	> 0.001	Type4	no-match	41	-0.084	0.208	maD
8254817	7006	> 0.001	Type4	no-match	6	-0.147	0.207	maD
8254421	11655	> 0.001	Type4	no-match	36	-0.027	0.207	maD
8254520	4012	> 0.001	Type4	no-match	3	-0.187	0.206	maD
8254809	12520	> 0.001	Type4	no-match	13	-0.021	0.204	maD
8254519	9432	> 0.001	Type4	no-match	12	0.126	0.203	maD
8254746	14668	> 0.001	Type4	no-match	24	0.005	0.203	maD
8254430	20103	> 0.001	Type4	no-match	57	0.041	0.203	maD
8254729	22475	> 0.001	Type4	no-match	68	-0.026	0.202	maD
8254566	11238	> 0.001	Type4	no-match	25	-0.105	0.201	maD
8254705	87984	> 0.001	Type4	no-match	325	0.004	0.201	maD
8254488	3635	> 0.001	Type4	no-match	9	-0.055	0.2	maD
8254604	20288	> 0.001	Type4	no-match	67	-0.055	0.199	maD
8254286	4902	> 0.001	Type4	no-match	3	0.044	0.196	maD
8254174	3471	> 0.001	Type4	no-match	3	-0.236	0.194	maD
8254526	18366	> 0.001	Type4	no-match	60	-0.009	0.194	maD
8254472	80630	> 0.001	Type4	no-match	275	0.022	0.194	maD
8253805	22102	> 0.001	Type4	no-match	87	-0.062	0.193	maD
8254628	16361	> 0.001	Type4	no-match	41	-0.033	0.191	maD
8254336	19624	> 0.001	Type4	no-match	29	-0.075	0.19	maD
8254386	26580	> 0.001	Type4	no-match	88	-0.042	0.189	maD
8254438	21893	> 0.001	Type4	no-match	84	-0.015	0.185	maD
8254720	46044	> 0.001	Type4	no-match	143	0.022	0.185	maD
8254660	44718	> 0.001	Type4	no-match	152	-0.019	0.182	maD
8254399	6376	> 0.001	Type4	no-match	16	-0.065	0.18	maD
8253868	4939	> 0.001	Type4	no-match	13	-0.091	0.176	maD
8254372	17446	> 0.001	Type4	no-match	39	0.083	0.176	maD
8253818	10356	> 0.001	Type4	no-match	18	-0.117	0.174	maD
8254641	3658	> 0.001	Type4	no-match	3	-0.215	0.173	maD
8254558	32913	> 0.001	Type4	no-match	93	-0.028	0.173	maD
8254425	12302	> 0.001	Type4	no-match	38	-0.045	0.172	maD
8254533	3977	> 0.001	Type4	no-match	3	-0.256	0.171	maD
8254394	11350	> 0.001	Type4	no-match	42	-0.032	0.17	maD
8253845	4262	> 0.001	Type4	no-match	3	-0.212	0.169	maD
8254684	20163	> 0.001	Type4	no-match	38	-0.024	0.168	maD
8253869	3784	> 0.001	Type4	no-match	3	-0.154	0.167	maD
8254750	18532	> 0.001	Type4	no-match	21	-0.05	0.167	maD
8253986	4806	> 0.001	Type4	no-match	3	-0.005	0.166	maD
8254770	29563	> 0.001	Type4	no-match	89	0.019	0.166	maD
8254791	13111	> 0.001	Type4	no-match	44	-0.09	0.165	maD
8253981	17149	> 0.001	Type4	no-match	66	0.034	0.165	maD
8254738	12617	> 0.001	Type4	no-match	27	-0.011	0.164	maD
8254152	16921	> 0.001	Type4	no-match	65	0.034	0.162	maD
8253970	16363	> 0.001	Type4	no-match	29	0.022	0.161	maD
8254215	8053	> 0.001	Type4	no-match	29	-0.14	0.16	maD
8254058	28992	> 0.001	Type4	no-match	97	-0.014	0.159	maD
8254695	7480	> 0.001	Type4	no-match	19	-0.075	0.154	maD
8254758	17896	> 0.001	Type4	no-match	53	-0.008	0.154	maD
8254388	29584	> 0.001	Type4	no-match	110	-0.029	0.154	maD
8254642	29839	> 0.001	Type4	no-match	111	-0.021	0.154	maD
8254366	8352	> 0.001	Type4	no-match	14	-0.056	0.151	maD
8254007	84068	> 0.001	Type4	no-match	282	-0.028	0.151	maD
8254668	18151	> 0.001	Type4	no-match	56	-0.015	0.148	maD
8253907	16957	> 0.001	Type4	no-match	56	-0.049	0.147	maD
8254493	5602	> 0.001	Type4	no-match	5	0.005	0.146	maD
8254554	8369	> 0.001	Type4	no-match	26	-0.056	0.145	maD
8254419	10066	> 0.001	Type4	no-match	21	0.023	0.145	maD
8254802	26960	> 0.001	Type4	no-match	94	-0.015	0.145	maD
8254669	3901	> 0.001	Type4	no-match	6	0.044	0.144	maD
8254060	6853	> 0.001	Type4	no-match	12	-0.029	0.143	maD
8254690	46225	> 0.001	Type4	no-match	151	0.014	0.142	maD
8254494	3403	> 0.001	Type4	no-match	9	-0.141	0.141	maD
8254538	10448	> 0.001	Type4	no-match	12	0.036	0.139	maD
8254825	55313	> 0.001	Type4	no-match	131	-0.042	0.138	maD
8253893	20571	> 0.001	Type4	no-match	64	0.015	0.137	maD
8254263	7615	> 0.001	Type4	no-match	26	0.056	0.134	maD
8254680	10817	> 0.001	Type4	no-match	21	0.059	0.134	maD
8254613	34872	> 0.001	Type4	no-match	122	-0.045	0.134	maD
8254694	4218	> 0.001	Type4	no-match	11	-0.063	0.133	maD
8254620	20075	> 0.001	Type4	no-match	58	-0.06	0.133	maD
8253972	6010	> 0.001	Type4	no-match	18	-0.052	0.131	maD
8254424	10511	> 0.001	Type4	no-match	34	-0.028	0.129	maD
8254578	9662	> 0.001	Type4	no-match	23	-0.006	0.128	maD
8254601	46535	> 0.001	Type4	no-match	154	-0.002	0.128	maD
8254530	87247	> 0.001	Type4	no-match	331	-0.002	0.128	maD
8254461	6943	> 0.001	Type4	no-match	15	-0.014	0.127	maD
8254139	16969	> 0.001	Type4	no-match	31	-0.062	0.125	maD
8254434	21857	> 0.001	Type4	no-match	66	0.01	0.123	maD
8254827	76041	> 0.001	Type4	no-match	277	-0.002	0.123	maD
8254725	108505	> 0.001	Type4	no-match	406	-0.009	0.121	maD
8254380	89313	> 0.001	Type4	no-match	338	0.001	0.115	maD
8254629	113100	> 0.001	Type4	no-match	412	-0.012	0.114	maD
8254618	3441	> 0.001	Type4	no-match	3	0.071	0.11	maD
8254384	4887	> 0.001	Type4	no-match	15	-0.03	0.11	maD
8254702	24938	> 0.001	Type4	no-match	78	-0.03	0.11	maD
8253992	141270	> 0.001	Type4	no-match	554	-0.019	0.109	maD
8254692	17705	> 0.001	Type4	no-match	64	-0.098	0.108	maD
8254101	9946	> 0.001	Type4	no-match	19	-0.028	0.107	maD
8254808	9051	> 0.001	Type4	no-match	17	-0.135	0.104	maD
8254357	15538	> 0.001	Type4	no-match	18	-0.035	0.103	maD
8254804	28868	> 0.001	Type4	no-match	99	-0.057	0.102	maD
8254631	114510	> 0.001	Type4	no-match	416	-0.045	0.102	maD
8254693	27987	> 0.001	Type4	no-match	69	0.068	0.101	maD
8254640	4036	> 0.001	Type4	no-match	4	0.075	0.1	maD
8254175	4402	> 0.001	Type4	no-match	4	-0.034	0.1	maD
8254490	12532	> 0.001	Type4	no-match	26	-0.06	0.099	maD
8254458	7970	> 0.001	Type4	no-match	21	-0.118	0.098	maD
8254562	19013	> 0.001	Type4	no-match	63	-0.063	0.098	maD
8254287	8699	> 0.001	Type4	no-match	15	-0.134	0.095	maD
8254727	12815	> 0.001	Type4	no-match	31	0.002	0.095	maD
8254213	14461	> 0.001	Type4	no-match	37	-0.086	0.095	maD
8253896	3328	> 0.001	Type4	no-match	14	0.067	0.094	maD
8254445	6660	> 0.001	Type4	no-match	17	-0.049	0.094	maD
8254216	32465	> 0.001	Type4	no-match	100	-0.041	0.092	maD
8254797	72017	> 0.001	Type4	no-match	241	-0.055	0.092	maD
8254789	13399	> 0.001	Type4	no-match	33	-0.072	0.091	maD
8254625	14471	> 0.001	Type4	no-match	46	-0.049	0.091	maD
8254790	17176	> 0.001	Type4	no-match	43	-0.135	0.091	maD
8254159	34715	> 0.001	Type4	no-match	129	-0.019	0.088	maD
8254442	17810	> 0.001	Type4	no-match	43	-0.028	0.087	maD
8254647	45251	> 0.001	Type4	no-match	155	-0.021	0.087	maD
8254250	15517	> 0.001	Type4	no-match	46	-0.038	0.079	maD
8254525	56404	> 0.001	Type4	no-match	207	-0.01	0.07	maD
8253825	7698	> 0.001	Type4	no-match	9	-0.02	0.067	maD
8253834	26995	> 0.001	Type4	no-match	102	-0.035	0.067	maD
8253838	3616	> 0.001	Type4	no-match	8	-0.293	0.065	maD
8254233	5989	> 0.001	Type4	no-match	3	0.021	0.062	maD
8254465	17739	> 0.001	Type4	no-match	63	-0.031	0.062	maD
8254710	17201	> 0.001	Type4	no-match	52	-0.107	0.06	maD
8254675	33357	> 0.001	Type4	no-match	114	-0.031	0.06	maD
8254122	57503	> 0.001	Type4	no-match	228	-0.023	0.06	maD
8254792	19951	> 0.001	Type4	no-match	41	-0.048	0.053	maD
8253829	3705	> 0.001	Type4	no-match	7	-0.059	0.05	maD
8254546	10261	> 0.001	Type4	no-match	37	-0.049	0.05	maD
8254497	69572	> 0.001	Type4	no-match	275	-0.001	0.049	maD
8254057	14397	> 0.001	Type4	no-match	22	-0.041	0.047	maD
8254278	3649	> 0.001	Type4	no-match	10	-0.212	0.046	maD
8254375	46133	> 0.001	Type4	no-match	147	-0.005	0.046	maD
8253977	12455	> 0.001	Type4	no-match	48	-0.051	0.036	maD
8254356	3641	> 0.001	Type4	no-match	3	-0.039	0.033	maD
8254238	5269	> 0.001	Type4	no-match	12	-0.018	0.032	maD
8253976	13549	> 0.001	Type4	no-match	26	-0.022	0.03	maD
8254220	4918	> 0.001	Type4	no-match	8	0.002	0.026	maD
8254643	8282	> 0.001	Type4	no-match	19	-0.094	0.025	maD
8253820	3476	> 0.001	Type4	no-match	9	-0.039	0.024	maD
8254621	4743	> 0.001	Type4	no-match	5	0.111	0.024	maD
8253956	3872	> 0.001	Type4	no-match	7	-0.044	0.016	maD
8254765	26290	> 0.001	Type4	no-match	91	-0.064	0.015	maD
8254125	9520	> 0.001	Type4	no-match	30	-0.053	0.014	maD
8254700	3389	> 0.001	Type4	no-match	7	-0.121	0.008	maD
8254516	75569	> 0.001	Type4	no-match	248	0.009	-0.001	maD
8254432	10358	> 0.001	Type4	no-match	19	-0.093	-0.003	maD
8254687	16397	> 0.001	Type4	no-match	48	-0.041	-0.003	maD
8254824	137162	> 0.001	Type4	no-match	518	-0.044	-0.008	maD
8254627	206733	> 0.001	Type4	no-match	622	0.017	-0.01	maD
8254821	14120	> 0.001	Type4	no-match	27	-0.098	-0.018	maD
8254559	17877	> 0.001	Type4	no-match	64	0.045	-0.018	maD
8254427	4322	> 0.001	Type4	no-match	3	-0.009	-0.026	maD
8254280	11931	> 0.001	Type4	no-match	33	0.008	-0.027	maD
8254299	3389	> 0.001	Type4	no-match	9	-0.028	-0.041	maD
8254553	16548	> 0.001	Type4	no-match	53	-0.055	-0.046	maD
8254027	6276	> 0.001	Type4	no-match	3	0.28	-0.052	maD
8254683	27310	> 0.001	Type4	no-match	92	-0.062	-0.057	maD
8253906	8877	> 0.001	Type4	no-match	36	-0.021	-0.072	maD
8254615	5339	> 0.001	Type4	no-match	3	-0.276	-0.086	maD
8253931	16441	> 0.001	Type4	no-match	59	-0.111	-0.092	maD
8254223	3876	> 0.001	Type4	no-match	10	-0.11	-0.094	maD
8254031	4048	> 0.001	Type4	no-match	4	0.232	-0.106	maD
8254134	10382	> 0.001	Type4	no-match	11	-0.102	-0.122	maD
8254381	55553	> 0.001	Type4	no-match	200	-0.011	-0.131	maD
8254462	8358	> 0.001	Type4	no-match	6	0.02	-0.152	maD
8253983	3539	> 0.001	Type4	no-match	11	-0.026	-0.158	maD
8253848	17833	> 0.001	Type4	no-match	71	-0.015	-0.159	maD
8254513	64538	> 0.001	Type4	no-match	213	-0.052	-0.159	maD
8254569	8307	> 0.001	Type4	no-match	16	0.033	-0.187	maD
8254781	58936	> 0.001	Type4	no-match	188	-0.016	-0.212	maD
8254297	3436	> 0.001	Type4	no-match	10	-0.259	-0.218	maD
8254246	4444	> 0.001	Type4	no-match	3	-0.079	-0.358	maD
8254288	53351	> 0.001	Type4	no-match	211	-0.035	-0.383	maD
8254433	111488	> 0.001	Type4	no-match	442	0.001	-0.442	maD
8253971	13549	> 0.001	Type4	no-match	38	-0.035	-0.467	maD
8253974	55028	> 0.001	Type4	no-match	217	0.031	-0.493	maD
8254724	3346	> 0.001	Type4	no-match	3	0.093	-0.572	maD
