# Supplementary material for: Refined annotation and assembly of the Tetrahymena thermophila genome sequence through EST analysis, comparative genomic hybridization, and targeted gap closure
Source: BMC Genomics. 2008 Nov 26;9:562. doi: 10.1186/1471-2164-9-562 (PMC2612030; doi:10.1186/1471-2164-9-562)
Supplement: Additional file 2 — Summary of genome closure progress. Shaded rows contain two or more component scaffolds that were joined to create larger scaffolds. The first accession number (in italics) corresponds to the largest component, which is retained by Genbank as the number of the newly merged scaffold. A. Fully finished complete chromosomes (telomere-capped at both ends). B. Fully finished single-capped scaffolds. C. Complete chromosomes, not fully finished, exceptions noted. D. Single-capped chromosomes, not fully finished. [file 1471-2164-9-562-S2.xls]

## Sheet: Sheet1
A. FINISHED COMPLETE CHROMOSOMES
Genbank Accession	Size (bp)
CH445789	2167954
CH445670
CH671059
CH445663	1646765
CH670405
CH445735	1599410
CH445759
CH445782	1407426
CH670346	1143000
CH445407
CH445650	1078769
CH445601	1073828
CH445731	1053479
CH445575	1049106
CH445644	979536
CH445588	891270
CH445533	877270
CH445712	860621
CH445725
CH445654	819503
CH445618	816060
CH445613	762267
CH445689	758301
CH445536	759434
CH445577	715637
CH445580	714276
CH445459	683877
CH445612	679971
CH445757
CH445617
CH445625	663878
CH445615	646488
CH445555	638766
CH445755	613473
CH445583	597441
CH445669	595841
CH670347	589220
CH445623	558683
CH445687	556716
CH670526
CH670348	556539
CH445552	548187
CH445543	542724
CH445626	531495
CH445532	531140
CH670349	528471
CH445545	527035
CH670350	520943
CH445553	518583
CH445399	515885
CH445658	515124
CH445565	514360
CH445667	503779
CH445398	494993
CH670351	487247
CH445551	472476
CH445778	466182
CH445792	465941
CH445603	454556
CH445427
CH445561	453051
CH670473
CH670421
CH445564	431791
CH445568	428243
CH445743	427818
CH445556	407255
CH445600	404337
CH670352	401284
CH670353	397044
CH445535	386759
CH445415	367094
CH670355	359106
CH445544	357885
CH445598	349481
CH445640	348414
CH670404
CH445461	345504
CH445401	333252
CH445530	332294
CH445417	331214
CH445428	330750
CH670357	321135
CH445549	314250
CH445501	312867
CH445732	309889
CH670359	299269
CH670361	277467
CH445559	275917
CH670362	264038
CH670363	258519
CH445520	256773
CH670364	254534
CH445465	251752
CH445566	251329
CH445705	241611
CH670365	233144
CH670366	230939
CH670367	230931
CH445529	225308
CH445419	216982
CH445607	213790
CH445447	206839
CH445400	193921
CH670371	191491
CH445499	185741
CH445571	183115
CH670375	168334
CH445469	160987
CH670377	155216
CH670378	151351
CH445414	150296
CH445739	148633
CH670381	138569
CH670380	137921
CH445502	134667
CH670383	131308
CH670384	129425
CH670385	127509
CH445503	126535
CH445413	121280
CH670390	115640
CH670394	114827
CH670393	112295
CH445512	108869
CH670395	108836
CH445733	105692
CH670400	101396
CH670398	101165
CH670399	100538
CH670401	99535
CH445455	90318
CH670408	81183
CH670409	79368
CH670433	42290
CH670435	38242
TOTAL:	54470278
B. FINISHED SINGLE-CAPPED SCAFFOLDS
CH445655	1233536
CH445754	1040923
CH670514
CH445699
CH445611	723936
CH445661
CH670534
CH670465
TOTAL:	2998395
TOTAL FINISHED:
	57468673
C. COMPLETE CHROMOSOMES, WITH EXCEPTIONS
				EXCEPTIONS/NOTES
CH445695	1868686			Region 174457-174559 covered with a single high quality sequence.
CH445738
				Region 677933-678016 covered with a single high quality sequence.
				Region 359475-359555 spanned by a single clone.
				A region represented by 651 Ns is an area of no sequence coverage.
CH445558	1211220			Region 32858-32906 covered with a single sequence.
CH445796
CH670491				Region 455997-456228 covered with a single high quality sequence.
CH445717
CH445730
CH671726
CH670488
CH670537
CH670434
CH445785	811479			A region represented by 579 Ns is an area of no sequence coverage.
CH445676
CH445539	485617			Region 339-646 covered with a single high quality sequence.
CH445462	303102			A region represented by 161 Ns is an area of no sequence coverage.
CH670402
				Right end is missing telomeric sequence; estimated distance to telomere is 586-2586bp.
CH445500	117607			Region 526-573 covered with a single high quality sequence.
				A region represented by 365 Ns is an area of no sequence coverage.
CH670406	83174			Estimated distance from left end to telomere is 550-1950bp.
TOTAL:	4880885
D. SINGLE-CAPPED SCAFFOLDS, WITH EXCEPTIONS
				EXCEPTIONS/NOTES
CH445720	471083			A region represented by 435 Ns is an area of no sequence coverage.
CH445794
CH670489
TOTAL WITH EXCEPTIONS:		5351968
TOTAL WITH OR WITHOUT EXCEPTIONS:
		62820641
