# Supplementary material for: Refined annotation and assembly of the Tetrahymena thermophila genome sequence through EST analysis, comparative genomic hybridization, and targeted gap closure
Source: BMC Genomics. 2008 Nov 26;9:562. doi: 10.1186/1471-2164-9-562 (PMC2612030; doi:10.1186/1471-2164-9-562)
Supplement: Additional file 3 — EST to gene mapping. List of all predicted protein-coding genes hit by one or more EST, with the number of EST hits broken down by cell condition. Abbreviations are as in Table 1. ALL VEG represents the sum of ESTs from the four vegetative growth conditions. EC Numbers, Gene Ontology (GO) Terms, and Common Names were generated by an automated annotation process. The column "PASA Assemblies" indicates the number of assemblies that map to each predicted gene. [file 1471-2164-9-562-S3.xls]

## Sheet: est_binning_60k
TIGR Gene ID	Locus ID	PASA Assemblies	RCH	HVM	TSA	MIN	ALL VEG	CNJ	STV	GO ID	GO terms	EC number	Common gene name
1.t00004	TTHERM_00000040	1	0	0	0	0	0	0	6	GO:0005622	intracellular	NULL	B-box zinc finger family protein
1.t00009	TTHERM_00001080	1	0	0	0	0	0	2	0	GO:0005525	GTP binding	NULL	Ras-related protein Rab-4A, putative
1.t00011	TTHERM_00001120	1	0	0	0	0	0	0	1	NULL	NULL	NULL	hypothetical protein
1.t00015	TTHERM_00001160	1	0	0	0	0	0	1	0	NULL	NULL	NULL	hypothetical protein
1.t00018	TTHERM_00001190	3	0	0	0	0	0	4	0	GO:0005515	protein binding	NULL	Leucine Rich Repeat family protein
1.t00019	TTHERM_00001200	1	0	0	0	0	0	0	5	GO:0005215	transporter activity	NULL	major facilitator superfamily protein
1.t00021	TTHERM_00001220	2	0	1	0	0	1	1	0	NULL	NULL	NULL	Leucine Rich Repeat family protein
1.t00023	TTHERM_00001240	2	0	0	0	0	0	0	2	NULL	NULL	3.1.4.17	GAF domain containing protein
1.t00029	TTHERM_00001300	1	0	0	0	0	0	0	2	GO:0005524	ATP binding	NULL	Phosphoribulokinase / Uridine kinase family protein
1.t00031	TTHERM_00001320	3	0	0	0	0	0	3	33	NULL	NULL	NULL	conserved hypothetical protein
1.t00033	TTHERM_00001340	2	0	0	0	0	0	1	10	NULL	NULL	NULL	Leucine Rich Repeat family protein
1.t00041	TTHERM_00001420	1	0	0	0	0	0	1	0	NULL	NULL	NULL	von Willebrand factor type A domain containing protein
1.t00042	TTHERM_00001430	2	0	0	0	0	0	2	0	NULL	NULL	NULL	von Willebrand factor type A domain containing protein
1.t00043	TTHERM_00001440	2	0	0	0	0	0	2	0	NULL	NULL	NULL	hypothetical protein
1.t00055	TTHERM_00001560	2	0	0	0	0	0	1	1	NULL	NULL	NULL	hypothetical protein
1.t00062	TTHERM_00002620	1	0	0	0	0	0	0	2	NULL	NULL	NULL	hypothetical protein
1.t00064	TTHERM_00002640	1	0	0	0	0	0	1	2	NULL	NULL	NULL	hypothetical protein
1.t00066	TTHERM_00002660	1	0	0	0	0	0	0	3	GO:0004806	triacylglycerol lipase activity	3.1.1.73	Lipase family protein
1.t00071	TTHERM_00002710	1	0	0	0	0	0	1	0	NULL	NULL	NULL	hypothetical protein
1.t00072	TTHERM_00002720	1	0	0	0	0	0	0	2	NULL	NULL	NULL	hypothetical protein
1.t00073	TTHERM_00002730	2	0	0	1	0	1	0	1	NULL	NULL	NULL	hypothetical protein
1.t00074	TTHERM_00002740	1	0	0	0	0	0	1	0	NULL	NULL	NULL	hypothetical protein
1.t00080	TTHERM_00004780	1	0	0	0	0	0	1	0	NULL	NULL	NULL	hypothetical protein
1.t00103	TTHERM_00006030	1	0	0	0	1	1	0	0	NULL	NULL	NULL	hypothetical protein
1.t00105	TTHERM_00006050	2	0	0	1	0	1	1	2	NULL	NULL	NULL	hypothetical protein
1.t00106	TTHERM_00006060	2	0	0	0	0	0	0	4	NULL	NULL	NULL	conserved hypothetical protein
1.t00110	TTHERM_00006100	1	0	0	0	0	0	1	0	NULL	NULL	NULL	hypothetical protein
1.t00112	TTHERM_00006120	1	0	1	0	1	2	0	7	NULL	NULL	NULL	hypothetical protein
1.t00114	TTHERM_00006140	2	0	0	0	0	0	0	2	NULL	NULL	NULL	hypothetical protein
1.t00116	TTHERM_00006160	1	0	0	0	0	0	19	0	NULL	NULL	NULL	hypothetical protein
1.t00120	TTHERM_00006200	1	0	0	0	0	0	2	2	NULL	NULL	NULL	Rhomboid family protein
1.t00122	TTHERM_00006220	1	0	0	0	1	1	1	0	NULL	NULL	NULL	TB2/DP1, HVA22 family protein
1.t00123	TTHERM_00006230	1	0	0	0	0	0	0	1	NULL	NULL	2.3.1.20	Diacylglycerol acyltransferase family protein
1.t00124	TTHERM_00006240	2	0	0	1	0	1	0	3	GO:0005524	ATP binding	3.6.3.27	ABC transporter family protein
1.t00131	TTHERM_00006310	2	0	0	0	0	0	0	2	NULL	NULL	NULL	hypothetical protein
1.t00132	TTHERM_00006320	2	0	0	1	0	1	1	0	NULL	NULL	NULL	tetrin A protein, putative
1.t00134	TTHERM_00006340	1	0	0	0	0	0	1	0	NULL	NULL	NULL	hypothetical protein
1.t00135	TTHERM_00006350	1	0	0	0	0	0	4	0	NULL	NULL	NULL	hypothetical protein
1.t00138	TTHERM_00006380	2	0	0	1	0	1	0	9	NULL	NULL	NULL	START domain containing protein
1.t00139	TTHERM_00006390	1	0	0	0	0	0	0	1	GO:0005509	calcium ion binding	NULL	EF hand family protein
1.t00142	TTHERM_00006420	2	0	0	0	0	0	1	3	NULL	NULL	NULL	hypothetical protein
1.t00144	TTHERM_00006440	1	0	0	0	0	0	0	2	NULL	NULL	NULL	hypothetical protein
1.t00146	TTHERM_00006460	1	0	0	0	0	0	1	0	NULL	NULL	3.2.1.143	Poly glycohydrolase, putative
1.t00161	TTHERM_00008590	2	0	0	0	0	0	2	0	NULL	NULL	NULL	hypothetical protein
1.t00163	TTHERM_00008610	1	0	0	0	0	0	2	0	NULL	NULL	NULL	hypothetical protein
1.t00170	TTHERM_00008680	1	0	0	0	0	0	1	0	NULL	NULL	NULL	hypothetical protein
1.t00171	TTHERM_00008690	2	0	0	0	0	0	16	0	NULL	NULL	NULL	hypothetical protein
1.t00179	TTHERM_00008770	1	0	0	0	0	0	1	0	NULL	NULL	NULL	hypothetical protein
1.t00180	TTHERM_00008780	1	0	0	1	0	1	0	0	NULL	NULL	NULL	hypothetical protein
1.t00181	TTHERM_00008790	2	0	0	0	0	0	2	1	NULL	NULL	NULL	WAMTP1-MAML2 fusion protein, putative
1.t00182	TTHERM_00008800	1	0	0	0	0	0	2	0	GO:0004527	exonuclease activity	3.1.13.4	exonuclease family protein
1.t00184	TTHERM_00009810	1	0	0	0	0	0	1	0	NULL	NULL	NULL	hypothetical protein
1.t00187	TTHERM_00009840	1	0	0	0	0	0	3	0	NULL	NULL	NULL	hypothetical protein
1.t00189	TTHERM_00009860	1	0	0	0	0	0	1	0	NULL	NULL	NULL	hypothetical protein
1.t00203	TTHERM_00010990	1	0	0	0	0	0	2	0	NULL	NULL	NULL	hypothetical protein
1.t00204	TTHERM_00011000	1	0	0	1	0	1	0	0	GO:0004672	protein kinase activity	NULL	TPR Domain containing protein
1.t00206	TTHERM_00011020	1	0	0	0	0	0	0	16	NULL	NULL	NULL	Peptidase family C54 containing protein
1.t00210	TTHERM_00011120	2	0	0	1	0	1	1	0	GO:0004250	aminopeptidase I activity	3.4.11.22	Aminopeptidase I zinc metalloprotease
1.t00213	TTHERM_00011150	1	0	0	0	0	0	2	9	GO:0000139	Golgi membrane	NULL	conserved hypothetical protein
1.t00216	TTHERM_00011180	1	0	0	1	0	1	1	6	GO:0009116	nucleoside metabolic process	2.4.2.7	Phosphoribosyl transferase domain containing protein
1.t00218	TTHERM_00011200	1	0	0	0	0	0	1	3	NULL	NULL	NULL	hypothetical protein
1.t00219	TTHERM_00011210	1	0	0	0	0	0	10	0	NULL	NULL	NULL	nonclathrin coat protein zeta2-cop-related protein, putative
1.t00220	TTHERM_00011220	1	0	1	0	1	2	1	19	GO:0004672	protein kinase activity	2.7.11.17	Protein kinase domain containing protein
1.t00221	TTHERM_00011230	1	0	0	0	0	0	2	0	GO:0005216	ion channel activity	NULL	cation channel family protein
1.t00222	TTHERM_00011240	1	0	0	0	0	0	5	0	NULL	NULL	NULL	hypothetical protein
1.t00223	TTHERM_00011250	3	0	0	0	0	0	3	2	NULL	NULL	NULL	hypothetical protein
1.t00224	TTHERM_00011260	1	0	0	0	0	0	0	2	NULL	NULL	NULL	hypothetical protein
1.t00226	TTHERM_00011280	1	0	0	0	1	1	0	4	NULL	NULL	NULL	Cytochrome b5-like Heme/Steroid binding domain containing protein
1.t00229	TTHERM_00011310	3	0	0	0	0	0	4	8	GO:0016020	membrane	NULL	Cache domain containing protein
1.t00233	TTHERM_00011350	1	0	0	0	0	0	1	0	NULL	NULL	NULL	hypothetical protein
1.t00236	TTHERM_00011380	2	0	1	0	0	1	1	2	GO:0004672	protein kinase activity	2.7.11.17	Protein kinase domain containing protein
1.t00238	TTHERM_00011400	1	0	0	0	0	0	1	0	GO:0003677	DNA binding	NULL	Myb-like DNA-binding domain containing protein
1.t00242	TTHERM_00011440	1	0	0	2	2	4	4	0	GO:0005737	cytoplasm	3.4.14.4	Peptidase family M49 containing protein
1.t00245	TTHERM_00011470	1	0	0	0	0	0	1	0	GO:0005524	ATP binding	3.6.3.31	ABC transporter family protein
1.t00247	TTHERM_00011490	1	0	0	0	0	0	1	4	NULL	NULL	NULL	hypothetical protein
1.t00252	TTHERM_00011540	1	2	0	0	0	2	0	4	GO:0008152	metabolic process	1.1.1.100	oxidoreductase, short chain dehydrogenase/reductase family protein
1.t00253	TTHERM_00011550	1	0	0	0	0	0	3	2	NULL	NULL	NULL	hypothetical protein
1.t00256	TTHERM_00011580	1	2	0	0	0	2	11	3	GO:0009058	biosynthetic process	NULL	conserved hypothetical protein
1.t00259	TTHERM_00011610	1	0	0	0	0	0	0	1	NULL	NULL	NULL	conserved hypothetical protein
1.t00262	TTHERM_00011640	3	0	0	0	1	1	1	3	GO:0004100	chitin synthase activity	2.4.1.16	Chitin synthase family protein
1.t00264	TTHERM_00011660	1	0	0	0	0	0	0	3	NULL	NULL	NULL	hypothetical protein
1.t00268	TTHERM_00011700	1	0	0	0	0	0	1	2	GO:0005515	protein binding	NULL	Zinc finger, C3HC4 type
1.t00269	TTHERM_00011710	1	0	1	1	0	2	3	45	GO:0004194	pepsin A activity	3.4.23.34	Eukaryotic aspartyl protease family protein
1.t00270	TTHERM_00011720	1	0	0	0	0	0	1	0	NULL	NULL	NULL	hypothetical protein
1.t00271	TTHERM_00011730	1	1	0	0	0	1	0	0	GO:0003747	translation release factor activity	NULL	Peptidyl-tRNA hydrolase domain containing protein
1.t00272	TTHERM_00011740	1	0	0	0	0	0	4	0	GO:0003677	DNA binding	NULL	MCM2/3/5 family protein
1.t00274	TTHERM_00011760	1	0	0	0	0	0	1	0	NULL	NULL	NULL	RNA polymerase Rpb3/Rpb11 dimerisation domain containing protein
1.t00275	TTHERM_00011770	3	0	0	0	0	0	1	2	NULL	NULL	NULL	hypothetical protein
1.t00276	TTHERM_00011780	2	0	0	0	0	0	2	0	NULL	NULL	NULL	hypothetical protein
1.t00282	TTHERM_00011840	1	0	0	0	0	0	1	0	NULL	NULL	5.3.3.5	Regulator of chromosome condensation
1.t00283	TTHERM_00011850	1	0	0	0	0	0	1	0	NULL	NULL	NULL	hypothetical protein
1.t00284	TTHERM_00011860	1	0	0	0	0	0	0	1	NULL	NULL	NULL	hypothetical protein
1.t00285	TTHERM_00011870	1	0	0	0	0	0	1	1	NULL	NULL	NULL	hypothetical protein
1.t00295	TTHERM_00012960	1	0	0	2	0	2	3	0	GO:0009058	biosynthetic process	NULL	hypothetical protein
1.t00296	TTHERM_00012970	1	0	0	0	0	0	2	1	NULL	NULL	NULL	hypothetical protein
1.t00297	TTHERM_00012980	1	0	0	1	0	1	0	0	NULL	NULL	NULL	Autophagocytosis associated protein, C-terminal domain containing protein
1.t00298	TTHERM_00012990	1	0	0	0	0	0	1	0	NULL	NULL	NULL	Vacuolar sorting protein 9
1.t00300	TTHERM_00013010	1	0	0	0	0	0	1	0	GO:0016021	integral to membrane	NULL	Tetraspanin family protein
1.t00302	TTHERM_00013030	1	0	0	0	0	0	1	0	NULL	NULL	NULL	hypothetical protein
1.t00307	TTHERM_00013080	1	0	0	0	0	0	1	0	NULL	NULL	NULL	hypothetical protein
1.t00309	TTHERM_00013110	2	0	0	0	0	0	12	0	NULL	NULL	NULL	hypothetical protein
1.t00315	TTHERM_00013170	1	0	0	0	0	0	0	2	NULL	NULL	NULL	conserved hypothetical protein
1.t00320	TTHERM_00013220	2	0	0	0	1	1	0	1	NULL	NULL	NULL	hypothetical protein
1.t00321	TTHERM_00013230	1	0	0	1	0	1	0	0	NULL	NULL	NULL	hypothetical protein
1.t00322	TTHERM_00013240	1	0	0	0	0	0	1	0	NULL	NULL	NULL	hypothetical protein
1.t00325	TTHERM_00013270	1	0	0	1	0	1	1	0	GO:0004672	protein kinase activity	2.7.11.14	Protein kinase domain containing protein
1.t00327	TTHERM_00013290	1	0	0	0	0	0	1	0	GO:0006464	protein modification process	NULL	UBA/TS-N domain containing protein
1.t00328	TTHERM_00013300	1	0	0	0	0	0	1	0	NULL	NULL	NULL	conserved hypothetical protein
1.t00329	TTHERM_00013310	2	0	0	0	0	0	0	2	NULL	NULL	NULL	hypothetical protein
1.t00331	TTHERM_00013330	1	1	0	0	0	1	0	0	NULL	NULL	NULL	hypothetical protein
1.t00334	TTHERM_00013360	1	0	0	0	0	0	2	3	NULL	NULL	NULL	conserved hypothetical protein
1.t00335	TTHERM_00013370	1	0	0	0	1	1	3	0	NULL	NULL	NULL	hypothetical protein
1.t00338	TTHERM_00013400	2	0	0	0	0	0	0	14	NULL	NULL	NULL	hypothetical protein
1.t00339	TTHERM_00013410	1	0	0	0	1	1	5	28	NULL	NULL	NULL	hypothetical protein
1.t00345	TTHERM_00013470	2	0	0	0	0	0	2	6	GO:0003951	NAD+ kinase activity	2.7.1.23	ATP-NAD kinase family protein
1.t00348	TTHERM_00013500	3	0	0	1	0	1	1	5	NULL	NULL	NULL	chromosome 6 open reading frame 209, putative
1.t00349	TTHERM_00013510	1	0	0	0	1	1	0	0	NULL	NULL	NULL	hypothetical protein
1.t00350	TTHERM_00013520	2	0	0	0	0	0	1	1	NULL	NULL	NULL	hypothetical protein
1.t00351	TTHERM_00013530	1	0	0	0	0	0	1	0	NULL	NULL	NULL	hypothetical protein
1.t00352	TTHERM_00013540	1	0	0	0	0	0	1	0	NULL	NULL	NULL	Synthetic lethal mutants of dpb11-1 five family protein
1.t00355	TTHERM_00013570	1	0	0	0	0	0	0	1	GO:0046872	metal ion binding	NULL	DHHC zinc finger domain containing protein
1.t00356	TTHERM_00013580	1	0	0	0	0	0	2	1	NULL	NULL	NULL	Cell cycle control protein cwf16, putative
1.t00357	TTHERM_00013590	2	0	0	0	0	0	3	2	NULL	NULL	NULL	hypothetical protein
1.t00358	TTHERM_00013600	1	0	0	0	0	0	3	0	NULL	NULL	NULL	hypothetical protein
1.t00370	TTHERM_00013720	1	0	0	0	0	0	1	0	GO:0006629	lipid metabolic process	3.1.1.3	ab-hydrolase associated lipase region family protein
1.t00371	TTHERM_00013730	1	0	0	0	0	0	1	0	NULL	NULL	NULL	hypothetical protein
1.t00374	TTHERM_00013760	1	0	0	0	0	0	0	2	NULL	NULL	NULL	hypothetical protein
1.t00376	TTHERM_00013780	1	0	0	0	0	0	5	0	NULL	NULL	NULL	hypothetical protein
1.t00377	TTHERM_00013790	2	0	0	0	1	1	1	2	GO:0005634	nucleus	NULL	PSP family protein
1.t00388	TTHERM_00013900	1	0	0	0	0	0	1	0	GO:0004553	hydrolase activity, hydrolyzing O-glycosyl compounds	3.2.1.20	Glycosyl hydrolases family 31 protein
1.t00394	TTHERM_00015950	1	0	0	0	0	0	1	2	NULL	NULL	NULL	hypothetical protein
1.t00395	TTHERM_00015960	1	0	0	0	0	0	0	1	NULL	NULL	NULL	hypothetical protein
1.t00397	TTHERM_00015980	1	3	0	0	0	3	0	6	GO:0009058	biosynthetic process	2.7.7.14	cytidyltransferase-related domain containing protein
1.t00400	TTHERM_00016010	1	0	0	0	0	0	2	0	NULL	NULL	NULL	hypothetical protein
1.t00404	TTHERM_00016050	2	0	0	0	0	0	0	4	NULL	NULL	NULL	Cleft lip and palate transmembrane protein 1
1.t00405	TTHERM_00016060	3	590	1	1	5	597	1	0	GO:0008152	metabolic process	1.1.1.35	oxidoreductase, short chain dehydrogenase/reductase family protein
1.t00408	TTHERM_00016090	1	0	0	0	0	0	1	0	GO:0016791	phosphoric monoester hydrolase activity	NULL	NLI interacting factor-like phosphatase family protein
1.t00411	TTHERM_00016120	1	0	0	0	0	0	3	2	NULL	NULL	NULL	hypothetical protein
1.t00412	TTHERM_00016130	1	0	0	0	0	0	1	0	NULL	NULL	NULL	hypothetical protein
1.t00416	TTHERM_00016170	1	38	1	0	1	40	1	7	GO:0003677	DNA binding	NULL	histone H3.3, identical
1.t00427	TTHERM_00016280	2	0	0	1	0	1	2	2	GO:0008270	zinc ion binding	1.6.5.5	oxidoreductase, zinc-binding dehydrogenase family protein
1.t00429	TTHERM_00016300	1	0	0	0	0	0	0	2	NULL	NULL	NULL	hypothetical protein
1.t00434	TTHERM_00016360	1	12	0	0	0	12	0	0	NULL	NULL	NULL	Regulator of chromosome condensation
1.t00437	TTHERM_00016390	2	0	0	0	0	0	3	0	NULL	NULL	NULL	hypothetical protein
1.t00442	TTHERM_00016440	1	0	0	0	0	0	1	5	NULL	NULL	NULL	Membrane protein P8A7, putative
1.t00444	TTHERM_00016460	2	2	0	0	0	2	0	2	GO:0005524	ATP binding	2.7.4.3	Adenylate kinase family protein
1.t00445	TTHERM_00016470	1	0	0	0	0	0	1	0	NULL	NULL	NULL	hypothetical protein
1.t00447	TTHERM_00016490	1	0	0	0	0	0	1	0	NULL	NULL	NULL	synaptobrevin 2 isoform 2, putative
1.t00450	TTHERM_00016520	1	0	0	0	0	0	1	3	NULL	NULL	NULL	hypothetical protein
1.t00457	TTHERM_00016590	1	2	0	2	0	4	2	16	GO:0006508	proteolysis	3.4.22.41	Papain family cysteine protease containing protein
1.t00468	TTHERM_00019670	1	0	0	0	0	0	1	0	NULL	NULL	NULL	hypothetical protein
1.t00469	TTHERM_00019680	1	0	0	0	0	0	1	0	NULL	NULL	NULL	hypothetical protein
1.t00471	TTHERM_00019700	1	0	0	0	0	0	1	0	NULL	NULL	NULL	hypothetical protein
1.t00475	TTHERM_00020730	1	0	0	0	0	0	0	1	NULL	NULL	NULL	conserved hypothetical protein
1.t00481	TTHERM_00022770	2	0	0	0	0	0	2	0	NULL	NULL	NULL	hypothetical protein
1.t00482	TTHERM_00022780	1	0	0	0	0	0	0	2	NULL	NULL	NULL	hypothetical protein
1.t00485	TTHERM_00022810	2	24	0	1	1	26	0	0	NULL	NULL	5.4.2.9	Phosphoenolpyruvate phosphomutase precursor
1.t00486	TTHERM_00022820	1	0	0	0	0	0	1	0	NULL	NULL	NULL	hypothetical protein
1.t00497	TTHERM_00023920	1	0	0	0	0	0	1	0	NULL	NULL	NULL	hypothetical protein
1.t00499	TTHERM_00023940	1	0	0	1	0	1	0	0	NULL	NULL	NULL	Leucine Rich Repeat family protein
1.t00500	TTHERM_00023950	1	0	1	1	0	2	0	11	GO:0003777	microtubule motor activity	NULL	Dynein light chain type 1 family protein
1.t00501	TTHERM_00023960	1	0	0	0	0	0	1	0	NULL	NULL	NULL	hypothetical protein
1.t00503	TTHERM_00023980	1	35	0	2	0	37	9	0	GO:0005525	NULL	NULL	Ras family protein
1.t00513	TTHERM_00024080	1	0	0	0	0	0	1	0	GO:0005524	ATP binding	3.6.3.24	ABC transporter family protein
1.t00516	TTHERM_00024110	1	0	0	0	1	1	0	0	NULL	NULL	NULL	hypothetical protein
1.t00518	TTHERM_00024130	2	0	0	2	0	2	0	0	GO:0008152	metabolic process	1.1.1.62	oxidoreductase, short chain dehydrogenase/reductase family protein
1.t00520	TTHERM_00024150	1	0	0	1	0	1	0	0	NULL	NULL	NULL	hypothetical protein
1.t00523	TTHERM_00024180	1	0	0	1	0	1	0	2	NULL	NULL	1.1.1.62	oxidoreductase, short chain dehydrogenase/reductase family protein
1.t00524	TTHERM_00024190	1	0	0	0	0	0	0	2	GO:0008152	metabolic process	1.1.1.62	oxidoreductase, short chain dehydrogenase/reductase family protein
1.t00527	TTHERM_00024220	1	0	0	0	0	0	1	9	NULL	NULL	NULL	hypothetical protein
1.t00528	TTHERM_00024230	1	0	0	0	0	0	2	0	GO:0005525	GTP binding	NULL	Ras family protein
1.t00529	TTHERM_00024240	1	0	0	0	0	0	3	2	NULL	NULL	NULL	Bm44, putative
1.t00530	TTHERM_00024250	1	0	0	1	0	1	0	0	NULL	NULL	NULL	hypothetical protein
1.t00531	TTHERM_00024260	1	0	0	0	0	0	0	2	GO:0006118	electron transport	1.6.99.1	oxidoreductase, FAD/FMN-binding family protein
1.t00533	TTHERM_00024280	1	0	0	0	0	0	1	0	NULL	NULL	NULL	hypothetical protein
1.t00536	TTHERM_00024310	1	0	0	0	0	0	2	0	NULL	NULL	NULL	hypothetical protein
1.t00537	TTHERM_00024320	2	0	0	2	0	2	0	0	NULL	NULL	NULL	RHS Repeat family protein
1.t00543	TTHERM_00024380	1	1	1	1	0	3	0	0	GO:0003796	lysozyme activity	3.2.1.17	Glycosyl hydrolases family 25 protein
1.t00545	TTHERM_00024400	1	0	0	1	0	1	0	0	GO:0003796	lysozyme activity	3.2.1.17	Glycosyl hydrolases family 25 protein
1.t00546	TTHERM_00024410	1	2	0	0	0	2	0	0	GO:0003796	lysozyme activity	3.2.1.17	Lysozyme
1.t00547	TTHERM_00024420	1	0	0	1	0	1	0	0	GO:0003796	lysozyme activity	3.2.1.17	Glycosyl hydrolases family 25 protein
1.t00548	TTHERM_00024430	1	0	0	1	1	2	0	0	NULL	NULL	NULL	hypothetical protein
1.t00549	TTHERM_00024440	1	0	0	1	0	1	0	2	GO:0008152	metabolic process	NULL	MaoC like domain containing protein
1.t00551	TTHERM_00024460	1	0	0	0	0	0	0	2	NULL	NULL	NULL	L549.14R, putative
1.t00556	TTHERM_00011209	1	0	0	0	0	0	1	0	NULL	NULL	NULL	hypothetical protein
1.t00557	TTHERM_00001449	1	0	0	0	0	0	1	0	NULL	NULL	NULL	conserved hypothetical protein
1.t00559	TTHERM_00011419	1	0	0	0	0	0	1	0	NULL	NULL	NULL	hypothetical protein
1.t00564	TTHERM_00013379	1	0	0	0	0	0	5	0	NULL	NULL	NULL	hypothetical protein
1.t00568	TTHERM_00016209	1	0	0	0	0	0	1	0	NULL	NULL	NULL	hypothetical protein
1.t00569	TTHERM_00016399	1	0	0	1	0	1	1	0	NULL	NULL	NULL	hypothetical protein
1.t00573	TTHERM_00024149	1	0	0	0	0	0	1	0	NULL	NULL	NULL	hypothetical protein
1.t00575	TTHERM_00023959	1	0	0	0	0	0	1	2	NULL	NULL	NULL	hypothetical protein
1.t00577	TTHERM_00016199	1	0	0	0	0	0	1	0	NULL	NULL	NULL	hypothetical protein
101.t00005	TTHERM_00671970	1	0	0	0	1	1	0	6	NULL	NULL	NULL	Ras family protein
101.t00007	TTHERM_00671990	1	0	0	0	0	0	2	0	NULL	NULL	NULL	hypothetical protein
101.t00014	TTHERM_00672060	1	0	0	0	0	0	1	0	NULL	NULL	NULL	hypothetical protein
101.t00015	TTHERM_00672070	1	0	0	0	0	0	3	0	NULL	NULL	NULL	hypothetical protein
101.t00016	TTHERM_00672080	2	0	0	0	0	0	0	2	NULL	NULL	NULL	hypothetical protein
101.t00020	TTHERM_00672120	1	0	0	0	0	0	1	0	NULL	NULL	NULL	hypothetical protein
101.t00024	TTHERM_00672160	2	1	0	0	0	1	0	4	NULL	NULL	NULL	hypothetical protein
101.t00027	TTHERM_00672190	1	0	0	0	0	0	2	4	GO:0003677	DNA binding	NULL	transcriptional regulator, Sir2 family protein
101.t00030	TTHERM_00672220	3	0	0	0	0	0	0	3	NULL	NULL	NULL	hypothetical protein
101.t00031	TTHERM_00672230	1	0	0	1	0	1	1	0	NULL	NULL	NULL	hypothetical protein
101.t00032	TTHERM_00672240	1	0	0	0	0	0	1	0	NULL	NULL	NULL	hypothetical protein
101.t00035	TTHERM_00672270	1	0	0	0	0	0	0	2	GO:0008158	hedgehog receptor activity	NULL	Patched family protein
101.t00037	TTHERM_00672290	1	0	0	0	0	0	1	0	GO:0005515	protein binding	NULL	Glutathione S-transferase, N-terminal domain containing protein
101.t00041	TTHERM_00673400	1	0	0	0	0	0	1	0	GO:0009058	biosynthetic process	2.6.1.1	aminotransferase, putative
101.t00042	TTHERM_00673410	2	0	0	0	0	0	3	0	NULL	NULL	NULL	IQ calmodulin-binding motif family protein
101.t00052	TTHERM_00674500	3	0	0	2	0	2	1	0	NULL	NULL	NULL	hypothetical protein
101.t00057	TTHERM_00675540	1	0	0	0	1	1	0	0	NULL	NULL	NULL	hypothetical protein
101.t00058	TTHERM_00675550	1	0	0	0	0	0	1	0	NULL	NULL	NULL	hypothetical protein
101.t00059	TTHERM_00675560	3	0	0	0	0	0	5	0	NULL	NULL	NULL	hypothetical protein
101.t00061	TTHERM_00675580	1	0	0	0	0	0	2	0	NULL	NULL	NULL	hypothetical protein
101.t00065	TTHERM_00675620	1	0	0	1	0	1	0	0	NULL	NULL	NULL	Protein C14orf111 (CGI-35)
101.t00071	TTHERM_00675680	1	0	0	0	1	1	2	2	NULL	NULL	NULL	Ankyrin-repeat protein FPV012, putative
101.t00072	TTHERM_00675690	2	0	0	0	1	1	0	3	NULL	NULL	NULL	hypothetical protein
101.t00074	TTHERM_00675710	1	0	0	1	0	1	0	0	GO:0005216	ion channel activity	NULL	cation channel family protein
101.t00082	TTHERM_00675790	2	0	0	0	0	0	9	0	NULL	NULL	NULL	hypothetical protein
101.t00085	TTHERM_00675820	1	0	0	0	0	0	1	0	NULL	NULL	NULL	hypothetical protein
101.t00088	TTHERM_00675850	1	0	0	0	0	0	8	0	NULL	NULL	NULL	hypothetical protein
101.t00089	TTHERM_00675860	1	0	0	0	0	0	3	4	NULL	NULL	NULL	hypothetical protein
101.t00090	TTHERM_00675870	1	0	1	0	1	2	0	8	NULL	NULL	NULL	hypothetical protein
101.t00093	TTHERM_00675900	1	0	0	0	0	0	14	0	NULL	NULL	NULL	hypothetical protein
109.t00005	TTHERM_00698640	1	0	0	1	0	1	0	1	NULL	NULL	NULL	hypothetical protein
109.t00006	TTHERM_00698650	3	0	0	0	0	0	2	2	GO:0000074	regulation of progression through cell cycle	NULL	Cyclin, N-terminal domain containing protein
109.t00009	TTHERM_00698680	3	0	0	1	0	1	3	1	GO:0003676	nucleic acid binding	NULL	Zinc finger, C2H2 type family protein
109.t00010	TTHERM_00698690	1	0	0	1	0	1	0	0	NULL	NULL	NULL	hypothetical protein
109.t00013	TTHERM_00698720	2	0	0	1	1	2	1	0	NULL	NULL	NULL	hypothetical protein
109.t00018	TTHERM_00699760	1	0	0	0	0	0	1	0	NULL	NULL	NULL	hypothetical protein
109.t00025	TTHERM_00699830	1	0	0	0	0	0	0	1	GO:0004672	protein kinase activity	NULL	TPR Domain containing protein
109.t00030	TTHERM_00700870	1	0	0	0	0	0	2	0	GO:0003676	nucleic acid binding	NULL	Type III restriction enzyme, res subunit family protein
109.t00032	TTHERM_00700890	2	0	0	0	0	0	3	0	NULL	NULL	NULL	TBC domain containing protein
109.t00033	TTHERM_00700900	1	0	0	1	1	2	0	0	GO:0003824	catalytic activity	3.6.3.9	Na,H/K antiporter P-type ATPase, alpha subunit family protein
109.t00041	TTHERM_00700980	1	0	0	0	0	0	0	1	NULL	NULL	NULL	MATE efflux family protein
109.t00043	TTHERM_00701000	1	0	0	0	0	0	0	5	NULL	NULL	NULL	hypothetical protein
109.t00044	TTHERM_00701010	2	0	0	0	0	0	1	2	NULL	NULL	NULL	MATE efflux family protein
109.t00045	TTHERM_00701020	2	0	0	0	0	0	1	4	GO:0006629	lipid metabolic process	3.1.1.3	ab-hydrolase associated lipase region family protein
109.t00053	TTHERM_00701100	1	0	0	0	0	0	1	3	NULL	NULL	NULL	hypothetical protein
109.t00056	TTHERM_00701130	1	0	0	0	0	0	1	2	NULL	NULL	NULL	hypothetical protein
109.t00057	TTHERM_00701140	1	0	0	0	0	0	1	0	GO:0004672	protein kinase activity	NULL	Protein kinase domain containing protein
109.t00058	TTHERM_00701150	1	0	0	0	0	0	4	2	GO:0006071	glycerol metabolic process	3.1.4.46	Glycerophosphoryl diester phosphodiesterase family protein
109.t00059	TTHERM_00701160	1	0	0	0	0	0	4	2	NULL	NULL	NULL	hypothetical protein
109.t00064	TTHERM_00701210	1	0	0	0	0	0	1	0	NULL	NULL	NULL	hypothetical protein
109.t00066	TTHERM_00701230	1	0	0	1	0	1	0	0	NULL	NULL	NULL	hypothetical protein
109.t00071	TTHERM_00702270	5	0	0	3	0	3	1	2	GO:0004672	protein kinase activity	NULL	Beige/BEACH domain containing protein
109.t00073	TTHERM_00698651	1	0	0	0	0	0	1	0	NULL	NULL	NULL	hypothetical protein
109.t00077	TTHERM_00701189	1	0	0	0	0	0	1	0	NULL	NULL	NULL	hypothetical protein
110.t00003	TTHERM_00703300	1	0	0	0	0	0	1	2	NULL	NULL	NULL	TAF7 RNA polymerase II, TATA box binding protein
110.t00011	TTHERM_00703380	2	0	2	1	1	4	2	12	NULL	NULL	NULL	hypothetical protein
110.t00012	TTHERM_00703390	1	0	0	0	0	0	1	1	NULL	NULL	NULL	CRAL/TRIO domain containing protein
110.t00013	TTHERM_00703400	1	0	0	0	0	0	1	0	GO:0004672	protein kinase activity	NULL	Protein kinase domain containing protein
110.t00014	TTHERM_00703410	4	0	1	0	0	1	4	4	NULL	NULL	NULL	UBX domain containing protein
110.t00016	TTHERM_00703430	1	0	0	0	0	0	2	4	NULL	NULL	NULL	hypothetical protein
110.t00017	TTHERM_00703440	1	4	0	1	0	5	0	0	GO:0003824	catalytic activity	3.1.3.43	metallopeptidase family M24 containing protein
110.t00020	TTHERM_00703470	1	0	0	0	0	0	0	1	NULL	NULL	NULL	RNA recognition motif 2 family protein
110.t00021	TTHERM_00703480	1	0	0	0	0	0	2	0	NULL	NULL	NULL	hypothetical protein
110.t00022	TTHERM_00703490	1	0	0	0	0	0	1	0	NULL	NULL	NULL	Adaptin N terminal region family protein
110.t00024	TTHERM_00703510	1	0	0	0	0	0	0	9	NULL	NULL	NULL	hypothetical protein
110.t00025	TTHERM_00703520	1	0	0	0	0	0	1	0	NULL	NULL	NULL	hypothetical protein
110.t00027	TTHERM_00703540	1	0	0	1	0	1	1	1	NULL	NULL	NULL	hypothetical protein
110.t00029	TTHERM_00703560	1	0	0	0	0	0	0	3	NULL	NULL	NULL	Monooxygenase family protein
110.t00031	TTHERM_00703580	2	0	0	1	0	1	4	0	NULL	NULL	NULL	conserved hypothetical protein
110.t00037	TTHERM_00703640	1	0	0	0	0	0	5	0	NULL	NULL	NULL	hypothetical protein
110.t00038	TTHERM_00703650	2	0	0	0	0	0	2	0	NULL	NULL	NULL	soluble liver antigen/liver pancreas antigen (SLA/LP autoantigen)
110.t00039	TTHERM_00703660	1	0	0	0	0	0	2	5	NULL	NULL	NULL	Leucine Rich Repeat family protein
110.t00041	TTHERM_00703680	2	0	0	0	0	0	0	2	GO:0004672	protein kinase activity	2.7.11.17	Protein kinase domain containing protein
110.t00043	TTHERM_00703700	1	0	0	0	0	0	0	1	NULL	NULL	2.7.1.6	galactokinase like protein
110.t00044	TTHERM_00703710	1	0	0	0	0	0	0	2	NULL	NULL	NULL	hypothetical protein
110.t00054	TTHERM_00703810	2	0	0	0	1	1	1	0	GO:0004672	protein kinase activity	NULL	Protein kinase domain containing protein
110.t00057	TTHERM_00703840	3	0	0	0	0	0	3	0	NULL	NULL	NULL	hypothetical protein
110.t00060	TTHERM_00703870	1	0	0	0	0	0	2	10	GO:0046872	metal ion binding	NULL	DHHC zinc finger domain containing protein
110.t00062	TTHERM_00703890	1	0	0	0	0	0	2	0	NULL	NULL	NULL	hypothetical protein
110.t00063	TTHERM_00703900	1	0	0	0	0	0	2	0	NULL	NULL	NULL	hypothetical protein
110.t00064	TTHERM_00703910	1	0	0	0	0	0	1	0	GO:0003677	DNA binding	NULL	MCM2/3/5 family protein
110.t00067	TTHERM_00703940	3	0	0	1	0	1	2	6	NULL	NULL	NULL	hypothetical protein
110.t00068	TTHERM_00703950	1	0	0	0	0	0	1	0	NULL	NULL	NULL	hypothetical protein
110.t00069	TTHERM_00703960	2	0	0	0	1	1	0	1	NULL	NULL	NULL	hypothetical protein
110.t00070	TTHERM_00703970	1	0	0	0	0	0	7	0	NULL	NULL	NULL	hypothetical protein
110.t00072	TTHERM_00703990	1	0	0	0	0	0	0	1	NULL	NULL	NULL	hypothetical protein
110.t00073	TTHERM_00704010	1	4	0	0	0	4	1	0	NULL	NULL	1.2.4.1	2-oxoisovalerate dehydrogenase beta subunit, mitochondrial precursor, putative
110.t00074	TTHERM_00704020	1	0	0	1	0	1	18	1	NULL	NULL	NULL	hypothetical protein
110.t00076	TTHERM_00704040	1	0	0	0	0	0	8	0	GO:0005634	nucleus	2.1.1.62	MT-A70 family protein
112.t00002	TTHERM_00711780	1	0	0	0	0	0	0	2	GO:0005488	binding	NULL	Mitochondrial carrier protein
112.t00003	TTHERM_00711790	1	0	0	0	0	0	4	0	GO:0000155	two-component sensor activity	NULL	ATPase, histidine kinase-, DNA gyrase B-, and HSP90-like domain containing protein
112.t00004	TTHERM_00711800	1	0	0	0	0	0	1	0	NULL	NULL	NULL	hypothetical protein
112.t00005	TTHERM_00711810	1	0	0	0	0	0	1	0	NULL	NULL	NULL	hypothetical protein
112.t00007	TTHERM_00711830	1	0	0	0	0	0	1	0	NULL	NULL	NULL	hypothetical protein
112.t00008	TTHERM_00711840	2	0	0	0	0	0	2	0	NULL	NULL	NULL	hypothetical protein
112.t00010	TTHERM_00711860	1	0	0	1	2	3	5	13	NULL	NULL	NULL	hypothetical protein
112.t00014	TTHERM_00711900	1	0	0	0	1	1	0	0	GO:0000139	Golgi membrane	NULL	hypothetical protein
112.t00018	TTHERM_00711940	1	0	0	1	0	1	0	0	NULL	NULL	NULL	hypothetical protein
112.t00019	TTHERM_00711950	1	0	0	0	0	0	11	22	NULL	NULL	NULL	Rhomboid family protein
112.t00020	TTHERM_00711960	2	0	0	0	0	0	2	3	NULL	NULL	NULL	hypothetical protein
112.t00022	TTHERM_00711980	3	0	0	1	0	1	2	7	GO:0005525	GTP binding	NULL	Ras family protein
112.t00023	TTHERM_00711990	2	0	0	0	0	0	0	4	NULL	NULL	NULL	hypothetical protein
112.t00026	TTHERM_00713100	1	0	0	0	0	0	0	1	NULL	NULL	NULL	Leucine Rich Repeat family protein
112.t00029	TTHERM_00713130	1	0	0	0	0	0	2	0	NULL	NULL	NULL	hypothetical protein
112.t00030	TTHERM_00713140	1	2	1	5	1	9	4	5	NULL	NULL	NULL	Translationally controlled tumor protein
112.t00033	TTHERM_00713170	1	0	0	1	0	1	0	0	NULL	NULL	NULL	ACN9 family protein
112.t00035	TTHERM_00713190	1	0	0	1	0	1	1	0	NULL	NULL	NULL	SPFH domain / Band 7 family protein
112.t00041	TTHERM_00713250	1	0	0	0	0	0	2	0	NULL	NULL	NULL	hypothetical protein
112.t00050	TTHERM_00713340	1	0	2	0	2	4	0	6	NULL	NULL	NULL	hypothetical protein
112.t00057	TTHERM_00713420	2	0	0	0	0	0	0	2	NULL	NULL	NULL	hypothetical protein
112.t00061	TTHERM_00713460	1	0	0	0	0	0	2	0	GO:0003777	microtubule motor activity	NULL	Kinesin motor domain containing protein
112.t00062	TTHERM_00713470	1	4	0	0	0	4	0	0	NULL	NULL	NULL	Mitochondrial carrier protein
112.t00064	TTHERM_00713490	1	0	0	0	0	0	1	0	NULL	NULL	NULL	hypothetical protein
112.t00066	TTHERM_00713510	2	0	0	0	0	0	4	0	NULL	NULL	NULL	hypothetical protein
112.t00067	TTHERM_00713520	1	0	0	1	0	1	0	2	NULL	NULL	NULL	PH domain containing protein
112.t00068	TTHERM_00713530	1	0	0	0	0	0	1	0	NULL	NULL	NULL	hypothetical protein
112.t00081	TTHERM_00711858	1	0	0	0	0	0	1	0	NULL	NULL	NULL	hypothetical protein
112.t00082	TTHERM_00711859	1	0	0	0	0	0	1	0	NULL	NULL	NULL	hypothetical protein
115.t00001	TTHERM_00721140	1	0	0	1	0	1	0	0	NULL	NULL	NULL	hypothetical protein
115.t00002	TTHERM_00721150	2	56	4	0	0	60	3	3	GO:0003735	structural constituent of ribosome	NULL	ribosomal protein L30p/L7e containing protein
115.t00004	TTHERM_00721170	1	0	0	1	0	1	0	0	NULL	NULL	NULL	hypothetical protein
115.t00005	TTHERM_00721180	1	0	0	0	0	0	2	3	NULL	NULL	NULL	hypothetical protein
115.t00008	TTHERM_00721210	1	7	0	0	1	8	0	0	NULL	NULL	NULL	hypothetical protein
115.t00012	TTHERM_00721250	1	0	0	1	0	1	0	0	NULL	NULL	NULL	hypothetical protein
115.t00014	TTHERM_00721270	2	0	0	0	0	0	0	5	GO:0003824	catalytic activity	3.6.3.8	E1-E2 ATPase family protein
115.t00015	TTHERM_00721280	1	0	0	0	0	0	1	0	NULL	NULL	NULL	cyclic nucleotide-binding domain containing protein
115.t00021	TTHERM_00721340	1	1	92	31	15	139	60	63	NULL	NULL	NULL	hypothetical protein
115.t00024	TTHERM_00721370	1	0	0	0	0	0	0	8	NULL	NULL	NULL	GRASP55/65 family protein
115.t00030	TTHERM_00721430	1	0	0	1	0	1	0	0	NULL	NULL	NULL	hypothetical protein
115.t00031	TTHERM_00721440	1	0	0	0	0	0	1	0	NULL	NULL	NULL	hypothetical protein
115.t00032	TTHERM_00721450	2	0	0	0	0	0	2	0	GO:0016787	hydrolase activity	NULL	Ser/Thr protein phosphatase family protein
115.t00034	TTHERM_00721470	1	0	0	0	0	0	0	1	NULL	NULL	NULL	Uncharacterized ACR, COG1565 family protein
115.t00038	TTHERM_00721510	1	0	0	0	0	0	1	0	NULL	NULL	NULL	hypothetical protein
115.t00039	TTHERM_00721520	1	0	0	0	0	0	4	0	NULL	NULL	NULL	hypothetical protein
115.t00040	TTHERM_00721530	1	1	0	0	0	1	0	1	NULL	NULL	1.11.1.15	AhpC/TSA family protein
115.t00044	TTHERM_00721570	1	0	1	0	0	1	1	0	NULL	NULL	NULL	hypothetical protein
115.t00046	TTHERM_00721590	1	0	0	0	0	0	1	0	NULL	NULL	NULL	hypothetical protein
115.t00048	TTHERM_00721610	1	0	0	1	0	1	0	0	NULL	NULL	NULL	transcription factor E2F/dimerisation partner (TDP)
115.t00051	TTHERM_00721640	1	0	0	0	0	0	2	7	GO:0005488	binding	NULL	Mitochondrial carrier protein
115.t00055	TTHERM_00721680	4	0	0	0	0	0	1	4	GO:0005509	calcium ion binding	NULL	EF hand family protein
115.t00056	TTHERM_00721690	1	0	0	0	0	0	1	0	NULL	NULL	NULL	CRAL/TRIO domain containing protein
115.t00058	TTHERM_00721710	1	0	0	0	0	0	1	0	GO:0003777	microtubule motor activity	5.3.3.5	Kinesin motor domain containing protein
115.t00061	TTHERM_00721740	1	0	0	0	0	0	0	2	NULL	NULL	NULL	hypothetical protein
115.t00062	TTHERM_00721750	2	0	0	0	0	0	0	6	NULL	NULL	NULL	hypothetical protein
115.t00063	TTHERM_00721760	1	0	0	0	0	0	1	0	GO:0004197	cysteine-type endopeptidase activity	3.1.2.15	Ubiquitin carboxyl-terminal hydrolase family protein
115.t00065	TTHERM_00721780	1	0	0	0	0	0	2	0	NULL	NULL	NULL	hypothetical protein
115.t00069	TTHERM_00721820	1	0	0	1	0	1	0	0	GO:0004222	metalloendopeptidase activity	3.4.24.36	Leishmanolysin family protein
115.t00070	TTHERM_00721830	2	0	0	0	2	2	0	1	GO:0004812	aminoacyl-tRNA ligase activity	6.1.1.21	histidyl-tRNA synthetase family protein
115.t00077	TTHERM_00721920	1	0	0	1	0	1	10	0	NULL	NULL	NULL	hypothetical protein
117.t00002	TTHERM_00724680	1	0	0	0	0	0	1	2	NULL	NULL	NULL	Zinc transporter ZIP1
117.t00004	TTHERM_00724700	1	0	0	1	0	1	1	8	NULL	NULL	NULL	hypothetical protein
117.t00005	TTHERM_00724710	1	0	0	0	0	0	0	3	NULL	NULL	NULL	hypothetical protein
117.t00007	TTHERM_00724730	1	0	0	0	0	0	0	1	NULL	NULL	NULL	hypothetical protein
117.t00008	TTHERM_00724740	1	0	0	0	0	0	0	2	NULL	NULL	NULL	hypothetical protein
117.t00012	TTHERM_00724780	1	0	0	0	0	0	0	1	NULL	NULL	NULL	hypothetical protein
117.t00015	TTHERM_00725800	2	0	0	0	0	0	1	4	NULL	NULL	NULL	hypothetical protein
117.t00017	TTHERM_00725820	1	0	0	0	0	0	0	1	NULL	NULL	NULL	hypothetical protein
117.t00019	TTHERM_00725840	1	0	0	0	1	1	0	0	NULL	NULL	NULL	hypothetical protein
117.t00020	TTHERM_00725850	1	0	0	0	0	0	1	0	NULL	NULL	NULL	hypothetical protein
117.t00024	TTHERM_00725890	1	0	0	0	0	0	2	0	NULL	NULL	NULL	hypothetical protein
117.t00029	TTHERM_00725940	2	0	0	1	0	1	1	2	NULL	NULL	NULL	hypothetical protein
117.t00030	TTHERM_00725950	1	0	0	0	0	0	1	0	GO:0005215	transporter activity	NULL	major facilitator superfamily protein
117.t00033	TTHERM_00725980	2	0	0	1	0	1	1	0	NULL	NULL	3.4.17.12	Zinc carboxypeptidase family protein
117.t00034	TTHERM_00725990	1	0	0	0	1	1	0	5	NULL	NULL	NULL	hypothetical protein
117.t00037	TTHERM_00726020	1	0	0	0	0	0	0	1	NULL	NULL	NULL	hypothetical protein
117.t00039	TTHERM_00726040	2	0	0	0	0	0	0	2	GO:0004672	protein kinase activity	NULL	RWD domain containing protein
117.t00040	TTHERM_00726050	1	0	0	1	1	2	2	2	GO:0003676	nucleic acid binding	NULL	Tudor domain containing protein
117.t00044	TTHERM_00726090	2	0	0	0	0	0	0	6	NULL	NULL	NULL	hypothetical protein
117.t00046	TTHERM_00726110	1	0	0	0	0	0	1	0	NULL	NULL	NULL	hypothetical protein
117.t00047	TTHERM_00726120	1	0	0	0	0	0	1	0	GO:0000154	rRNA modification	2.1.1.48	dimethyladenosine transferase family protein
117.t00050	TTHERM_00726150	1	0	0	0	0	0	2	3	NULL	NULL	NULL	potassium cation channel protein
117.t00051	TTHERM_00726160	1	0	0	0	0	0	0	1	NULL	NULL	NULL	hypothetical protein
117.t00055	TTHERM_00726210	1	0	0	0	0	0	1	0	GO:0005216	ion channel activity	NULL	transporter, cation channel family protein
117.t00059	TTHERM_00726250	2	2	0	1	0	3	2	5	NULL	NULL	NULL	hypothetical protein
117.t00060	TTHERM_00726260	2	0	0	0	0	0	0	3	NULL	NULL	NULL	hypothetical protein
117.t00067	TTHERM_00726330	1	0	0	0	0	0	0	1	NULL	NULL	NULL	hypothetical protein
117.t00068	TTHERM_00726340	1	0	0	1	0	1	0	0	GO:0000175	3'-5'-exoribonuclease activity	NULL	3' exoribonuclease family, domain 1 containing protein
117.t00070	TTHERM_00726360	1	0	0	0	0	0	7	0	GO:0005515	protein binding	NULL	zinc finger protein
117.t00072	TTHERM_00726380	1	0	0	0	0	0	1	0	NULL	NULL	NULL	hypothetical protein
117.t00073	TTHERM_00726390	2	0	0	0	0	0	0	6	GO:0008717	D-alanyl-D-alanine endopeptidase activity	NULL	signal peptide peptidase family protein
117.t00074	TTHERM_00726400	2	0	0	0	0	0	0	6	GO:0005515	protein binding	NULL	Sec23/Sec24 trunk domain containing protein
117.t00075	TTHERM_00726410	1	0	0	0	0	0	1	0	NULL	NULL	NULL	hypothetical protein
117.t00076	TTHERM_00726420	1	0	0	0	0	0	1	0	NULL	NULL	NULL	hypothetical protein
117.t00078	TTHERM_00726440	1	0	0	0	0	0	2	0	GO:0004672	protein kinase activity	2.7.11.1	Protein kinase domain containing protein
117.t00081	TTHERM_00726470	1	0	0	0	1	1	7	3	GO:0003950	NAD+ ADP-ribosyltransferase activity	2.4.2.30	WGR domain containing protein
117.t00082	TTHERM_00726480	2	0	0	0	0	0	2	0	GO:0004672	protein kinase activity	2.7.11.1	Protein kinase domain containing protein
117.t00083	TTHERM_00726490	2	0	0	0	0	0	0	2	NULL	NULL	NULL	hypothetical protein
117.t00084	TTHERM_00725869	1	0	0	0	0	0	1	0	NULL	NULL	NULL	hypothetical protein
117.t00087	TTHERM_00726329	1	0	0	0	0	0	1	0	NULL	NULL	NULL	hypothetical protein
117.t00093	NULL	1	0	0	0	0	0	1	0	NULL	NULL	NULL	hypothetical protein
119.t00001	TTHERM_00730250	1	0	0	0	0	0	0	1	NULL	NULL	NULL	hypothetical protein
119.t00008	TTHERM_00730320	1	0	0	0	0	0	2	0	NULL	NULL	NULL	hypothetical protein
119.t00010	TTHERM_00730340	1	0	0	0	2	2	0	0	GO:0003676	nucleic acid binding	NULL	zinc finger protein
119.t00012	TTHERM_00730360	2	0	0	0	0	0	4	0	NULL	NULL	NULL	hypothetical protein
119.t00013	TTHERM_00730370	3	0	0	1	1	2	2	1	NULL	NULL	NULL	hypothetical protein
119.t00014	TTHERM_00731370	1	0	0	0	0	0	1	0	NULL	NULL	NULL	calponin homology (CH) domain protein
119.t00015	TTHERM_00731380	1	0	0	0	0	0	0	1	GO:0016020	membrane	NULL	Integral membrane protein DUF6 containing protein
119.t00017	TTHERM_00731400	1	0	0	0	0	0	1	0	NULL	NULL	NULL	hypothetical protein
119.t00018	TTHERM_00731410	1	0	0	1	0	1	0	4	NULL	NULL	NULL	hypothetical protein
119.t00019	TTHERM_00731420	1	0	0	0	0	0	3	0	NULL	NULL	NULL	hypothetical protein
119.t00023	TTHERM_00732450	1	0	0	0	0	0	3	7	NULL	NULL	NULL	Major Facilitator Superfamily protein
119.t00024	TTHERM_00732460	1	0	0	1	0	1	3	4	GO:0000074	regulation of progression through cell cycle	NULL	Cyclin, N-terminal domain containing protein
119.t00030	TTHERM_00732520	1	0	0	0	0	0	1	0	GO:0005515	protein binding	NULL	zinc finger protein
119.t00031	TTHERM_00732530	1	0	0	0	0	0	2	5	NULL	NULL	NULL	hypothetical protein
119.t00034	TTHERM_00732560	1	0	0	0	0	0	1	0	NULL	NULL	NULL	hypothetical protein
119.t00036	TTHERM_00732580	2	0	0	2	0	2	0	0	NULL	NULL	NULL	hypothetical protein
119.t00037	TTHERM_00732590	1	0	0	1	1	2	0	0	GO:0003743	translation initiation factor activity	NULL	translation initiation factor eIF-6, putative family protein
119.t00038	TTHERM_00732600	1	0	0	0	0	0	1	0	NULL	NULL	NULL	hypothetical protein
119.t00039	TTHERM_00732610	1	0	0	1	0	1	0	0	NULL	NULL	NULL	hypothetical protein
119.t00042	TTHERM_00732640	1	49	12	1	2	64	4	37	GO:0003735	structural constituent of ribosome	NULL	ribosomal protein L13 containing protein
119.t00044	TTHERM_00732660	1	0	0	0	0	0	1	0	NULL	NULL	NULL	hypothetical protein
119.t00047	TTHERM_00732690	1	0	0	0	0	0	2	0	NULL	NULL	NULL	hypothetical protein
119.t00048	TTHERM_00732700	1	0	0	0	0	0	0	2	NULL	NULL	NULL	hypothetical protein
119.t00049	TTHERM_00732710	1	0	0	0	0	0	6	8	NULL	NULL	2.3.1.26	MBOAT family protein
119.t00053	TTHERM_00732750	2	0	0	0	0	0	2	0	NULL	NULL	NULL	hypothetical protein
119.t00054	TTHERM_00732760	1	0	0	0	0	0	1	0	GO:0004185	serine carboxypeptidase activity	3.4.16.4	D-alanyl-D-alanine carboxypeptidase family protein
119.t00055	TTHERM_00732770	2	0	0	0	0	0	6	0	NULL	NULL	NULL	hypothetical protein
119.t00056	TTHERM_00732780	1	0	0	0	0	0	0	2	NULL	NULL	NULL	vacuolar sorting protein 9 (VPS9) domain protein
119.t00058	TTHERM_00732800	1	0	0	0	0	0	18	1	NULL	NULL	NULL	hypothetical protein
119.t00062	TTHERM_00732840	1	0	0	0	0	0	1	0	NULL	NULL	NULL	hypothetical protein
119.t00065	TTHERM_00732870	1	0	0	1	0	1	0	0	NULL	NULL	NULL	TBC domain containing protein
1190.t00001	TTHERM_02188720	1	0	2	2	0	4	2	10	GO:0003824	catalytic activity	NULL	hypothetical protein
120.t00006	TTHERM_00733950	1	0	0	1	0	1	27	6	NULL	NULL	NULL	hypothetical protein
120.t00012	TTHERM_00734010	1	0	0	0	0	0	1	0	NULL	NULL	NULL	hypothetical protein
120.t00015	TTHERM_00734040	1	0	0	0	0	0	2	0	NULL	NULL	NULL	hypothetical protein
120.t00016	TTHERM_00734050	1	0	1	0	0	1	0	0	GO:0003676	nucleic acid binding	NULL	MHCK/EF2 kinase domain family protein
120.t00032	TTHERM_00735200	1	0	0	0	0	0	0	2	NULL	NULL	NULL	hypothetical protein
120.t00033	TTHERM_00735210	1	0	0	0	0	0	0	6	NULL	NULL	NULL	hypothetical protein
120.t00036	TTHERM_00735240	1	49	6	4	3	62	10	5	GO:0005525	GTP binding	NULL	small GTP-binding protein domain containing protein
120.t00046	TTHERM_00735340	1	4	0	0	0	4	0	0	GO:0004427	inorganic diphosphatase activity	3.6.1.1	Inorganic H+ pyrophosphatase
120.t00049	TTHERM_00735370	1	0	0	1	0	1	0	0	NULL	NULL	NULL	hypothetical protein
120.t00061	TTHERM_00736480	1	70	8	2	0	80	0	1	GO:0003735	structural constituent of ribosome	NULL	Ribosomal L18p/L5e family protein
120.t00070	TTHERM_00737560	1	0	1	0	0	1	0	0	NULL	NULL	NULL	hypothetical protein
121.t00001	TTHERM_00738560	2	0	0	0	0	0	1	1	NULL	NULL	NULL	hypothetical protein
121.t00009	TTHERM_00740620	1	0	0	0	0	0	1	0	NULL	NULL	NULL	hypothetical protein
121.t00024	TTHERM_00745730	1	0	0	0	0	0	0	2	NULL	NULL	NULL	hypothetical protein
121.t00036	TTHERM_00746870	1	0	0	0	0	0	0	1	NULL	NULL	NULL	hypothetical protein
121.t00046	TTHERM_00748950	2	0	0	0	0	0	0	2	NULL	NULL	NULL	hypothetical repeat containing protein
121.t00047	TTHERM_00748960	1	0	0	0	0	0	0	1	NULL	NULL	NULL	hypothetical protein
122.t00005	TTHERM_00752050	1	0	0	1	0	1	0	0	GO:0004672	protein kinase activity	NULL	Protein kinase domain containing protein
122.t00007	TTHERM_00752070	1	0	0	0	0	0	1	0	NULL	NULL	NULL	hypothetical protein
122.t00014	TTHERM_00752140	1	0	0	0	0	0	0	1	NULL	NULL	NULL	Major Facilitator Superfamily protein
122.t00015	TTHERM_00752150	1	0	0	0	1	1	0	0	NULL	NULL	NULL	hypothetical protein
122.t00016	TTHERM_00752160	1	0	0	0	0	0	1	2	NULL	NULL	NULL	hypothetical protein
122.t00017	TTHERM_00752170	1	0	1	0	0	1	2	0	NULL	NULL	NULL	hypothetical protein
122.t00019	TTHERM_00752190	1	0	0	0	0	0	0	3	GO:0003824	catalytic activity	5.3.3.8	enoyl-CoA hydratase/isomerase family protein
122.t00020	TTHERM_00752200	1	0	0	0	0	0	1	0	NULL	NULL	NULL	hypothetical protein
122.t00022	TTHERM_00752220	1	0	0	0	0	0	0	2	NULL	NULL	NULL	hypothetical protein
122.t00023	TTHERM_00752230	1	0	0	0	0	0	1	0	NULL	NULL	NULL	hypothetical protein
122.t00028	TTHERM_00753280	3	0	0	0	0	0	1	2	GO:0000139	Golgi membrane	NULL	hypothetical protein
122.t00030	TTHERM_00753300	1	0	0	0	0	0	0	6	GO:0004497	monooxygenase activity	NULL	Protein kinase domain containing protein
122.t00034	TTHERM_00753340	1	0	5	1	5	11	10	72	NULL	NULL	NULL	hypothetical protein
122.t00039	TTHERM_00753390	1	0	0	1	0	1	0	0	NULL	NULL	NULL	hypothetical protein
122.t00043	TTHERM_00753430	1	0	0	0	0	0	1	0	NULL	NULL	NULL	hypothetical protein
122.t00047	TTHERM_00753470	1	0	0	0	0	0	1	0	NULL	NULL	NULL	hypothetical protein
122.t00053	TTHERM_00753570	1	0	0	1	0	1	1	0	NULL	NULL	NULL	hypothetical protein
122.t00054	TTHERM_00753580	1	0	0	1	4	5	2	7	NULL	NULL	NULL	hypothetical protein
122.t00067	TTHERM_00754700	1	0	0	0	0	0	1	0	GO:0004497	monooxygenase activity	1.14.14.1	Cytochrome P450 family protein
122.t00069	TTHERM_00754720	1	0	0	0	0	0	1	1	NULL	NULL	NULL	hypothetical protein
127.t00005	TTHERM_00768560	1	0	0	0	0	0	1	0	NULL	NULL	NULL	hypothetical repeat containing protein
127.t00011	TTHERM_00770600	1	0	0	1	0	1	2	0	NULL	NULL	NULL	hypothetical protein
127.t00012	TTHERM_00770610	1	0	0	1	0	1	1	2	GO:0004089	carbonate dehydratase activity	4.2.1.1	Eukaryotic-type carbonic anhydrase family protein
127.t00013	TTHERM_00770620	1	0	0	0	1	1	0	0	NULL	NULL	NULL	hypothetical protein
127.t00017	TTHERM_00770660	1	0	0	0	0	0	1	2	NULL	NULL	NULL	hypothetical protein
127.t00018	TTHERM_00770670	1	0	0	0	0	0	1	0	NULL	NULL	NULL	hypothetical protein
127.t00019	TTHERM_00770680	3	0	0	0	1	1	3	0	NULL	NULL	NULL	hypothetical protein
127.t00020	TTHERM_00770690	1	3	0	1	0	4	0	0	GO:0005524	ATP binding	NULL	chaperonin, 10 kDa family protein
127.t00021	TTHERM_00770700	1	0	0	0	0	0	2	0	NULL	NULL	NULL	hypothetical protein
127.t00025	TTHERM_00770740	1	0	0	0	0	0	0	1	NULL	NULL	NULL	zinc finger protein
127.t00027	TTHERM_00770760	1	0	0	0	1	1	0	0	NULL	NULL	NULL	hypothetical protein
127.t00028	TTHERM_00770770	1	0	0	0	0	0	1	0	GO:0005216	ion channel activity	NULL	hypothetical protein
127.t00029	TTHERM_00770780	3	0	0	0	0	0	1	2	GO:0000151	ubiquitin ligase complex	NULL	U-box domain containing protein
127.t00030	TTHERM_00770790	1	0	0	0	0	0	0	10	GO:0003824	catalytic activity	2.5.1.60	Prenyltransferase and squalene oxidase repeat family protein
127.t00031	TTHERM_00770800	2	0	0	0	0	0	5	0	NULL	NULL	NULL	FG-GAP repeat family protein
127.t00032	TTHERM_00770810	1	0	1	0	0	1	2	0	NULL	NULL	NULL	hypothetical protein
127.t00033	TTHERM_00770820	1	0	0	0	0	0	1	0	GO:0005515	protein binding	NULL	PX domain containing protein
127.t00035	TTHERM_00770840	1	0	0	0	0	0	1	0	NULL	NULL	NULL	hypothetical protein
127.t00036	TTHERM_00770850	1	0	0	1	0	1	0	0	NULL	NULL	NULL	hypothetical protein
127.t00046	TTHERM_00771980	1	0	0	0	0	0	1	0	NULL	NULL	NULL	TPR Domain containing protein
127.t00047	TTHERM_00771990	1	0	0	0	0	0	0	1	GO:0004672	protein kinase activity	NULL	Protein kinase domain containing protein
127.t00051	TTHERM_00772030	2	0	0	0	0	0	0	3	GO:0004579	dolichyl-diphosphooligosaccharide-protein glycotransferase activity	2.8.2.23	Dolichyl-diphosphooligosaccharide-protein glycosyltransferase 48kD subunit containing protein
129.t00001	TTHERM_00774810	1	0	0	0	0	0	1	0	GO:0003777	microtubule motor activity	NULL	Dynein heavy chain family protein
129.t00015	TTHERM_00775940	2	0	0	1	0	1	12	0	NULL	NULL	NULL	hypothetical protein
129.t00017	TTHERM_00775960	1	0	0	1	0	1	0	0	GO:0004672	protein kinase activity	2.7.11.1	Protein kinase domain containing protein
129.t00020	TTHERM_00775990	1	0	0	0	0	0	1	0	NULL	NULL	NULL	hypothetical protein
129.t00025	TTHERM_00777030	1	0	0	0	0	0	2	0	NULL	NULL	NULL	hypothetical protein
129.t00030	TTHERM_00777080	1	0	0	0	0	0	1	0	NULL	NULL	NULL	hypothetical protein
129.t00032	TTHERM_00777100	1	0	0	0	0	0	1	0	NULL	NULL	NULL	hypothetical protein
129.t00047	TTHERM_00777250	1	4	0	1	0	5	6	0	NULL	NULL	NULL	hypothetical protein
129.t00049	TTHERM_00777270	1	0	0	1	1	2	3	0	NULL	NULL	NULL	hypothetical protein
129.t00050	TTHERM_00777280	2	0	0	0	0	0	7	19	NULL	NULL	NULL	hypothetical protein
129.t00051	TTHERM_00777290	1	0	0	0	0	0	0	1	NULL	NULL	NULL	hypothetical protein
129.t00053	TTHERM_00777310	1	0	0	0	0	0	1	0	GO:0046872	metal ion binding	NULL	DHHC zinc finger domain containing protein
129.t00058	TTHERM_00777390	4	19	0	0	0	19	2	0	NULL	NULL	NULL	hypothetical protein
129.t00061	TTHERM_00778410	1	0	0	1	0	1	0	0	NULL	NULL	NULL	SLEI family protein
133.t00004	TTHERM_00789460	1	0	0	0	0	0	0	2	NULL	NULL	NULL	hypothetical protein
133.t00007	TTHERM_00790480	1	0	0	0	0	0	0	1	GO:0003676	nucleic acid binding	NULL	Helicase conserved C-terminal domain containing protein
133.t00012	TTHERM_00790530	2	0	0	0	0	0	1	4	GO:0005515	protein binding	NULL	zinc finger protein
133.t00013	TTHERM_00790540	3	0	0	0	0	0	0	5	GO:0007049	cell cycle	NULL	Cullin family protein
133.t00016	TTHERM_00790570	2	0	0	0	0	0	3	4	GO:0003824	catalytic activity	6.2.1.26	AMP-binding enzyme family protein
133.t00023	TTHERM_00790640	1	0	0	0	0	0	1	0	GO:0005216	ion channel activity	NULL	cation channel family protein
133.t00027	TTHERM_00790680	1	0	0	0	0	0	1	0	NULL	NULL	NULL	hypothetical protein
133.t00031	TTHERM_00790720	2	0	0	0	0	0	2	1	NULL	NULL	NULL	Leucine Rich Repeat family protein
133.t00032	TTHERM_00790730	1	0	0	0	0	0	2	0	GO:0003677	DNA binding	NULL	Myb-like DNA-binding domain containing protein
133.t00034	TTHERM_00790750	1	0	0	0	0	0	0	1	GO:0004672	protein kinase activity	NULL	TPR Domain containing protein
133.t00035	TTHERM_00790760	1	0	0	0	0	0	2	0	NULL	NULL	NULL	Kelch motif family protein
133.t00037	TTHERM_00790780	1	0	0	0	0	0	1	0	GO:0008152	metabolic process	2.4.2.4	Glycosyl transferase family, helical bundle domain containing protein
133.t00038	TTHERM_00790790	1	73	0	1	0	74	4	0	GO:0003677	DNA binding	NULL	Core histone H2A/H2B/H3/H4 family protein
133.t00041	TTHERM_00790820	1	0	1	0	0	1	0	0	NULL	NULL	NULL	hypothetical protein
133.t00050	TTHERM_00790910	1	0	0	0	0	0	1	0	NULL	NULL	NULL	hypothetical protein
133.t00052	TTHERM_00790930	1	0	0	0	0	0	1	0	NULL	NULL	NULL	hypothetical protein
133.t00053	TTHERM_00790940	2	0	0	1	0	1	1	0	GO:0003777	microtubule motor activity	NULL	Kinesin motor domain containing protein
133.t00054	TTHERM_00790950	1	0	0	1	1	2	1	2	NULL	NULL	NULL	hypothetical protein
133.t00057	TTHERM_00790729	1	0	0	0	0	0	1	0	NULL	NULL	NULL	hypothetical protein
134.t00003	TTHERM_00793970	1	0	0	0	0	0	1	0	NULL	NULL	NULL	hypothetical protein
134.t00006	TTHERM_00794000	1	0	0	0	0	0	0	1	NULL	NULL	NULL	hypothetical protein
134.t00008	TTHERM_00794020	2	8	0	1	0	9	0	0	GO:0004375	glycine dehydrogenase (decarboxylating) activity	1.4.4.2	glycine dehydrogenase family protein
134.t00010	TTHERM_00794040	1	0	0	0	0	0	1	1	NULL	NULL	NULL	hypothetical protein
134.t00011	TTHERM_00794050	1	0	0	0	0	0	0	5	NULL	NULL	NULL	hypothetical protein
134.t00014	TTHERM_00794080	1	0	0	0	0	0	1	0	NULL	NULL	NULL	hypothetical protein
134.t00017	TTHERM_00794110	2	7	0	0	1	8	0	0	GO:0004450	isocitrate dehydrogenase (NADP+) activity	1.1.1.42	dehydrogenase, isocitrate/isopropylmalate family protein
134.t00018	TTHERM_00794120	1	0	0	0	1	1	0	0	NULL	NULL	NULL	hypothetical protein
134.t00019	TTHERM_00794130	1	0	0	0	1	1	0	0	NULL	NULL	NULL	hypothetical protein
134.t00021	TTHERM_00794150	1	0	2	1	2	5	2	28	GO:0007049	cell cycle	NULL	Cofilin/tropomyosin-type actin-binding protein
134.t00022	TTHERM_00794160	2	0	0	1	0	1	0	2	NULL	NULL	NULL	Zinc carboxypeptidase family protein
134.t00024	TTHERM_00794180	1	0	0	0	0	0	3	0	GO:0003824	catalytic activity	NULL	radical SAM domain containing protein
134.t00026	TTHERM_00794200	1	0	0	0	0	0	0	1	NULL	NULL	NULL	hypothetical protein
134.t00029	TTHERM_00794230	1	0	0	0	0	0	1	0	GO:0005525	GTP binding	NULL	Ras family protein
134.t00031	TTHERM_00794250	2	0	0	0	0	0	9	4	GO:0004844	uracil DNA N-glycosylase activity	NULL	uracil-DNA glycosylase family protein
134.t00034	TTHERM_00794280	1	0	0	3	0	3	1	4	GO:0005681	spliceosome	NULL	Mitosis protein DIM1 containing protein
134.t00036	TTHERM_00794300	1	0	0	1	0	1	0	7	NULL	NULL	NULL	hypothetical protein
134.t00037	TTHERM_00794310	1	0	0	0	0	0	1	0	NULL	NULL	NULL	hypothetical protein
134.t00038	TTHERM_00794320	1	0	0	0	0	0	1	0	GO:0005515	protein binding	NULL	zinc finger protein
134.t00042	TTHERM_00794360	1	0	0	0	0	0	0	2	NULL	NULL	NULL	hypothetical protein
134.t00043	TTHERM_00794370	1	0	0	0	0	0	3	0	NULL	NULL	NULL	Glutathione S-transferase, N-terminal domain containing protein
134.t00044	TTHERM_00794380	1	0	0	0	0	0	1	0	NULL	NULL	NULL	hypothetical protein
134.t00045	TTHERM_00794390	1	0	0	0	0	0	0	1	NULL	NULL	NULL	hypothetical protein
134.t00046	TTHERM_00794400	1	0	0	1	0	1	0	0	NULL	NULL	NULL	hypothetical protein
134.t00047	TTHERM_00794410	1	0	0	0	0	0	1	0	NULL	NULL	NULL	hypothetical protein
134.t00048	TTHERM_00794420	1	0	0	0	0	0	2	1	NULL	NULL	3.1.1.23	hydrolase, alpha/beta fold family protein
134.t00050	TTHERM_00794440	1	0	0	1	0	1	0	0	NULL	NULL	NULL	hypothetical protein
134.t00051	TTHERM_00794450	2	0	0	0	0	0	2	0	NULL	NULL	NULL	hypothetical protein
134.t00053	TTHERM_00794470	1	0	1	0	1	2	1	5	NULL	NULL	NULL	hypothetical protein
134.t00054	TTHERM_00794480	2	0	0	0	0	0	5	0	NULL	NULL	NULL	hypothetical protein
134.t00055	TTHERM_00794490	1	10	0	0	0	10	0	14	GO:0004568	chitinase activity	3.2.1.14	Chitinase class I family protein
134.t00057	TTHERM_00794510	1	0	0	0	0	0	4	11	NULL	NULL	NULL	hypothetical protein
134.t00058	TTHERM_00794520	1	0	0	0	1	1	1	6	NULL	NULL	NULL	hypothetical protein
134.t00059	TTHERM_00794530	1	0	0	1	0	1	1	0	GO:0004731	purine-nucleoside phosphorylase activity	2.4.2.1	purine nucleoside phosphorylase I, inosine and guanosine-specific family protein
134.t00061	TTHERM_00794550	1	0	0	0	0	0	2	0	NULL	NULL	NULL	hypothetical protein
134.t00062	TTHERM_00794560	1	0	0	1	0	1	0	0	NULL	NULL	NULL	hypothetical protein
134.t00064	TTHERM_00794580	2	0	0	0	0	0	1	2	NULL	NULL	NULL	YT521-B-like family protein
134.t00065	TTHERM_00794590	1	0	0	0	0	0	1	0	GO:0003700	transcription factor activity	NULL	HSF-type DNA-binding domain containing protein
134.t00066	TTHERM_00794600	1	0	0	0	0	0	2	0	GO:0004518	nuclease activity	3.1.11.2	exodeoxyribonuclease III family protein
134.t00068	TTHERM_00794620	4	0	0	0	0	0	9	0	NULL	NULL	NULL	hypothetical protein
134.t00071	TTHERM_00794650	1	0	0	0	0	0	2	3	NULL	NULL	NULL	hypothetical protein
134.t00073	TTHERM_00794670	1	0	0	0	0	0	9	0	GO:0007049	cell cycle	NULL	Cyclin-dependent kinase regulatory subunit family protein
135.t00006	TTHERM_00796720	1	0	0	0	0	0	0	1	NULL	NULL	NULL	hypothetical protein
135.t00023	TTHERM_00797900	2	0	0	0	0	0	1	2	NULL	NULL	NULL	hypothetical protein
135.t00024	TTHERM_00797910	1	1	0	1	0	2	1	0	NULL	NULL	NULL	FUN14 family protein
135.t00026	TTHERM_00797930	1	2	0	0	0	2	1	0	NULL	NULL	NULL	hypothetical protein
135.t00027	TTHERM_00797940	2	0	0	1	0	1	0	2	GO:0000155	two-component sensor activity	3.6.3.1	phospholipid-translocating P-type ATPase, flippase family protein
135.t00031	TTHERM_00797980	1	0	0	0	0	0	4	0	NULL	NULL	NULL	hypothetical protein
135.t00033	TTHERM_00798000	2	0	0	0	0	0	2	2	NULL	NULL	NULL	hypothetical protein
135.t00047	TTHERM_00798140	1	0	0	0	0	0	1	0	NULL	NULL	NULL	Major Facilitator Superfamily protein
137.t00006	TTHERM_00805850	1	3	5	2	3	13	4	25	NULL	NULL	NULL	hypothetical protein
137.t00008	TTHERM_00805870	3	0	0	1	0	1	1	2	NULL	NULL	NULL	hypothetical protein
137.t00015	TTHERM_00807920	1	0	0	0	0	0	0	1	NULL	NULL	NULL	hypothetical protein
137.t00024	TTHERM_00808010	1	0	0	0	0	0	2	0	NULL	NULL	NULL	hypothetical protein
137.t00043	TTHERM_00809210	1	0	0	0	0	0	1	0	GO:0005216	ion channel activity	NULL	transporter, cation channel family protein
137.t00056	TTHERM_00809340	1	0	0	0	0	0	1	0	NULL	NULL	NULL	von Willebrand factor type A domain containing protein
137.t00060	TTHERM_00809380	1	0	0	0	0	0	2	6	GO:0004672	protein kinase activity	2.7.11.14	Protein kinase domain containing protein
137.t00062	TTHERM_00809400	1	1	0	1	0	2	3	0	GO:0008152	metabolic process	1.2.1.16	aldehyde dehydrogenase (NAD) family protein
137.t00063	TTHERM_00809410	1	0	0	0	0	0	0	2	NULL	NULL	NULL	hypothetical protein
137.t00068	TTHERM_00808009	1	0	0	0	0	0	1	0	NULL	NULL	NULL	hypothetical protein
138.t00008	TTHERM_00810520	1	0	0	0	0	0	1	0	NULL	NULL	NULL	hypothetical protein
138.t00022	TTHERM_00812640	2	0	0	0	0	0	0	2	NULL	NULL	NULL	hypothetical protein
138.t00024	TTHERM_00812660	2	0	0	0	0	0	7	0	NULL	NULL	NULL	hypothetical protein
138.t00031	TTHERM_00812730	1	0	0	0	0	0	4	4	NULL	NULL	2.3.1.51	Acyltransferase family protein
138.t00033	TTHERM_00812750	1	0	0	1	0	1	0	0	NULL	NULL	NULL	hypothetical protein
138.t00036	TTHERM_00812780	1	4	15	3	1	23	5	5	NULL	NULL	NULL	hypothetical protein
138.t00039	TTHERM_00812810	1	0	0	0	0	0	1	0	NULL	NULL	NULL	hypothetical protein
138.t00040	TTHERM_00812820	2	0	0	0	0	0	1	2	NULL	NULL	NULL	hypothetical protein
138.t00042	TTHERM_00812840	1	0	0	0	0	0	3	0	NULL	NULL	NULL	hypothetical protein
138.t00047	TTHERM_00812890	1	0	0	0	0	0	2	1	NULL	NULL	NULL	hypothetical protein
138.t00048	TTHERM_00812900	1	0	0	0	0	0	0	1	NULL	NULL	3.1.1.23	hydrolase, alpha/beta fold family protein
138.t00049	TTHERM_00812910	1	0	0	0	0	0	10	1	NULL	NULL	NULL	hypothetical protein
138.t00050	TTHERM_00812920	1	0	0	0	0	0	1	0	NULL	NULL	NULL	eukaryotic membrane protein (cytomegalovirus gH-receptor) family
138.t00052	TTHERM_00812940	1	0	0	0	0	0	2	0	NULL	NULL	NULL	hypothetical protein
138.t00053	TTHERM_00812950	1	0	0	0	1	1	9	3	GO:0005515	protein binding	NULL	SMC family, C-terminal domain containing protein
138.t00055	TTHERM_00812970	1	0	0	0	0	0	6	16	NULL	NULL	NULL	von Willebrand factor type A domain containing protein
139.t00001	TTHERM_00815090	1	0	0	0	0	0	0	2	GO:0004672	protein kinase activity	NULL	Protein kinase domain containing protein
139.t00002	TTHERM_00815100	1	0	0	0	0	0	4	0	NULL	NULL	NULL	TPR Domain containing protein
139.t00003	TTHERM_00815110	2	0	0	0	0	0	8	0	NULL	NULL	NULL	TPR Domain containing protein
139.t00004	TTHERM_00815120	1	0	0	0	0	0	1	1	NULL	NULL	NULL	cyclic nucleotide-binding domain containing protein
139.t00006	TTHERM_00815140	4	0	0	0	0	0	0	4	NULL	NULL	NULL	hypothetical protein
139.t00016	TTHERM_00816250	2	0	0	0	0	0	2	0	NULL	NULL	NULL	hypothetical protein
139.t00019	TTHERM_00817270	2	0	0	0	0	0	2	0	NULL	NULL	NULL	hypothetical protein
139.t00021	TTHERM_00817290	1	0	0	0	0	0	1	0	NULL	NULL	NULL	hypothetical protein
139.t00031	TTHERM_00818400	1	0	0	0	0	0	1	0	NULL	NULL	NULL	hypothetical protein
139.t00043	TTHERM_00819520	1	0	0	1	0	1	1	0	NULL	NULL	NULL	hypothetical protein
139.t00044	TTHERM_00819530	1	0	0	0	0	0	0	2	NULL	NULL	3.4.19.9	Gamma-glutamyl hydrolase,putative
139.t00045	TTHERM_00819540	2	0	0	0	0	0	4	8	NULL	NULL	NULL	hypothetical protein
139.t00046	TTHERM_00819550	1	0	0	1	0	1	3	3	GO:0008612	peptidyl-lysine modification to hypusine	2.5.1.46	Deoxyhypusine synthase family protein
139.t00051	TTHERM_00819600	2	0	0	0	0	0	0	5	NULL	NULL	NULL	hypothetical protein
139.t00059	TTHERM_00820670	1	0	0	0	0	0	1	1	NULL	NULL	NULL	hypothetical protein
139.t00060	TTHERM_00820680	1	0	0	0	0	0	2	2	NULL	NULL	NULL	hypothetical protein
139.t00062	TTHERM_00820700	2	0	0	0	0	0	0	4	NULL	NULL	NULL	hypothetical protein
139.t00064	TTHERM_00820720	1	0	0	0	0	0	0	1	NULL	NULL	NULL	Pectinacetylesterase family protein
139.t00068	TTHERM_00820760	1	0	0	0	0	0	1	0	NULL	NULL	NULL	Pectinacetylesterase family protein
139.t00073	TTHERM_00815123	1	0	0	0	0	0	1	1	NULL	NULL	NULL	hypothetical protein
14.t00004	TTHERM_00162890	1	0	0	0	0	0	1	0	NULL	NULL	NULL	hypothetical protein
14.t00011	TTHERM_00163950	1	0	0	0	0	0	0	1	NULL	NULL	NULL	conserved hypothetical protein
14.t00020	TTHERM_00165030	1	0	0	0	0	0	1	0	NULL	NULL	NULL	hypothetical protein
14.t00032	TTHERM_00169110	1	0	0	0	0	0	1	0	NULL	NULL	NULL	Glutathione S-transferase, N-terminal domain containing protein
14.t00037	TTHERM_00170150	1	0	0	0	0	0	0	2	NULL	NULL	NULL	conserved hypothetical protein
14.t00039	TTHERM_00170170	1	0	0	0	0	0	1	0	NULL	NULL	2.8.1.7	selenocysteine lyase family protein
14.t00042	TTHERM_00170200	1	0	0	1	0	1	0	0	NULL	NULL	NULL	hypothetical protein
14.t00044	TTHERM_00170220	1	0	0	0	0	0	3	0	NULL	NULL	NULL	hypothetical protein
14.t00045	TTHERM_00170230	1	0	0	0	0	0	3	0	NULL	NULL	NULL	hypothetical protein
14.t00047	TTHERM_00170250	1	0	0	1	0	1	0	2	NULL	NULL	NULL	hypothetical protein
14.t00048	TTHERM_00170260	2	0	0	0	0	0	4	2	NULL	NULL	NULL	hypothetical protein
14.t00050	TTHERM_00170280	1	0	0	0	0	0	1	0	NULL	NULL	NULL	hypothetical protein
14.t00051	TTHERM_00170290	1	0	0	0	0	0	1	0	NULL	NULL	NULL	hypothetical protein
14.t00053	TTHERM_00170310	1	0	0	0	0	0	1	0	GO:0004835	tubulin-tyrosine ligase activity	6.3.2.25	Tubulin-tyrosine ligase family protein
14.t00054	TTHERM_00170320	4	0	0	1	0	1	2	4	GO:0003872	6-phosphofructokinase activity	2.7.1.90	Phosphofructokinase family protein
14.t00055	TTHERM_00170330	1	0	0	1	0	1	2	0	NULL	NULL	NULL	cell surface immobilization antigen SerH6, putative
14.t00059	TTHERM_00170400	1	0	0	0	0	0	1	0	NULL	NULL	NULL	conserved hypothetical protein
14.t00063	TTHERM_00170440	1	0	0	0	0	0	3	2	NULL	NULL	NULL	cell surface immobilization antigen SerH4, putative
14.t00067	TTHERM_00170480	3	0	0	0	0	0	0	3	NULL	NULL	NULL	hypothetical protein
14.t00068	TTHERM_00170490	1	0	0	0	0	0	0	2	NULL	NULL	3.5.2.6	TPR repeat protein, sel--1 fsubfamily
14.t00070	TTHERM_00170510	1	0	0	0	1	1	0	0	GO:0004672	protein kinase activity	NULL	Protein kinase domain containing protein
14.t00071	TTHERM_00170520	1	0	0	0	0	0	5	0	NULL	NULL	NULL	hypothetical protein
14.t00073	TTHERM_00170540	1	0	0	0	0	0	1	0	NULL	NULL	NULL	hypothetical protein
14.t00076	TTHERM_00170570	1	0	0	0	0	0	5	0	NULL	NULL	NULL	hypothetical protein
14.t00083	TTHERM_00171630	1	0	0	0	0	0	1	0	GO:0008531	riboflavin kinase activity	2.7.1.26	Riboflavin kinase / FAD synthetase family protein
14.t00084	TTHERM_00171640	1	0	0	0	0	0	1	2	NULL	NULL	NULL	hypothetical protein
14.t00090	TTHERM_00171700	1	0	0	0	0	0	1	0	NULL	NULL	NULL	hypothetical protein
14.t00092	TTHERM_00171720	1	0	0	0	0	0	0	2	NULL	NULL	NULL	conserved hypothetical protein
14.t00096	TTHERM_00171760	1	0	0	0	0	0	7	0	NULL	NULL	NULL	hydrolase, NUDIX family protein
14.t00099	TTHERM_00171790	2	0	0	0	0	0	3	0	NULL	NULL	NULL	conserved hypothetical protein
14.t00103	TTHERM_00171830	1	0	0	0	0	0	0	2	GO:0009168	purine ribonucleoside monophosphate biosynthetic process	3.5.4.6	Adenosine/AMP deaminase family protein
14.t00105	TTHERM_00171850	2	1	0	0	1	2	0	0	GO:0005524	ATP binding	NULL	dnak protein BiP
14.t00106	TTHERM_00171860	2	0	0	2	1	3	1	0	GO:0004672	protein kinase activity	NULL	Protein kinase domain containing protein
14.t00107	TTHERM_00171870	2	0	0	0	1	1	0	4	GO:0005279	amino acid-polyamine transporter activity	NULL	Transmembrane amino acid transporter protein
14.t00119	TTHERM_00179910	2	0	0	0	0	0	0	2	NULL	NULL	NULL	conserved hypothetical protein
14.t00122	TTHERM_00180930	2	0	0	0	0	0	5	0	NULL	NULL	NULL	conserved hypothetical protein
14.t00125	TTHERM_00180960	1	0	0	0	0	0	4	2	NULL	NULL	NULL	hypothetical protein
14.t00126	TTHERM_00180970	2	0	0	0	1	1	1	0	GO:0000074	regulation of progression through cell cycle	NULL	Cyclin, N-terminal domain containing protein
14.t00129	TTHERM_00181000	1	0	0	0	0	0	0	4	NULL	NULL	NULL	hypothetical protein
14.t00133	TTHERM_00181040	1	0	0	0	2	2	0	0	NULL	NULL	NULL	hypothetical protein
14.t00135	TTHERM_00181060	2	0	0	1	0	1	1	1	NULL	NULL	3.2.1.20	Glycosyl hydrolases family 31 protein
14.t00138	TTHERM_00181090	1	0	0	0	0	0	1	0	NULL	NULL	NULL	hypothetical protein
14.t00139	TTHERM_00181100	1	0	0	0	0	0	1	0	GO:0004730	pseudouridylate synthase activity	5.4.99.12	tRNA pseudouridine synthase A family protein
14.t00153	TTHERM_00185200	1	0	0	0	0	0	0	2	NULL	NULL	NULL	SRP54-type protein, GTPase domain containing protein
14.t00156	TTHERM_00185230	2	131	0	0	0	131	0	0	GO:0004807	triose-phosphate isomerase activity	5.3.1.1	triosephosphate isomerase
14.t00158	TTHERM_00185250	2	0	0	0	0	0	1	1	NULL	NULL	NULL	hypothetical protein
14.t00159	TTHERM_00185260	3	0	0	1	0	1	3	0	NULL	NULL	NULL	hypothetical protein
14.t00160	TTHERM_00185270	1	0	0	0	0	0	1	0	NULL	NULL	NULL	hypothetical protein
14.t00161	TTHERM_00185280	1	2	0	0	0	2	0	1	NULL	NULL	NULL	hypothetical protein
14.t00162	TTHERM_00185290	1	0	0	0	0	0	1	0	NULL	NULL	NULL	hypothetical protein
14.t00164	TTHERM_00185310	1	0	0	0	0	0	0	1	NULL	NULL	NULL	hypothetical protein
14.t00168	TTHERM_00185350	1	0	1	0	0	1	2	4	GO:0003824	catalytic activity	NULL	ubiquitin-activating enzyme
14.t00170	TTHERM_00185370	1	0	0	0	0	0	0	1	NULL	NULL	NULL	hypothetical protein
14.t00171	TTHERM_00185380	1	0	0	1	0	1	0	1	NULL	NULL	NULL	hypothetical protein
14.t00172	TTHERM_00185390	1	0	0	0	0	0	1	0	NULL	NULL	NULL	hypothetical protein
14.t00173	TTHERM_00185400	2	0	0	1	0	1	1	0	NULL	NULL	NULL	hypothetical protein
14.t00175	TTHERM_00185420	1	0	0	0	0	0	1	0	NULL	NULL	NULL	hypothetical protein
14.t00176	TTHERM_00185430	1	0	0	0	0	0	1	1	NULL	NULL	NULL	hypothetical protein
14.t00178	TTHERM_00185450	1	0	0	0	2	2	1	3	NULL	NULL	NULL	hypothetical protein
14.t00180	TTHERM_00185470	1	0	0	0	0	0	0	2	NULL	NULL	NULL	hypothetical protein
14.t00181	TTHERM_00185480	2	0	0	0	0	0	1	1	NULL	NULL	NULL	TPR Domain containing protein
14.t00183	TTHERM_00185500	1	0	0	0	1	1	0	0	GO:0006470	protein amino acid dephosphorylation	3.1.3.16	Dual specificity phosphatase, catalytic domain containing protein
14.t00187	TTHERM_00185540	1	0	1	1	0	2	10	3	NULL	NULL	NULL	hypothetical protein
14.t00188	TTHERM_00185550	1	0	0	0	0	0	1	0	GO:0003777	microtubule motor activity	NULL	Kinesin motor domain containing protein
14.t00189	TTHERM_00185560	1	0	0	0	1	1	0	4	NULL	NULL	NULL	hypothetical protein
14.t00190	TTHERM_00185570	1	0	0	0	1	1	1	0	NULL	NULL	NULL	hypothetical protein
14.t00194	TTHERM_00185610	1	0	0	0	0	0	0	2	GO:0004497	monooxygenase activity	1.14.14.1	Cytochrome P450 family protein
14.t00197	TTHERM_00185640	3	0	0	0	0	0	25	0	NULL	NULL	NULL	jmjC domain containing protein
14.t00198	TTHERM_00185650	1	0	0	0	0	0	1	0	GO:0003676	nucleic acid binding	NULL	Zinc finger, C2H2 type family protein
14.t00199	TTHERM_00185660	1	0	0	0	0	0	0	3	GO:0005509	calcium ion binding	NULL	EF hand family protein
14.t00204	TTHERM_00185710	1	0	0	0	0	0	0	2	NULL	NULL	NULL	hypothetical protein
14.t00209	TTHERM_00185760	1	0	0	0	0	0	2	0	NULL	NULL	NULL	hypothetical protein
14.t00210	TTHERM_00185770	1	0	0	1	0	1	0	0	GO:0004672	protein kinase activity	2.7.11.1	Protein kinase domain containing protein
14.t00216	TTHERM_00185830	1	0	0	0	0	0	1	0	NULL	NULL	NULL	hypothetical protein
14.t00217	TTHERM_00185840	2	0	0	0	0	0	0	2	GO:0004182	carboxypeptidase A activity	NULL	Zinc carboxypeptidase family protein
14.t00219	TTHERM_00185860	1	0	0	0	0	0	1	0	NULL	NULL	NULL	conserved hypothetical protein
14.t00220	TTHERM_00185870	1	0	0	0	0	0	0	1	NULL	NULL	NULL	SNARE domain containing protein
14.t00221	TTHERM_00185880	3	0	0	0	0	0	4	0	NULL	NULL	NULL	hypothetical protein
14.t00223	TTHERM_00185900	4	0	0	0	0	0	1	4	NULL	NULL	3.1.1.79	hormone sensitive lipase, putative
14.t00224	TTHERM_00185910	1	0	0	0	0	0	1	0	NULL	NULL	NULL	conserved hypothetical protein
14.t00227	TTHERM_00185940	1	0	0	0	0	0	1	0	GO:0005525	GTP binding	NULL	small GTP-binding protein domain containing protein
14.t00228	TTHERM_00186010	1	0	0	0	0	0	1	0	NULL	NULL	NULL	hypothetical protein
14.t00231	TTHERM_00186040	1	0	0	0	0	0	0	1	NULL	NULL	NULL	hypothetical protein
14.t00238	TTHERM_00187100	1	0	0	0	0	0	1	0	GO:0005216	ion channel activity	NULL	cation channel family protein
14.t00239	TTHERM_00187110	2	0	0	0	0	0	0	7	NULL	NULL	NULL	Laminin A family protein
14.t00240	TTHERM_00187120	1	0	1	0	0	1	1	4	NULL	NULL	NULL	EF hand family protein
14.t00245	TTHERM_00187170	1	0	0	0	1	1	0	4	NULL	NULL	NULL	hypothetical protein
14.t00246	TTHERM_00187180	1	0	0	0	1	1	0	3	NULL	NULL	NULL	conserved hypothetical protein
14.t00255	TTHERM_00187270	1	0	0	0	0	0	1	0	GO:0003824	catalytic activity	6.2.1.3	AMP-binding enzyme family protein
14.t00260	TTHERM_00170479	1	0	0	0	0	0	1	0	NULL	NULL	NULL	conserved hypothetical protein
143.t00013	TTHERM_00826850	1	0	0	0	0	0	0	2	NULL	NULL	NULL	cyclic nucleotide-binding domain containing protein
143.t00015	TTHERM_00826870	1	0	0	0	0	0	3	0	GO:0008430	selenium binding	NULL	selT/selW/selH selenoprotein domain containing protein
143.t00018	TTHERM_00826900	1	0	0	0	1	1	0	0	NULL	NULL	NULL	hypothetical protein
143.t00019	TTHERM_00826910	1	0	0	0	0	0	2	0	NULL	NULL	NULL	hypothetical protein
143.t00020	TTHERM_00826920	1	0	0	0	0	0	1	0	NULL	NULL	NULL	hypothetical protein
143.t00022	TTHERM_00826950	1	0	0	0	0	0	3	0	NULL	NULL	NULL	hypothetical protein
143.t00024	TTHERM_00826970	1	0	0	0	0	0	1	0	NULL	NULL	NULL	hypothetical protein
143.t00025	TTHERM_00826980	2	0	0	0	0	0	1	5	GO:0005215	transporter activity	NULL	major facilitator superfamily protein
143.t00032	TTHERM_00827050	2	0	0	1	1	2	0	0	NULL	NULL	NULL	hypothetical protein
143.t00039	TTHERM_00827120	2	0	0	0	0	0	0	4	NULL	NULL	NULL	C2 domain containing protein
143.t00040	TTHERM_00827130	2	0	0	0	0	0	3	0	NULL	NULL	NULL	hypothetical protein
143.t00044	TTHERM_00827170	1	0	0	0	0	0	1	0	NULL	NULL	NULL	hypothetical protein
143.t00047	TTHERM_00827200	1	0	0	0	0	0	1	0	NULL	NULL	NULL	hypothetical protein
144.t00007	TTHERM_00829330	1	0	0	0	0	0	1	0	NULL	NULL	NULL	hypothetical protein
144.t00010	TTHERM_00829360	1	0	0	0	0	0	0	2	NULL	NULL	NULL	F-box domain containing protein
144.t00012	TTHERM_00829380	1	2	10	4	1	17	6	0	NULL	NULL	NULL	hypothetical protein
144.t00017	TTHERM_00829420	1	0	0	0	0	0	2	0	NULL	NULL	NULL	hypothetical protein
144.t00020	TTHERM_00829450	1	0	0	1	0	1	0	0	NULL	NULL	NULL	hypothetical protein
144.t00021	TTHERM_00829460	1	0	0	0	0	0	0	2	GO:0004497	monooxygenase activity	1.14.16.4	Biopterin-dependent aromatic amino acid hydroxylase family protein
144.t00022	TTHERM_00829470	1	0	0	0	0	0	0	1	NULL	NULL	NULL	hypothetical protein
144.t00023	TTHERM_00829480	3	0	0	1	0	1	0	4	NULL	NULL	NULL	hypothetical protein
144.t00026	TTHERM_00830500	1	0	0	0	0	0	1	0	NULL	NULL	NULL	hypothetical protein
144.t00028	TTHERM_00831510	1	0	0	0	0	0	1	0	NULL	NULL	NULL	hypothetical protein
144.t00032	TTHERM_00831550	1	0	0	0	0	0	2	0	NULL	NULL	NULL	hypothetical protein
144.t00041	TTHERM_00833620	2	0	0	0	0	0	1	2	NULL	NULL	NULL	Repeated sequence found in lipoprotein LPP containing protein
144.t00047	TTHERM_00833680	1	0	0	0	1	1	0	0	GO:0005525	GTP binding	NULL	hypothetical protein
144.t00048	TTHERM_00833690	1	0	0	0	0	0	1	0	NULL	NULL	NULL	hypothetical protein
144.t00051	TTHERM_00833720	2	0	0	1	0	1	3	0	NULL	NULL	NULL	hypothetical protein
144.t00052	TTHERM_00833730	2	0	0	0	0	0	2	0	NULL	NULL	NULL	hypothetical protein
144.t00054	TTHERM_00833750	1	0	0	0	0	0	0	2	GO:0003677	DNA binding	NULL	transcriptional regulator, Sir2 family protein
144.t00057	TTHERM_00833780	1	0	0	0	0	0	1	0	NULL	NULL	NULL	hypothetical protein
144.t00059	TTHERM_00833800	1	0	0	0	0	0	0	1	NULL	NULL	NULL	hypothetical protein
144.t00063	TTHERM_00833840	1	3	1	0	0	4	2	4	NULL	NULL	NULL	hypothetical protein
144.t00066	TTHERM_00833870	1	0	0	0	0	0	1	2	GO:0005515	protein binding	NULL	Pex2 / Pex12 amino terminal region family protein
145.t00010	TTHERM_00834970	1	0	2	1	2	5	1	10	NULL	NULL	NULL	hypothetical protein
145.t00012	TTHERM_00834990	1	0	0	0	0	0	0	1	NULL	NULL	NULL	hypothetical protein
145.t00013	TTHERM_00835000	1	0	0	0	0	0	1	0	NULL	NULL	NULL	hypothetical protein
145.t00015	TTHERM_00835020	1	0	0	0	0	0	0	1	GO:0008717	D-alanyl-D-alanine endopeptidase activity	NULL	signal peptide peptidase family protein
145.t00017	TTHERM_00835040	1	0	0	0	0	0	1	2	NULL	NULL	NULL	hypothetical protein
145.t00018	TTHERM_00835050	1	0	0	0	0	0	2	0	NULL	NULL	NULL	hypothetical protein
145.t00019	TTHERM_00835060	1	0	0	0	0	0	1	0	GO:0004182	carboxypeptidase A activity	NULL	Zinc carboxypeptidase family protein
145.t00023	TTHERM_00835100	2	0	0	0	0	0	0	2	NULL	NULL	NULL	hypothetical protein
145.t00026	TTHERM_00835130	1	0	0	0	0	0	4	2	NULL	NULL	NULL	hypothetical protein
145.t00043	TTHERM_00835300	1	0	0	0	0	0	1	0	NULL	NULL	NULL	hypothetical protein
145.t00044	TTHERM_00835310	1	0	0	0	0	0	1	0	NULL	NULL	NULL	hypothetical protein
145.t00046	TTHERM_00835330	1	0	0	1	1	2	1	0	NULL	NULL	NULL	hypothetical protein
145.t00047	TTHERM_00835340	1	0	0	0	0	0	1	0	GO:0005634	nucleus	NULL	Sm protein
145.t00048	TTHERM_00835350	2	58	0	2	0	60	2	7	GO:0006464	protein modification process	NULL	Ubiquitin family protein
145.t00053	TTHERM_00835400	1	0	0	0	0	0	0	2	NULL	NULL	NULL	hypothetical protein
145.t00059	TTHERM_00835460	1	0	0	0	1	1	0	0	NULL	NULL	NULL	GCC2 and GCC3 family protein
145.t00062	TTHERM_00835490	1	0	0	1	0	1	0	0	NULL	NULL	NULL	hypothetical protein
145.t00066	TTHERM_00835530	1	0	0	0	0	0	0	2	NULL	NULL	NULL	hypothetical protein
145.t00069	TTHERM_00835560	1	0	0	0	0	0	0	1	NULL	NULL	NULL	hypothetical protein
148.t00015	TTHERM_00845840	1	0	0	0	0	0	1	0	NULL	NULL	NULL	hypothetical protein
148.t00017	TTHERM_00845860	1	0	0	0	0	0	1	0	NULL	NULL	NULL	hypothetical protein
148.t00019	TTHERM_00845880	1	0	0	0	0	0	1	0	NULL	NULL	NULL	hypothetical protein
148.t00020	TTHERM_00845890	1	0	0	1	0	1	0	0	NULL	NULL	NULL	hypothetical protein
148.t00021	TTHERM_00845900	2	0	1	0	2	3	8	6	GO:0004672	protein kinase activity	NULL	TPR Domain containing protein
148.t00023	TTHERM_00846910	1	0	0	0	0	0	1	1	NULL	NULL	NULL	hypothetical protein
148.t00025	TTHERM_00846930	1	0	0	0	0	0	5	11	NULL	NULL	NULL	hypothetical protein
148.t00026	TTHERM_00846940	1	0	0	0	0	0	1	13	NULL	NULL	NULL	hypothetical protein
148.t00038	TTHERM_00847060	1	0	0	0	0	0	1	0	NULL	NULL	NULL	hypothetical protein
148.t00040	TTHERM_00848070	1	0	0	0	0	0	2	1	NULL	NULL	NULL	hypothetical protein
148.t00042	TTHERM_00848090	2	0	0	0	1	1	2	0	GO:0003723	RNA binding	NULL	Eukaryotic translation initiation factor 2 alpha subunit family protein
148.t00043	TTHERM_00848100	1	0	0	0	0	0	1	6	NULL	NULL	NULL	hypothetical protein
148.t00046	TTHERM_00848130	1	0	0	0	0	0	2	0	NULL	NULL	NULL	hypothetical protein
151.t00005	TTHERM_00854230	1	0	0	0	0	0	0	2	NULL	NULL	3.1.1.1	Phospholipase/Carboxylesterase family protein
151.t00006	TTHERM_00854240	2	0	0	0	0	0	1	2	NULL	NULL	NULL	hypothetical protein
151.t00007	TTHERM_00854250	1	0	0	0	0	0	0	1	NULL	NULL	NULL	hypothetical protein
151.t00010	TTHERM_00854280	1	0	0	0	0	0	0	1	GO:0006388	tRNA splicing	NULL	RNA 2'-phosphotransferase, Tpt1 / KptA family protein
151.t00012	TTHERM_00854300	1	0	0	1	0	1	1	0	GO:0003677	DNA binding	NULL	Myb-like DNA-binding domain containing protein
151.t00027	TTHERM_00856430	1	0	0	0	0	0	3	2	GO:0003824	catalytic activity	3.6.3.9	E1-E2 ATPase family protein
151.t00028	TTHERM_00856440	3	0	0	0	0	0	2	2	GO:0005524	ATP binding	3.6.3.9	E1-E2 ATPase family protein
151.t00030	TTHERM_00856460	1	0	0	0	0	0	0	1	NULL	NULL	NULL	hypothetical protein
151.t00032	TTHERM_00856480	1	0	0	0	0	0	1	0	NULL	NULL	NULL	hypothetical protein
151.t00033	TTHERM_00856490	1	0	1	0	0	1	0	0	NULL	NULL	NULL	hypothetical protein
151.t00034	TTHERM_00856500	1	0	0	0	0	0	5	4	GO:0004672	protein kinase activity	2.7.10.1	Protein kinase domain containing protein
151.t00036	TTHERM_00856520	1	0	0	1	0	1	0	0	GO:0007049	cell cycle	NULL	Cullin family protein
151.t00037	TTHERM_00856530	2	0	0	0	0	0	2	0	NULL	NULL	NULL	hypothetical protein
151.t00038	TTHERM_00856550	2	0	0	0	0	0	2	0	GO:0006508	proteolysis	3.4.19.1	prolyl oligopeptidase family protein
151.t00039	TTHERM_00856570	1	0	0	0	0	0	4	43	NULL	NULL	NULL	hypothetical protein
151.t00042	TTHERM_00856600	2	0	0	0	0	0	1	1	NULL	NULL	NULL	hypothetical protein
151.t00043	TTHERM_00856610	1	0	0	0	0	0	0	1	NULL	NULL	NULL	hypothetical protein
151.t00050	TTHERM_00856680	1	0	0	0	0	0	4	8	NULL	NULL	NULL	hypothetical protein
151.t00051	TTHERM_00856700	1	0	0	0	0	0	1	0	NULL	NULL	NULL	hypothetical protein
152.t00003	TTHERM_00857800	1	0	0	0	0	0	0	1	NULL	NULL	NULL	hypothetical protein
152.t00004	TTHERM_00857810	1	0	0	0	0	0	0	10	GO:0005856	cytoskeleton	NULL	ARP2/3 complex 20 kDa subunit (ARPC4)
152.t00005	TTHERM_00857820	1	0	0	1	0	1	0	0	NULL	NULL	NULL	hypothetical protein
152.t00009	TTHERM_00857860	2	0	0	2	0	2	0	0	NULL	NULL	NULL	hypothetical protein
152.t00011	TTHERM_00857880	2	0	0	1	0	1	3	2	GO:0003676	nucleic acid binding	NULL	polyadenylate-binding protein
152.t00012	TTHERM_00857890	2	0	0	0	0	0	2	0	GO:0003677	DNA binding	NULL	MutS domain II family protein
152.t00013	TTHERM_00857900	1	0	0	1	0	1	0	0	NULL	NULL	NULL	hypothetical protein
152.t00014	TTHERM_00857910	1	0	0	0	0	0	2	0	NULL	NULL	NULL	hypothetical protein
152.t00015	TTHERM_00857920	2	0	0	0	0	0	2	14	NULL	NULL	NULL	hypothetical protein
152.t00021	TTHERM_00857980	1	0	0	0	2	2	0	12	NULL	NULL	NULL	hypothetical protein
152.t00022	TTHERM_00857990	1	0	0	0	1	1	0	6	NULL	NULL	NULL	hypothetical protein
152.t00025	TTHERM_00858020	3	0	0	0	0	0	2	3	GO:0004672	protein kinase activity	NULL	Protein kinase domain containing protein
152.t00034	TTHERM_00858110	1	0	0	0	0	0	0	1	GO:0005515	protein binding	NULL	zinc finger protein
152.t00035	TTHERM_00858120	3	0	0	0	1	1	1	2	NULL	NULL	NULL	IQ calmodulin-binding motif family protein
152.t00041	TTHERM_00859200	2	0	0	0	0	0	0	2	NULL	NULL	NULL	hypothetical protein
152.t00044	TTHERM_00859230	1	0	0	0	0	0	1	0	NULL	NULL	NULL	hypothetical protein
152.t00045	TTHERM_00859240	1	0	0	0	0	0	2	0	NULL	NULL	NULL	hypothetical protein
152.t00046	TTHERM_00859250	1	0	0	0	0	0	1	0	NULL	NULL	NULL	hypothetical protein
152.t00047	TTHERM_00859260	1	138	0	1	1	140	1	0	GO:0003746	translation elongation factor activity	NULL	EF-1 guanine nucleotide exchange domain containing protein
152.t00048	TTHERM_00859270	1	0	0	0	0	0	1	0	NULL	NULL	NULL	hypothetical protein
152.t00050	TTHERM_00859290	1	0	0	1	0	1	1	0	GO:0004835	tubulin-tyrosine ligase activity	6.3.2.25	Tubulin-tyrosine ligase family protein
152.t00053	TTHERM_00859320	1	0	0	0	0	0	0	3	GO:0004609	phosphatidylserine decarboxylase activity	4.1.1.65	phosphatidylserine decarboxylase family protein
152.t00054	TTHERM_00859330	1	0	0	0	0	0	0	2	GO:0003677	DNA binding	NULL	transcriptional regulator, Sir2 family protein
153.t00022	TTHERM_00861600	1	0	0	0	0	0	1	0	NULL	NULL	NULL	hypothetical protein
153.t00038	TTHERM_00862750	1	0	0	0	0	0	1	0	NULL	NULL	NULL	hypothetical protein
155.t00008	TTHERM_00866510	1	0	0	0	0	0	1	0	NULL	NULL	NULL	hypothetical protein
155.t00026	TTHERM_00873620	1	0	0	0	0	0	1	0	NULL	NULL	NULL	hypothetical protein
155.t00039	TTHERM_00874740	1	0	0	0	0	0	1	0	GO:0006508	proteolysis	3.4.22.16	Papain family cysteine protease containing protein
155.t00040	TTHERM_00874750	1	0	0	0	0	0	1	0	GO:0006508	proteolysis	3.4.22.15	Papain family cysteine protease containing protein
155.t00041	TTHERM_00874760	1	0	0	0	0	0	0	1	NULL	NULL	NULL	hypothetical protein
155.t00043	TTHERM_00874780	1	0	0	0	0	0	0	2	NULL	NULL	NULL	hypothetical protein
155.t00045	TTHERM_00874800	1	0	0	0	0	0	1	0	NULL	NULL	NULL	hypothetical protein
155.t00051	TTHERM_00875850	1	0	0	0	0	0	0	1	NULL	NULL	NULL	hypothetical protein
156.t00010	TTHERM_00876970	2	0	0	0	0	0	0	5	GO:0003824	catalytic activity	NULL	Sterol desaturase family protein
156.t00011	TTHERM_00876980	1	0	0	1	1	2	7	4	NULL	NULL	NULL	hypothetical protein
156.t00013	TTHERM_00877000	1	0	0	0	0	0	1	0	NULL	NULL	NULL	hypothetical protein
156.t00015	TTHERM_00877020	1	4	0	0	0	4	1	2	GO:0004576	oligosaccharyl transferase activity	NULL	Oligosaccharyl transferase STT3 subunit family protein
156.t00016	TTHERM_00877030	2	0	0	0	0	0	2	0	NULL	NULL	NULL	hypothetical protein
156.t00017	TTHERM_00877040	1	0	0	0	0	0	0	1	NULL	NULL	NULL	hypothetical protein
156.t00018	TTHERM_00877050	1	3	0	0	1	4	3	1	GO:0006457	protein folding	5.2.1.8	peptidyl-prolyl cis-trans isomerase, cyclophilin-type family protein
156.t00019	TTHERM_00877060	2	0	1	0	0	1	2	8	GO:0031072	heat shock protein binding	NULL	DnaJ domain containing protein
156.t00021	TTHERM_00877080	1	0	0	0	0	0	3	1	NULL	NULL	NULL	hypothetical protein
156.t00022	TTHERM_00877090	2	0	0	0	0	0	1	0	NULL	NULL	NULL	hypothetical protein
156.t00025	TTHERM_00877120	1	0	0	0	0	0	2	1	NULL	NULL	NULL	hypothetical protein
156.t00027	TTHERM_00878130	1	0	0	0	0	0	0	1	NULL	NULL	NULL	cyclic nucleotide-binding domain containing protein
156.t00029	TTHERM_00878150	1	0	0	1	0	1	0	0	NULL	NULL	NULL	hypothetical protein
156.t00031	TTHERM_00878170	2	0	0	1	2	3	2	2	NULL	NULL	NULL	hypothetical protein
156.t00033	TTHERM_00878190	1	0	0	0	0	0	1	0	NULL	NULL	NULL	hypothetical protein
156.t00034	TTHERM_00878200	1	0	0	0	0	0	1	0	NULL	NULL	NULL	hypothetical protein
156.t00050	TTHERM_00881330	1	0	0	0	0	0	0	2	GO:0006508	proteolysis	3.4.22.31	Papain family cysteine protease containing protein
156.t00055	TTHERM_00881380	1	0	1	0	0	1	2	0	GO:0006508	proteolysis	3.4.22.16	Papain family cysteine protease containing protein
156.t00058	TTHERM_00881410	1	0	0	0	0	0	3	4	GO:0006508	proteolysis	3.4.22.14	Papain family cysteine protease containing protein
156.t00059	TTHERM_00881420	1	0	0	0	0	0	9	2	GO:0006508	proteolysis	3.4.22.31	Papain family cysteine protease containing protein
156.t00060	TTHERM_00881430	1	0	0	0	0	0	2	0	NULL	NULL	NULL	hypothetical protein
156.t00061	TTHERM_00881440	1	0	0	0	0	0	26	17	GO:0006508	proteolysis	3.4.22.31	Papain family cysteine protease containing protein
156.t00062	TTHERM_00881450	1	0	0	0	0	0	16	10	GO:0006508	proteolysis	3.4.22.16	Papain family cysteine protease containing protein
156.t00064	TTHERM_00881470	1	0	0	0	0	0	1	0	NULL	NULL	NULL	TPR Domain containing protein
156.t00065	TTHERM_00881480	2	2	0	0	0	2	1	2	GO:0004143	diacylglycerol kinase activity	NULL	Diacylglycerol kinase accessory domain (presumed)
156.t00066	TTHERM_00881490	2	0	0	0	1	1	1	0	NULL	NULL	NULL	hypothetical protein
158.t00008	TTHERM_00888060	1	0	0	0	0	0	1	0	GO:0003677	DNA binding	NULL	UvrD/REP helicase family protein
158.t00010	TTHERM_00889070	1	0	0	0	0	0	1	0	NULL	NULL	NULL	hypothetical protein
158.t00012	TTHERM_00890080	1	0	0	0	0	0	2	0	NULL	NULL	NULL	hypothetical protein
158.t00014	TTHERM_00890100	1	0	0	0	0	0	10	4	NULL	NULL	NULL	hypothetical protein
158.t00015	TTHERM_00890110	1	0	0	0	0	0	1	0	NULL	NULL	NULL	hypothetical protein
158.t00016	TTHERM_00890120	2	0	0	0	0	0	1	1	GO:0006457	protein folding	5.2.1.8	peptidyl-prolyl cis-trans isomerase, cyclophilin-type family protein
158.t00017	TTHERM_00890130	1	0	0	0	0	0	0	1	NULL	NULL	NULL	Uncharacterized BCR, YhhW family COG1741 containing protein
158.t00018	TTHERM_00890140	1	0	0	1	0	1	1	0	NULL	NULL	NULL	Uncharacterized BCR, YhhW family COG1741 containing protein
158.t00019	TTHERM_00890150	1	0	0	1	0	1	0	1	NULL	NULL	NULL	hypothetical protein
158.t00020	TTHERM_00890160	1	0	0	0	0	0	2	0	NULL	NULL	NULL	TPR Domain containing protein
158.t00022	TTHERM_00890180	1	0	0	1	0	1	0	0	NULL	NULL	NULL	hypothetical protein
158.t00024	TTHERM_00891190	1	0	0	0	0	0	17	14	NULL	NULL	NULL	hypothetical protein
158.t00026	TTHERM_00891210	1	0	0	0	0	0	1	0	GO:0005216	ion channel activity	NULL	cation channel family protein
158.t00041	TTHERM_00892350	1	19	0	0	0	19	1	5	NULL	NULL	NULL	Neurohypophysial hormones, N-terminal Domain containing protein
158.t00047	TTHERM_00894390	1	0	0	0	0	0	0	1	NULL	NULL	NULL	hypothetical protein
158.t00048	TTHERM_00894400	1	0	0	0	0	0	1	0	GO:0004550	nucleoside diphosphate kinase activity	2.7.4.6	Nucleoside diphosphate kinase family protein
158.t00049	TTHERM_00894410	1	0	0	0	0	0	1	0	NULL	NULL	NULL	hypothetical protein
158.t00052	TTHERM_00894440	1	0	0	0	0	0	0	1	NULL	NULL	NULL	hypothetical protein
158.t00053	TTHERM_00894450	1	0	1	2	0	3	0	11	NULL	NULL	NULL	hypothetical protein
159.t00003	TTHERM_00895580	1	0	0	1	0	1	0	0	NULL	NULL	NULL	hypothetical protein
159.t00005	TTHERM_00895600	1	0	0	0	0	0	1	0	NULL	NULL	NULL	hypothetical protein
159.t00006	TTHERM_00895610	1	0	0	0	0	0	7	5	NULL	NULL	NULL	hypothetical protein
159.t00007	TTHERM_00895620	1	0	0	0	0	0	0	2	GO:0005524	ATP binding	NULL	dnaK protein
159.t00008	TTHERM_00895630	1	0	6	0	0	6	0	0	GO:0004602	glutathione peroxidase activity	1.11.1.12	Glutathione peroxidase family protein
159.t00009	TTHERM_00895640	1	0	5	0	1	6	0	0	GO:0004602	glutathione peroxidase activity	1.11.1.12	Glutathione peroxidase family protein
159.t00010	TTHERM_00895650	1	0	5	0	0	5	0	0	GO:0004602	glutathione peroxidase activity	1.11.1.12	Glutathione peroxidase family protein
159.t00011	TTHERM_00895660	1	0	0	0	0	0	7	0	GO:0004602	glutathione peroxidase activity	1.11.1.12	Glutathione peroxidase family protein
159.t00013	TTHERM_00895680	2	0	0	0	0	0	2	0	NULL	NULL	NULL	hypothetical protein
159.t00014	TTHERM_00895690	1	0	0	0	0	0	0	6	NULL	NULL	NULL	hypothetical protein
159.t00018	TTHERM_00895730	1	0	0	0	0	0	1	0	NULL	NULL	NULL	hypothetical protein
159.t00019	TTHERM_00895740	1	0	0	0	0	0	2	0	NULL	NULL	2.3.1.26	MBOAT family protein
159.t00023	TTHERM_00895780	2	0	0	0	0	0	1	2	GO:0003924	GTPase activity	NULL	Sec7 domain containing protein
159.t00025	TTHERM_00895800	2	0	0	1	0	1	1	0	GO:0004197	cysteine-type endopeptidase activity	3.1.2.15	Ubiquitin carboxyl-terminal hydrolase family protein
159.t00026	TTHERM_00895810	2	0	0	0	0	0	1	2	GO:0005489	electron transporter activity	NULL	hypothetical protein
159.t00027	TTHERM_00895820	2	0	0	0	0	0	0	3	NULL	NULL	NULL	hypothetical protein
159.t00028	TTHERM_00895830	1	0	0	0	0	0	3	0	NULL	NULL	NULL	hypothetical protein
159.t00039	TTHERM_00895970	2	0	1	0	0	1	1	0	GO:0009168	purine ribonucleoside monophosphate biosynthetic process	3.5.4.4	Adenosine/AMP deaminase family protein
159.t00043	TTHERM_00896090	2	0	0	0	0	0	2	2	GO:0000155	two-component sensor activity	3.1.1.61	Response regulator receiver domain containing protein
16.t00002	TTHERM_00193170	1	0	0	0	0	0	0	2	NULL	NULL	NULL	hypothetical protein
16.t00005	TTHERM_00193200	1	0	0	0	0	0	1	0	GO:0004672	protein kinase activity	2.7.11.17	Protein kinase domain containing protein
16.t00007	TTHERM_00193220	1	0	0	0	0	0	1	0	NULL	NULL	NULL	hypothetical protein
16.t00008	TTHERM_00193230	1	38	1	2	1	42	1	1	GO:0008152	metabolic process	1.2.4.1	pyruvate dehydrogenase E1 component
16.t00015	TTHERM_00193300	1	0	0	0	0	0	0	1	NULL	NULL	NULL	hypothetical protein
16.t00016	TTHERM_00193310	1	0	0	1	0	1	0	0	NULL	NULL	NULL	von Willebrand factor type A domain containing protein
16.t00019	TTHERM_00193340	1	0	0	1	0	1	0	0	GO:0005509	calcium ion binding	NULL	EF hand family protein
16.t00022	TTHERM_00193370	1	0	0	0	0	0	1	0	NULL	NULL	NULL	Plasmid Maintenance Protein containing protein
16.t00026	TTHERM_00193410	2	0	0	0	0	0	2	4	GO:0004372	glycine hydroxymethyltransferase activity	2.1.2.1	serine hydroxymethyltransferase family protein
16.t00027	TTHERM_00193420	3	0	0	0	0	0	3	0	GO:0005515	protein binding	NULL	hypothetical protein
16.t00028	TTHERM_00193430	1	0	0	0	0	0	2	0	NULL	NULL	NULL	WD regulatory protein, putative
16.t00029	TTHERM_00193440	2	0	0	0	0	0	0	2	NULL	NULL	NULL	hypothetical protein
16.t00030	TTHERM_00193450	3	0	0	0	0	0	2	3	NULL	NULL	NULL	hypothetical protein
16.t00031	TTHERM_00193460	1	0	0	0	0	0	3	5	GO:0005506	iron ion binding	NULL	NLI interacting factor-like phosphatase family protein
16.t00032	TTHERM_00193470	2	0	0	0	0	0	2	0	NULL	NULL	NULL	conserved hypothetical protein
16.t00033	TTHERM_00193480	3	0	0	0	0	0	2	2	NULL	NULL	NULL	hypothetical protein
16.t00043	TTHERM_00193580	1	2	0	0	0	2	0	2	NULL	NULL	NULL	hypothetical protein
16.t00045	TTHERM_00193600	1	0	0	0	0	0	0	2	NULL	NULL	NULL	hypothetical protein
16.t00048	TTHERM_00193630	2	0	0	0	0	0	1	2	NULL	NULL	NULL	conserved hypothetical protein
16.t00049	TTHERM_00193640	1	1	0	0	0	1	0	0	GO:0004591	oxoglutarate dehydrogenase (succinyl-transferring) activity	1.2.4.2	2-oxoglutarate dehydrogenase, E1 component family protein
16.t00051	TTHERM_00193660	1	0	3	1	0	4	1	15	GO:0015986	ATP synthesis coupled proton transport	NULL	vacuolar ATP synthase
16.t00052	TTHERM_00193670	1	0	0	0	0	0	1	0	NULL	NULL	NULL	hypothetical protein
16.t00053	TTHERM_00193680	1	0	0	0	0	0	2	0	GO:0003777	microtubule motor activity	NULL	Kinesin motor domain containing protein
16.t00055	TTHERM_00193700	2	0	0	0	0	0	1	2	GO:0004672	protein kinase activity	2.7.11.1	Protein kinase domain containing protein
16.t00059	TTHERM_00193740	1	55	3	1	0	59	1	3	GO:0003735	structural constituent of ribosome	NULL	ribosomal protein S5 containing protein
16.t00060	TTHERM_00193750	1	0	2	0	0	2	19	17	NULL	NULL	NULL	hypothetical protein
16.t00061	TTHERM_00193760	1	0	0	1	0	1	0	0	GO:0005509	calcium ion binding	NULL	EF hand family protein
16.t00065	TTHERM_00193800	2	0	0	2	0	2	0	0	GO:0003676	nucleic acid binding	NULL	Type III restriction enzyme, res subunit family protein
16.t00067	TTHERM_00193820	1	0	0	0	0	0	1	0	NULL	NULL	NULL	hypothetical protein
16.t00068	TTHERM_00193830	1	0	0	0	0	0	10	0	NULL	NULL	NULL	hypothetical protein
16.t00069	TTHERM_00193840	2	0	0	0	0	0	2	2	NULL	NULL	NULL	hypothetical protein
16.t00071	TTHERM_00193850	1	0	0	0	0	0	1	0	NULL	NULL	NULL	hypothetical protein
16.t00072	TTHERM_00193860	1	0	0	0	0	0	0	2	GO:0005554	molecular function unknown	NULL	hypothetical protein
16.t00074	TTHERM_00193880	1	0	0	1	0	1	0	0	GO:0004197	cysteine-type endopeptidase activity	3.1.2.15	Ubiquitin carboxyl-terminal hydrolase family protein
16.t00075	TTHERM_00193890	2	0	0	0	0	0	8	16	NULL	NULL	NULL	Yip1 domain containing protein
16.t00077	TTHERM_00193910	1	1	0	0	0	1	0	0	NULL	NULL	1.6.99.5	NADH-quinone oxidoreductase, F subunit family protein
16.t00078	TTHERM_00193920	1	0	0	0	0	0	0	1	NULL	NULL	NULL	hypothetical protein
16.t00079	TTHERM_00193930	1	0	0	1	0	1	0	0	NULL	NULL	NULL	hypothetical protein
16.t00080	TTHERM_00193940	2	0	0	1	1	2	0	0	NULL	NULL	NULL	hypothetical protein
16.t00081	TTHERM_00193950	1	0	2	1	0	3	1	5	NULL	NULL	NULL	hypothetical protein
16.t00082	TTHERM_00193960	1	0	0	0	0	0	1	0	GO:0044249	cellular biosynthetic process	NULL	Initiation factor 2 subunit family protein
16.t00085	TTHERM_00193990	1	0	0	0	0	0	0	1	NULL	NULL	NULL	hypothetical protein
16.t00089	TTHERM_00194030	1	0	0	0	0	0	0	1	NULL	NULL	NULL	hypothetical protein
16.t00090	TTHERM_00194040	1	0	0	0	0	0	2	2	NULL	NULL	NULL	hypothetical protein
16.t00091	TTHERM_00194050	1	0	0	0	0	0	1	1	GO:0003774	motor activity	NULL	myosin
16.t00098	TTHERM_00194120	1	0	0	0	0	0	2	0	NULL	NULL	NULL	hypothetical protein
16.t00099	TTHERM_00194130	1	0	0	1	0	1	0	0	NULL	NULL	NULL	hypothetical protein
16.t00100	TTHERM_00194140	1	0	0	0	1	1	3	2	NULL	NULL	NULL	hypothetical protein
16.t00101	TTHERM_00194150	1	0	0	0	0	0	1	0	GO:0003677	DNA binding	NULL	transcriptional regulator, Sir2 family protein
16.t00102	TTHERM_00194160	1	2	0	0	0	2	0	4	NULL	NULL	NULL	Leucine Rich Repeat family protein
16.t00106	TTHERM_00194200	2	0	0	1	0	1	0	2	NULL	NULL	NULL	cyclic nucleotide-binding domain containing protein
16.t00107	TTHERM_00194210	1	0	0	1	0	1	2	0	NULL	NULL	NULL	hypothetical protein
16.t00108	TTHERM_00194220	1	0	0	0	0	0	0	1	NULL	NULL	NULL	hypothetical protein
16.t00110	TTHERM_00194240	2	0	0	0	1	1	1	0	NULL	NULL	NULL	homeobox-containing protein, putative
16.t00111	TTHERM_00194250	2	0	0	1	1	2	5	4	GO:0005554	molecular function unknown	NULL	SNF7 family protein
16.t00113	TTHERM_00194270	2	0	0	0	0	0	3	5	NULL	NULL	NULL	eukaryotic translation initiation factor 3, putative
16.t00117	TTHERM_00194310	1	0	0	0	0	0	1	0	NULL	NULL	NULL	hypothetical protein
16.t00118	TTHERM_00194320	1	0	0	0	0	0	1	2	NULL	NULL	NULL	WD domain, G-beta repeat
16.t00119	TTHERM_00194330	1	0	0	0	0	0	1	2	GO:0005509	calcium ion binding	NULL	EF hand family protein
16.t00120	TTHERM_00194340	1	16	0	0	0	16	3	4	NULL	NULL	NULL	hypothetical protein
16.t00122	TTHERM_00194360	1	0	0	0	0	0	2	0	NULL	NULL	NULL	hypothetical protein
16.t00123	TTHERM_00194370	1	0	0	0	0	0	0	1	GO:0005216	ion channel activity	NULL	cation channel family protein
16.t00125	TTHERM_00194390	1	0	0	0	0	0	1	0	NULL	NULL	NULL	hypothetical protein
16.t00126	TTHERM_00194400	1	0	0	0	0	0	0	2	NULL	NULL	NULL	hypothetical protein
16.t00127	TTHERM_00194410	1	0	0	0	0	0	1	0	GO:0005506	iron ion binding	NULL	EF hand family protein
16.t00128	TTHERM_00194420	1	0	0	0	0	0	0	2	NULL	NULL	NULL	TPR Domain containing protein
16.t00129	TTHERM_00194430	2	0	0	0	0	0	0	2	NULL	NULL	NULL	hypothetical protein
16.t00130	TTHERM_00194440	4	0	0	0	1	1	2	0	GO:0000074	regulation of progression through cell cycle	NULL	Cyclin, N-terminal domain containing protein
16.t00133	TTHERM_00194470	2	0	0	0	0	0	2	0	GO:0003677	DNA binding	NULL	Myb-like DNA-binding domain containing protein
16.t00134	TTHERM_00194480	1	0	0	1	0	1	1	0	NULL	NULL	NULL	hypothetical protein
16.t00135	TTHERM_00194490	2	0	0	0	0	0	0	2	GO:0005489	electron transporter activity	NULL	NADH:ubiquinone oxidoreductase 17.2 kD subunit family protein
16.t00136	TTHERM_00194500	1	0	0	0	0	0	5	4	GO:0005524	ATP binding	NULL	Conserved hypothetical ATP binding protein
16.t00137	TTHERM_00194510	2	0	0	0	0	0	2	2	NULL	NULL	NULL	BolA-like protein
16.t00139	TTHERM_00194530	2	0	0	0	0	0	4	0	NULL	NULL	NULL	hypothetical protein
16.t00140	TTHERM_00194540	1	0	0	2	0	2	1	3	NULL	NULL	NULL	hypothetical protein
16.t00143	TTHERM_00194570	1	0	0	1	0	1	3	0	NULL	NULL	NULL	hypothetical protein
16.t00144	TTHERM_00194580	1	0	0	0	0	0	1	6	GO:0004806	triacylglycerol lipase activity	3.1.1.73	Lipase family protein
16.t00145	TTHERM_00194590	1	0	0	0	1	1	1	0	GO:0004806	triacylglycerol lipase activity	3.1.1.73	Lipase family protein
16.t00146	TTHERM_00194600	4	0	0	0	0	0	1	6	NULL	NULL	NULL	Neurohypophysial hormones, N-terminal Domain containing protein
16.t00151	TTHERM_00194650	2	2	0	0	0	2	1	0	GO:0004812	aminoacyl-tRNA ligase activity	6.1.1.15	threonyl-tRNA synthetase family protein
16.t00152	TTHERM_00194660	1	0	0	0	0	0	1	4	NULL	NULL	NULL	hypothetical protein
16.t00154	TTHERM_00194680	1	0	0	0	1	1	1	0	NULL	NULL	NULL	hypothetical protein
16.t00155	TTHERM_00194690	1	0	2	2	0	4	3	7	NULL	NULL	NULL	hypothetical protein
16.t00157	TTHERM_00194710	1	0	0	0	0	0	1	0	NULL	NULL	NULL	hypothetical protein
16.t00158	TTHERM_00194720	1	0	0	0	0	0	1	0	NULL	NULL	NULL	hypothetical protein
16.t00159	TTHERM_00194730	1	0	0	0	0	0	1	0	NULL	NULL	NULL	hypothetical protein
16.t00160	TTHERM_00194740	1	1	0	0	0	1	0	0	GO:0004842	ubiquitin-protein ligase activity	5.3.3.5	HECT domain and RCC1-like domain-containing protein
16.t00162	TTHERM_00194760	1	7	0	0	0	7	0	0	GO:0006520	amino acid metabolic process	4.1.2.27	Pyridoxal-dependent decarboxylase conserved domain containing protein
16.t00163	TTHERM_00194770	2	0	0	0	1	1	1	0	NULL	NULL	NULL	hypothetical protein
16.t00164	TTHERM_00194780	2	0	0	0	0	0	2	0	GO:0004672	protein kinase activity	NULL	TPR Domain containing protein
16.t00165	TTHERM_00194790	1	0	0	0	0	0	3	4	NULL	NULL	NULL	hypothetical protein
16.t00166	TTHERM_00194800	1	0	0	0	0	0	3	2	NULL	NULL	NULL	hypothetical protein
16.t00167	TTHERM_00194810	2	0	0	0	0	0	4	0	GO:0003684	damaged DNA binding	NULL	MutS domain III family protein
16.t00169	TTHERM_00194830	1	0	0	1	0	1	0	0	GO:0016779	nucleotidyltransferase activity	NULL	Nucleotidyltransferase domain containing protein
16.t00170	TTHERM_00195830	1	0	0	0	0	0	1	3	GO:0005515	protein binding	NULL	conserved hypothetical coiled-coil protein
16.t00171	TTHERM_00195840	1	0	0	0	0	0	0	1	NULL	NULL	NULL	hypothetical protein
16.t00173	TTHERM_00195860	1	0	1	0	0	1	1	10	NULL	NULL	NULL	Thiolase, N-terminal domain containing protein
16.t00176	TTHERM_00195890	1	9	0	0	0	9	0	0	GO:0005489	electron transporter activity	NULL	DnaJ domain containing protein
16.t00177	TTHERM_00195900	1	0	0	0	0	0	0	4	NULL	NULL	NULL	Hrf1 family protein
16.t00178	TTHERM_00195910	2	0	0	0	0	0	0	2	GO:0005215	transporter activity	NULL	Endomembrane protein 70 containing protein
16.t00179	TTHERM_00195920	1	0	0	0	0	0	1	0	NULL	NULL	NULL	hypothetical protein
16.t00182	TTHERM_00195950	2	0	0	0	0	0	2	0	GO:0003676	nucleic acid binding	NULL	cation channel family protein
16.t00184	TTHERM_00195970	1	0	0	1	0	1	0	0	NULL	NULL	NULL	hypothetical protein
16.t00187	TTHERM_00196000	1	0	0	0	0	0	1	0	GO:0003676	nucleic acid binding	NULL	hypothetical protein
16.t00189	TTHERM_00196020	1	0	0	0	0	0	1	0	NULL	NULL	NULL	hypothetical protein
16.t00190	TTHERM_00196030	2	0	0	2	0	2	3	11	NULL	NULL	NULL	hypothetical protein
16.t00191	TTHERM_00196040	1	0	0	0	0	0	1	0	NULL	NULL	NULL	hypothetical protein
16.t00192	TTHERM_00196050	1	0	0	0	0	0	0	1	GO:0004835	tubulin-tyrosine ligase activity	6.3.2.25	Tubulin-tyrosine ligase family protein
16.t00194	TTHERM_00196070	1	0	0	0	0	0	1	0	GO:0004672	protein kinase activity	NULL	hypothetical protein
16.t00197	TTHERM_00196100	1	0	0	0	0	0	1	0	GO:0005554	molecular function unknown	NULL	hypothetical protein
16.t00198	TTHERM_00196110	1	0	0	0	0	0	0	1	NULL	NULL	NULL	hypothetical protein
16.t00201	TTHERM_00196140	1	0	0	0	0	0	0	1	NULL	NULL	NULL	hypothetical protein
16.t00202	TTHERM_00196150	1	0	0	0	0	0	4	6	NULL	NULL	NULL	hypothetical protein
16.t00203	TTHERM_00196160	2	0	0	0	0	0	2	1	NULL	NULL	NULL	hypothetical protein
16.t00204	TTHERM_00196170	1	0	0	0	0	0	6	0	NULL	NULL	NULL	hypothetical protein
16.t00205	TTHERM_00196180	1	0	0	0	0	0	9	0	GO:0005506	iron ion binding	NULL	hypothetical protein
16.t00206	TTHERM_00196190	2	1	0	0	0	1	1	0	NULL	NULL	NULL	hypothetical protein
16.t00207	TTHERM_00196200	1	0	1	1	0	2	2	9	GO:0004450	isocitrate dehydrogenase (NADP+) activity	1.1.1.42	isocitrate dehydrogenase, NADP-dependent family protein
16.t00208	TTHERM_00196210	1	0	0	0	0	0	1	0	NULL	NULL	NULL	hypothetical protein
16.t00209	TTHERM_00196220	1	0	0	0	0	0	3	2	NULL	NULL	NULL	hypothetical protein
16.t00212	TTHERM_00196250	1	0	0	0	0	0	1	3	NULL	NULL	NULL	hypothetical protein
16.t00214	TTHERM_00196270	1	0	0	0	0	0	1	0	GO:0008270	zinc ion binding	NULL	TRAF-type zinc finger family protein
16.t00217	TTHERM_00196300	1	0	2	0	0	2	1	0	NULL	NULL	NULL	hypothetical protein
16.t00220	TTHERM_00196330	2	0	0	0	0	0	2	0	GO:0003677	DNA binding	NULL	Myb-like DNA-binding domain containing protein
16.t00224	TTHERM_00196370	1	36	0	0	2	38	0	0	GO:0005515	protein binding	NULL	TCP-1/cpn60 chaperonin family protein
16.t00225	TTHERM_00196380	4	0	0	0	0	0	0	4	NULL	NULL	NULL	hypothetical protein
16.t00226	TTHERM_00196390	1	0	0	1	0	1	0	0	NULL	NULL	NULL	TPR Domain containing protein
16.t00230	TTHERM_00196430	1	0	0	0	0	0	1	0	NULL	NULL	NULL	hypothetical protein
16.t00232	TTHERM_00196450	1	0	0	0	0	0	2	0	NULL	NULL	NULL	hypothetical protein
16.t00233	TTHERM_00196460	1	0	0	0	0	0	0	1	NULL	NULL	NULL	hypothetical protein
16.t00234	TTHERM_00196470	1	0	0	0	0	0	1	0	NULL	NULL	NULL	hypothetical protein
16.t00235	TTHERM_00196480	1	0	0	0	0	0	1	0	GO:0003824	catalytic activity	NULL	hypothetical protein
16.t00240	TTHERM_00196530	1	0	0	0	0	0	0	1	GO:0004568	chitinase activity	3.2.1.14	Chitinase class I family protein
16.t00243	TTHERM_00196560	1	0	0	0	0	0	0	2	NULL	NULL	NULL	hypothetical protein
16.t00246	TTHERM_00196590	1	0	0	0	0	0	2	0	GO:0000074	regulation of progression through cell cycle	NULL	Cyclin, N-terminal domain containing protein
16.t00247	TTHERM_00196600	1	0	0	0	0	0	0	1	NULL	NULL	NULL	hypothetical protein
16.t00248	TTHERM_00196610	1	0	0	0	0	0	1	0	NULL	NULL	NULL	hypothetical protein
16.t00249	TTHERM_00196620	2	0	0	0	0	0	0	4	GO:0003723	RNA binding	NULL	MIF4G domain containing protein
16.t00252	TTHERM_00196650	1	21	0	0	0	21	2	24	GO:0004198	calcium-dependent cysteine-type endopeptidase activity	3.4.22.52	Calpain family cysteine protease containing protein
16.t00254	TTHERM_00193449	1	0	0	0	0	0	1	0	NULL	NULL	NULL	hypothetical protein
16.t00257	TTHERM_00193848	1	0	0	0	0	0	1	0	NULL	NULL	NULL	hypothetical protein
16.t00258	TTHERM_00193849	1	0	0	0	0	0	15	0	NULL	NULL	NULL	DNA-directed rna polymerase II subunit
16.t00260	TTHERM_00193969	1	0	0	0	0	0	15	0	NULL	NULL	NULL	conserved hypothetical protein
16.t00264	TTHERM_00194499	2	6	3	0	2	11	1	7	NULL	NULL	NULL	hypothetical protein
160.t00007	TTHERM_00898160	1	0	0	0	0	0	1	0	NULL	NULL	NULL	hypothetical protein
160.t00009	TTHERM_00898180	2	0	0	1	0	1	0	8	GO:0016787	hydrolase activity	3.5.1.11	Penicillin amidase family protein
160.t00013	TTHERM_00898220	1	0	0	0	0	0	0	2	NULL	NULL	NULL	hypothetical protein
160.t00019	TTHERM_00898280	1	0	0	0	0	0	0	1	GO:0004672	protein kinase activity	2.7.11.1	Protein kinase domain containing protein
160.t00020	TTHERM_00898290	1	0	0	0	0	0	0	1	GO:0004198	calcium-dependent cysteine-type endopeptidase activity	3.4.22.52	Calpain family cysteine protease containing protein
160.t00022	TTHERM_00898310	1	0	0	0	0	0	1	0	NULL	NULL	NULL	hypothetical protein
160.t00035	TTHERM_00899430	2	0	0	1	0	1	1	0	GO:0005509	calcium ion binding	NULL	EF hand family protein
160.t00037	TTHERM_00899450	1	0	0	0	0	0	1	0	NULL	NULL	NULL	hypothetical protein
160.t00038	TTHERM_00899460	2	69	0	0	0	69	0	0	NULL	NULL	2.3.1.16	acetyl-CoA acyltransferases family protein
160.t00039	TTHERM_00899470	1	0	0	0	0	0	0	4	NULL	NULL	NULL	hypothetical protein
160.t00040	TTHERM_00899480	2	0	0	0	0	0	1	2	GO:0004672	protein kinase activity	2.7.11.1	Protein kinase domain containing protein
160.t00043	TTHERM_00899510	1	0	0	0	0	0	1	0	NULL	NULL	NULL	hypothetical protein
160.t00047	TTHERM_00899550	2	0	0	1	1	2	11	2	NULL	NULL	NULL	hypothetical protein
160.t00049	TTHERM_00899570	1	0	0	0	0	0	0	1	GO:0006470	protein amino acid dephosphorylation	3.1.3.16	Dual specificity phosphatase, catalytic domain containing protein
160.t00050	TTHERM_00899580	1	0	0	0	1	1	0	1	NULL	NULL	NULL	hypothetical protein
161.t00032	TTHERM_00903870	1	0	2	0	4	6	0	25	NULL	NULL	NULL	hypothetical protein
161.t00046	TTHERM_00904010	1	0	0	0	1	1	0	0	NULL	NULL	NULL	hypothetical protein
161.t00050	TTHERM_00904050	2	0	0	0	0	0	2	0	NULL	NULL	NULL	hypothetical protein
162.t00001	TTHERM_00908100	1	0	0	0	0	0	1	0	GO:0006508	proteolysis	3.4.22.16	Papain family cysteine protease containing protein
162.t00024	TTHERM_00912290	1	0	0	0	0	0	0	2	GO:0003777	microtubule motor activity	NULL	Dynein heavy chain family protein
162.t00025	TTHERM_00912340	1	0	0	0	0	0	9	0	NULL	NULL	NULL	hypothetical protein
162.t00026	TTHERM_00912350	1	0	0	0	0	0	1	0	NULL	NULL	NULL	hypothetical protein
162.t00027	TTHERM_00913350	1	0	0	0	0	0	4	0	GO:0005524	ATP binding	NULL	hypothetical protein
162.t00028	TTHERM_00913360	1	0	0	0	0	0	1	0	NULL	NULL	NULL	hypothetical protein
162.t00032	TTHERM_00913400	1	0	0	1	0	1	0	0	GO:0004835	tubulin-tyrosine ligase activity	NULL	Tubulin-tyrosine ligase family protein
162.t00038	TTHERM_00916430	1	0	0	0	0	0	1	0	GO:0005524	ATP binding	3.6.3.31	ABC transporter family protein
164.t00002	TTHERM_00922830	1	0	0	0	1	1	0	0	NULL	NULL	NULL	hypothetical protein
164.t00003	TTHERM_00922840	1	0	0	0	0	0	0	1	NULL	NULL	NULL	hypothetical protein
164.t00007	TTHERM_00922880	1	0	0	0	0	0	0	5	NULL	NULL	NULL	hypothetical protein
164.t00008	TTHERM_00922890	2	0	0	0	0	0	9	0	NULL	NULL	NULL	hypothetical protein
164.t00009	TTHERM_00922900	1	0	0	0	0	0	1	0	GO:0000155	two-component sensor activity	NULL	ATPase, histidine kinase-, DNA gyrase B-, and HSP90-like domain containing protein
164.t00011	TTHERM_00922920	4	0	0	0	0	0	3	12	GO:0016308	1-phosphatidylinositol-4-phosphate 5-kinase activity	2.7.1.68	Phosphatidylinositol-4-phosphate 5-Kinase family protein
164.t00012	TTHERM_00922930	1	0	0	0	0	0	1	1	NULL	NULL	NULL	hypothetical protein
164.t00013	TTHERM_00922940	2	0	1	0	1	2	2	3	GO:0005515	protein binding	NULL	Prefoldin subunit family protein
164.t00016	TTHERM_00922970	1	0	0	1	0	1	0	2	NULL	NULL	NULL	hypothetical protein
164.t00022	TTHERM_00923030	1	0	0	0	0	0	0	2	GO:0016021	integral to membrane	NULL	hypothetical protein
164.t00023	TTHERM_00923040	1	0	0	0	0	0	1	0	GO:0004672	protein kinase activity	2.7.11.1	Protein kinase domain containing protein
164.t00024	TTHERM_00923050	3	0	0	0	1	1	2	1	GO:0004672	protein kinase activity	NULL	TPR Domain containing protein
164.t00029	TTHERM_00923100	1	0	0	0	0	0	0	1	NULL	NULL	NULL	hypothetical protein
164.t00031	TTHERM_00923120	2	0	0	0	0	0	0	2	GO:0003676	nucleic acid binding	NULL	Helicase conserved C-terminal domain containing protein
164.t00036	TTHERM_00923170	2	0	0	6	1	7	32	40	GO:0003824	catalytic activity	3.6.3.8	E1-E2 ATPase family protein
164.t00037	TTHERM_00923180	1	0	0	0	0	0	2	0	NULL	NULL	NULL	hypothetical protein
164.t00039	TTHERM_00923200	1	0	0	0	0	0	1	0	NULL	NULL	NULL	hypothetical protein
164.t00045	TTHERM_00924250	1	0	0	0	1	1	0	0	NULL	NULL	NULL	hypothetical protein
164.t00048	TTHERM_00924280	1	0	0	0	0	0	0	2	NULL	NULL	NULL	hypothetical protein
164.t00050	TTHERM_00924300	1	0	0	0	0	0	1	0	NULL	NULL	NULL	hypothetical protein
164.t00052	TTHERM_00924320	1	0	0	0	0	0	1	0	NULL	NULL	2.5.1.18	Glutathione S-transferase, N-terminal domain containing protein
166.t00002	TTHERM_00926900	1	0	0	0	0	0	1	0	NULL	NULL	NULL	hypothetical protein
166.t00003	TTHERM_00926910	2	0	0	1	0	1	2	0	GO:0004672	protein kinase activity	2.7.11.1	Protein kinase domain containing protein
166.t00006	TTHERM_00926950	1	0	0	0	0	0	1	0	NULL	NULL	NULL	hypothetical protein
166.t00007	TTHERM_00926960	2	0	0	0	0	0	22	0	NULL	NULL	NULL	hypothetical protein
166.t00009	TTHERM_00926980	1	2	0	0	0	2	0	0	NULL	NULL	2.3.1.9	acetyl-CoA acyltransferases family protein
166.t00010	TTHERM_00926990	1	0	1	1	0	2	1	0	NULL	NULL	NULL	endoribonuclease L-PSP, putative family protein
166.t00011	TTHERM_00927000	1	0	1	0	0	1	4	12	NULL	NULL	NULL	hypothetical protein
166.t00012	TTHERM_00927010	1	0	5	2	2	9	2	21	NULL	NULL	NULL	hypothetical protein
166.t00014	TTHERM_00927040	1	0	0	0	0	0	1	0	NULL	NULL	NULL	hypothetical protein
166.t00018	TTHERM_00927080	1	0	0	1	0	1	18	6	NULL	NULL	NULL	hypothetical protein
166.t00019	TTHERM_00927090	2	0	0	0	0	0	0	3	NULL	NULL	NULL	TBC domain containing protein
166.t00020	TTHERM_00927100	1	0	0	0	0	0	1	0	NULL	NULL	NULL	hypothetical protein
166.t00023	TTHERM_00927130	1	0	0	0	0	0	8	8	NULL	NULL	NULL	hypothetical protein
166.t00024	TTHERM_00927140	1	0	0	0	0	0	5	3	NULL	NULL	NULL	hypothetical protein
166.t00025	TTHERM_00927150	1	0	0	0	0	0	1	0	NULL	NULL	NULL	Integral membrane protein
166.t00027	TTHERM_00927170	1	0	0	0	0	0	3	3	NULL	NULL	NULL	Integral membrane protein
166.t00035	TTHERM_00927250	1	0	0	0	0	0	2	6	GO:0008152	metabolic process	1.1.1.189	oxidoreductase, short chain dehydrogenase/reductase family protein
169.t00026	TTHERM_00937630	1	0	0	0	0	0	1	1	NULL	NULL	NULL	hypothetical protein
169.t00027	TTHERM_00937640	1	0	0	1	0	1	0	0	NULL	NULL	NULL	Peptidase M16 inactive domain containing protein
17.t00002	TTHERM_00197660	1	0	0	0	0	0	5	0	NULL	NULL	NULL	TPR Domain containing protein
17.t00003	TTHERM_00197670	1	0	0	0	0	0	18	0	NULL	NULL	NULL	hypothetical protein
17.t00007	TTHERM_00197710	1	0	0	0	0	0	0	1	NULL	NULL	NULL	hypothetical protein
17.t00009	TTHERM_00197730	1	0	0	0	0	0	1	0	NULL	NULL	NULL	hypothetical protein
17.t00010	TTHERM_00197740	1	0	0	0	0	0	0	2	NULL	NULL	NULL	Leucine Rich Repeat family protein
17.t00011	TTHERM_00197750	1	0	0	0	0	0	1	0	NULL	NULL	NULL	hypothetical protein
17.t00012	TTHERM_00197760	1	0	0	0	0	0	2	0	NULL	NULL	NULL	hypothetical protein
17.t00013	TTHERM_00197770	1	0	0	0	0	0	0	1	NULL	NULL	NULL	Kelch motif family protein
17.t00014	TTHERM_00197780	1	0	0	0	0	0	0	1	GO:0016020	membrane	NULL	permease, putative family protein
17.t00016	TTHERM_00197800	2	0	0	0	0	0	2	0	NULL	NULL	NULL	hypothetical protein
17.t00021	TTHERM_00197850	2	0	0	0	0	0	1	3	NULL	NULL	NULL	hypothetical protein
17.t00022	TTHERM_00197860	2	0	0	0	0	0	1	2	NULL	NULL	NULL	hypothetical protein
17.t00024	TTHERM_00197880	1	0	0	0	0	0	1	0	GO:0016020	membrane	NULL	Cache domain containing protein
17.t00026	TTHERM_00197900	2	0	0	0	0	0	3	0	GO:0016020	membrane	NULL	Cache domain containing protein
17.t00028	TTHERM_00197920	1	0	0	1	0	1	0	0	NULL	NULL	NULL	hypothetical protein
17.t00034	TTHERM_00197980	2	0	0	0	0	0	1	6	NULL	NULL	NULL	hypothetical protein
17.t00039	TTHERM_00198030	1	0	0	0	0	0	0	2	NULL	NULL	NULL	hypothetical protein
17.t00043	TTHERM_00198070	1	0	0	0	0	0	1	0	GO:0004672	protein kinase activity	NULL	Protein kinase domain containing protein
17.t00045	TTHERM_00198090	2	0	0	0	0	0	1	2	NULL	NULL	1.12.7.2	Iron only hydrogenase large subunit, C-terminal domain containing protein
17.t00046	TTHERM_00198100	1	0	0	1	0	1	0	0	NULL	NULL	NULL	Bowman-Birk serine protease inhibitor family protein
17.t00047	TTHERM_00198110	1	0	0	2	1	3	2	0	NULL	NULL	NULL	hypothetical protein
17.t00052	TTHERM_00198160	1	0	0	0	0	0	1	0	NULL	NULL	NULL	hypothetical protein
17.t00054	TTHERM_00198180	1	0	0	0	0	0	1	0	NULL	NULL	NULL	hypothetical repeat containing protein
17.t00059	TTHERM_00198230	1	0	0	0	1	1	0	0	GO:0004497	monooxygenase activity	1.14.14.1	Cytochrome P450 family protein
17.t00067	TTHERM_00198310	1	0	0	0	0	0	0	2	NULL	NULL	NULL	hypothetical protein
17.t00070	TTHERM_00198340	1	0	0	0	0	0	0	2	GO:0004497	monooxygenase activity	1.14.14.1	Cytochrome P450 family protein
17.t00083	TTHERM_00198470	1	0	0	0	0	0	2	1	NULL	NULL	NULL	hypothetical protein
17.t00099	TTHERM_00201600	1	0	0	0	0	0	1	0	NULL	NULL	NULL	hypothetical protein
17.t00101	TTHERM_00201620	1	0	0	0	0	0	0	2	NULL	NULL	NULL	hypothetical protein
17.t00102	TTHERM_00201630	1	0	0	0	0	0	2	0	GO:0004497	monooxygenase activity	1.14.14.1	Cytochrome P450 family protein
17.t00104	TTHERM_00201650	1	0	0	0	0	0	1	0	NULL	NULL	NULL	hypothetical protein
17.t00114	TTHERM_00201750	1	0	0	0	0	0	4	0	NULL	NULL	NULL	hypothetical protein
17.t00117	TTHERM_00202770	2	0	0	0	0	0	5	3	NULL	NULL	NULL	hypothetical protein
17.t00120	TTHERM_00202800	2	0	0	0	0	0	4	0	GO:0004672	protein kinase activity	NULL	Protein kinase domain containing protein
17.t00127	TTHERM_00202870	1	0	0	0	0	0	1	0	NULL	NULL	NULL	hypothetical protein
17.t00129	TTHERM_00202890	1	0	0	1	0	1	0	0	GO:0005509	calcium ion binding	NULL	EF hand family protein
17.t00130	TTHERM_00202900	1	0	0	0	0	0	1	0	NULL	NULL	NULL	hypothetical protein
17.t00133	TTHERM_00202930	1	0	0	0	0	0	1	0	NULL	NULL	NULL	hypothetical protein
17.t00137	TTHERM_00202970	2	0	0	0	0	0	3	3	NULL	NULL	NULL	hypothetical protein
17.t00140	TTHERM_00203000	1	0	0	0	0	0	1	0	NULL	NULL	NULL	hypothetical protein
17.t00141	TTHERM_00203010	2	0	0	2	1	3	0	0	GO:0016773	phosphotransferase activity, alcohol group as acceptor	2.7.1.137	Phosphatidylinositol 3- and 4-kinase family protein
17.t00150	TTHERM_00204090	1	0	0	0	0	0	3	1	NULL	NULL	NULL	hypothetical protein
17.t00151	TTHERM_00204100	1	0	0	0	0	0	0	2	NULL	NULL	NULL	hypothetical protein
17.t00154	TTHERM_00204130	1	0	0	1	0	1	0	0	NULL	NULL	NULL	hypothetical protein
17.t00156	TTHERM_00204150	1	0	0	0	0	0	19	0	NULL	NULL	NULL	hypothetical protein
17.t00159	TTHERM_00205170	1	0	2	0	0	2	4	40	NULL	NULL	NULL	hypothetical protein
17.t00160	TTHERM_00205180	1	0	0	0	0	0	2	2	NULL	NULL	NULL	cyclic nucleotide-binding domain containing protein
17.t00174	TTHERM_00209280	1	0	0	0	0	0	0	1	NULL	NULL	NULL	hypothetical protein
17.t00176	TTHERM_00209300	1	0	0	0	0	0	0	1	NULL	NULL	NULL	hypothetical protein
17.t00182	TTHERM_00209360	1	0	0	0	1	1	0	0	NULL	NULL	NULL	hypothetical protein
17.t00186	TTHERM_00209400	2	0	0	0	0	0	2	2	NULL	NULL	NULL	hypothetical protein
17.t00187	TTHERM_00209410	1	0	0	0	0	0	1	0	NULL	NULL	NULL	hypothetical protein
17.t00189	TTHERM_00209430	1	0	0	0	0	0	2	0	NULL	NULL	NULL	TBC domain containing protein
17.t00200	TTHERM_00211520	1	0	0	0	0	0	0	7	NULL	NULL	NULL	Pectinacetylesterase family protein
17.t00206	TTHERM_00213560	3	0	0	0	0	0	2	3	NULL	NULL	2.7.11.17	Protein kinase domain containing protein
17.t00209	TTHERM_00213590	1	0	1	0	0	1	1	0	NULL	NULL	NULL	hypothetical protein
17.t00210	TTHERM_00213600	1	0	0	0	0	0	1	1	NULL	NULL	NULL	hypothetical protein
17.t00213	TTHERM_00213630	2	2	2	0	0	4	4	28	NULL	NULL	NULL	hypothetical protein
17.t00214	TTHERM_00213640	1	0	0	0	0	0	1	0	NULL	NULL	NULL	hypothetical protein
17.t00215	TTHERM_00213650	1	0	0	0	0	0	1	0	NULL	NULL	NULL	hypothetical protein
17.t00221	TTHERM_00214700	1	0	0	0	0	0	0	1	NULL	NULL	NULL	hypothetical protein
17.t00222	TTHERM_00214710	1	0	0	0	0	0	1	0	NULL	NULL	NULL	hypothetical protein
17.t00225	TTHERM_00214740	1	0	0	0	1	1	0	2	GO:0003824	catalytic activity	NULL	enoyl-CoA hydratase/isomerase family protein
17.t00231	TTHERM_00214800	2	0	0	0	0	0	1	1	NULL	NULL	NULL	MatE family protein
17.t00234	TTHERM_00214830	1	1	0	0	0	1	0	0	NULL	NULL	NULL	hypothetical protein
17.t00235	TTHERM_00214840	1	0	0	0	0	0	2	0	NULL	NULL	NULL	hypothetical protein
17.t00245	TTHERM_00197685	1	1	0	0	0	1	0	2	NULL	NULL	NULL	hypothetical protein
170.t00001	TTHERM_00938730	1	0	0	0	0	0	0	1	NULL	NULL	NULL	hypothetical protein
170.t00003	TTHERM_00938750	1	10	0	0	1	11	2	11	GO:0031072	heat shock protein binding	NULL	DnaJ domain containing protein
170.t00004	TTHERM_00938760	2	0	0	0	0	0	0	2	NULL	NULL	NULL	hypothetical protein
170.t00005	TTHERM_00938770	2	2	0	1	0	3	0	6	GO:0006812	cation transport	NULL	cation diffusion facilitator family transporter containing protein
170.t00009	TTHERM_00938810	4	0	0	1	0	1	0	4	NULL	NULL	5.3.3.5	RCC1-like domain protein 3, HECT domain
170.t00010	TTHERM_00938820	1	11	0	0	0	11	0	0	NULL	NULL	NULL	Elongation factor G, domain IV family protein
170.t00016	TTHERM_00938880	1	0	0	0	0	0	0	1	GO:0004672	protein kinase activity	NULL	Protein kinase domain containing protein
170.t00019	TTHERM_00938910	1	0	1	0	0	1	8	18	NULL	NULL	NULL	hypothetical protein
170.t00020	TTHERM_00938920	1	0	0	0	0	0	1	0	NULL	NULL	NULL	hypothetical protein
170.t00022	TTHERM_00938940	1	0	9	2	1	12	0	25	NULL	NULL	NULL	hypothetical protein
170.t00023	TTHERM_00938950	2	0	0	0	0	0	2	3	NULL	NULL	NULL	hypothetical protein
170.t00024	TTHERM_00938960	1	0	0	0	0	0	1	0	NULL	NULL	NULL	hypothetical protein
170.t00029	TTHERM_00939010	1	0	0	0	0	0	1	0	NULL	NULL	NULL	hypothetical protein
170.t00030	TTHERM_00939020	2	0	0	0	0	0	2	5	NULL	NULL	3.4.24.56	Insulysin, Insulin-degrading enzyme
170.t00033	TTHERM_00939050	1	0	0	3	0	3	1	0	NULL	NULL	NULL	hypothetical protein
170.t00036	TTHERM_00939090	1	0	0	0	0	0	0	1	NULL	NULL	NULL	hypothetical protein
170.t00037	TTHERM_00939100	1	0	0	0	0	0	1	0	NULL	NULL	NULL	hypothetical protein
170.t00038	TTHERM_00939110	2	0	0	0	0	0	2	0	GO:0005524	ATP binding	6.5.1.2	BRCA1 C Terminus (BRCT) domain
170.t00040	TTHERM_00939130	1	1	0	0	0	1	0	0	NULL	NULL	NULL	hypothetical protein
170.t00041	TTHERM_00939140	1	0	0	0	0	0	5	3	GO:0005515	protein binding	NULL	PX domain containing protein
170.t00042	TTHERM_00939150	1	0	1	0	0	1	0	0	NULL	NULL	NULL	hypothetical protein
170.t00045	TTHERM_00939180	1	0	0	1	0	1	0	0	NULL	NULL	NULL	hypothetical protein
170.t00046	TTHERM_00939190	1	0	0	0	0	0	2	0	NULL	NULL	NULL	hypothetical protein
170.t00048	TTHERM_00939210	1	0	0	0	0	0	1	1	NULL	NULL	NULL	hypothetical protein
170.t00050	TTHERM_00939230	2	0	0	0	1	1	2	4	NULL	NULL	NULL	hypothetical protein
171.t00004	TTHERM_00940270	1	0	0	0	0	0	6	0	NULL	NULL	NULL	hypothetical protein
171.t00006	TTHERM_00940290	1	0	0	0	0	0	18	4	GO:0000074	regulation of progression through cell cycle	NULL	Cyclin, N-terminal domain containing protein
171.t00007	TTHERM_00940300	1	2	0	0	0	2	0	0	NULL	NULL	NULL	hypothetical protein
171.t00009	TTHERM_00940320	2	0	0	0	0	0	0	2	NULL	NULL	NULL	hypothetical protein
171.t00011	TTHERM_00940340	2	0	0	0	0	0	1	2	NULL	NULL	NULL	CAF1 family ribonuclease containing protein
171.t00012	TTHERM_00941350	1	0	0	0	0	0	4	0	NULL	NULL	NULL	hypothetical protein
171.t00013	TTHERM_00941360	1	0	0	0	0	0	0	1	GO:0003676	nucleic acid binding	NULL	3'-5' exonuclease family protein
171.t00014	TTHERM_00941370	2	0	0	0	0	0	3	3	NULL	NULL	NULL	cyclic nucleotide-binding domain containing protein
171.t00016	TTHERM_00941390	1	0	0	0	0	0	0	2	NULL	NULL	NULL	endoribonuclease L-PSP, putative family protein
171.t00017	TTHERM_00941400	1	0	1	1	0	2	1	13	NULL	NULL	NULL	hypothetical protein
171.t00018	TTHERM_00941410	1	0	0	0	0	0	1	1	NULL	NULL	NULL	WD domain, G-beta repeat protein
171.t00019	TTHERM_00941420	1	0	0	1	0	1	0	0	NULL	NULL	NULL	conserved hypothetical protein
171.t00021	TTHERM_00941440	1	0	0	0	0	0	1	0	NULL	NULL	NULL	hypothetical protein
171.t00022	TTHERM_00941450	2	0	0	0	0	0	22	6	GO:0003677	DNA binding	2.7.7.6	RNA polymerase Rpb5, C-terminal domain containing protein
171.t00023	TTHERM_00941460	1	0	0	0	0	0	0	2	NULL	NULL	NULL	hypothetical protein
171.t00028	TTHERM_00941510	1	0	0	0	0	0	1	0	GO:0004672	protein kinase activity	2.7.11.1	Protein kinase domain containing protein
171.t00029	TTHERM_00941520	1	0	0	0	1	1	0	0	NULL	NULL	NULL	WD-repeat protein HUSSY-07, putative
171.t00031	TTHERM_00941540	1	0	0	0	0	0	3	3	NULL	NULL	NULL	Ras-related protein Rab11A, putative
171.t00032	TTHERM_00941550	1	0	0	0	0	0	1	0	NULL	NULL	NULL	hypothetical protein
171.t00033	TTHERM_00941560	1	0	0	0	0	0	1	0	NULL	NULL	NULL	hypothetical protein
171.t00034	TTHERM_00941570	2	0	0	0	0	0	0	2	NULL	NULL	NULL	hypothetical protein
172.t00003	TTHERM_00942630	1	0	0	1	0	1	0	0	NULL	NULL	NULL	hypothetical protein
172.t00004	TTHERM_00942640	1	0	0	0	0	0	1	0	NULL	NULL	NULL	hypothetical protein
172.t00006	TTHERM_00942660	1	0	0	1	0	1	0	0	NULL	NULL	NULL	hypothetical protein
172.t00008	TTHERM_00942680	2	0	0	1	0	1	2	2	NULL	NULL	NULL	hypothetical protein
172.t00009	TTHERM_00942690	2	0	0	0	0	0	0	9	GO:0004222	metalloendopeptidase activity	3.4.24.36	Leishmanolysin family protein
172.t00015	TTHERM_00942750	1	0	0	1	0	1	0	0	GO:0004835	tubulin-tyrosine ligase activity	NULL	Tubulin-tyrosine ligase family protein
172.t00016	TTHERM_00942770	1	0	0	0	0	0	1	0	GO:0005524	ATP binding	3.6.3.27	ABC transporter family protein
172.t00018	TTHERM_00942790	1	0	0	0	0	0	2	0	NULL	NULL	NULL	hypothetical protein
172.t00020	TTHERM_00942810	2	0	0	0	0	0	4	0	NULL	NULL	NULL	hypothetical protein
172.t00029	TTHERM_00942900	1	0	0	0	0	0	0	1	NULL	NULL	NULL	hypothetical protein
172.t00033	TTHERM_00942940	2	0	0	0	0	0	5	0	GO:0005488	binding	NULL	Mitochondrial carrier protein
172.t00034	TTHERM_00942950	1	0	0	0	0	0	1	0	GO:0016021	integral to membrane	NULL	Longevity-assurance protein (LAG1)
172.t00035	TTHERM_00942960	1	0	0	0	0	0	0	2	NULL	NULL	NULL	hypothetical protein
172.t00036	TTHERM_00942970	1	0	0	0	0	0	0	6	GO:0003824	catalytic activity	3.1.3.43	Protein phosphatase 2C containing protein
172.t00037	TTHERM_00942980	1	0	0	0	1	1	0	0	GO:0008152	metabolic process	2.8.3.16	CAIB/BAIF family protein
172.t00040	TTHERM_00943010	1	3	59	4	4	70	12	45	GO:0003735	structural constituent of ribosome	NULL	60S ribosomal protein L31, putative
172.t00041	TTHERM_00943020	1	0	0	0	0	0	0	3	NULL	NULL	NULL	hypothetical protein
172.t00043	TTHERM_00943040	1	0	0	0	0	0	1	0	NULL	NULL	NULL	hypothetical protein
172.t00044	TTHERM_00943050	1	0	0	0	0	0	0	4	GO:0005515	protein binding	NULL	zinc finger protein
173.t00010	TTHERM_00944150	1	0	0	0	0	0	1	0	NULL	NULL	NULL	Bowman-Birk serine protease inhibitor family protein
173.t00011	TTHERM_00944160	2	0	0	0	0	0	2	0	NULL	NULL	NULL	hypothetical protein
173.t00017	TTHERM_00945210	2	3	0	0	0	3	0	1	NULL	NULL	NULL	hypothetical protein
173.t00018	TTHERM_00945220	2	0	0	1	0	1	1	6	NULL	NULL	NULL	hypothetical protein
173.t00019	TTHERM_00945230	1	0	0	0	1	1	0	0	NULL	NULL	NULL	hypothetical protein
173.t00020	TTHERM_00945240	1	0	0	0	1	1	1	1	GO:0006506	GPI anchor biosynthetic process	2.4.1.198	Double-stranded DNA-binding domain containing protein
173.t00023	TTHERM_00945270	1	0	0	1	0	1	0	0	NULL	NULL	NULL	hypothetical protein
175.t00005	TTHERM_00949690	1	0	0	0	0	0	0	1	NULL	NULL	NULL	hypothetical protein
175.t00011	TTHERM_00951730	1	0	0	0	1	1	1	0	GO:0005524	ATP binding	3.6.3.27	ABC transporter family protein
175.t00018	TTHERM_00951800	1	0	0	0	0	0	1	0	GO:0005524	ATP binding	3.6.3.27	ABC transporter family protein
175.t00030	TTHERM_00951920	1	0	0	0	0	0	0	2	NULL	NULL	NULL	hypothetical protein
175.t00034	TTHERM_00951960	2	0	0	0	1	1	1	0	GO:0004428	inositol or phosphatidylinositol kinase activity	2.7.1.67	Phosphatidylinositol 3- and 4-kinase family protein
176.t00003	TTHERM_00954000	1	0	0	0	0	0	0	2	NULL	NULL	NULL	hypothetical protein
176.t00020	TTHERM_00954170	1	0	0	0	0	0	3	0	NULL	NULL	NULL	hypothetical protein
176.t00021	TTHERM_00954180	1	0	0	0	0	0	4	2	NULL	NULL	NULL	hypothetical protein
176.t00022	TTHERM_00954190	1	0	0	0	0	0	1	0	NULL	NULL	NULL	hypothetical protein
176.t00023	TTHERM_00954200	1	0	0	1	0	1	0	3	GO:0009058	biosynthetic process	2.4.1.142	chitobiosyldiphosphodolichol beta-mannosyltransferase, putative
176.t00024	TTHERM_00954210	1	0	0	0	1	1	2	6	NULL	NULL	NULL	hypothetical protein
176.t00026	TTHERM_00954230	3	3	1	0	1	5	0	2	NULL	NULL	NULL	hypothetical protein
176.t00027	TTHERM_00954240	1	0	0	0	0	0	1	0	NULL	NULL	NULL	hypothetical protein
176.t00028	TTHERM_00954250	1	0	0	0	0	0	0	1	GO:0004867	serine-type endopeptidase inhibitor activity	NULL	serpin, serine protease inhibitor
176.t00029	TTHERM_00954260	1	0	0	0	0	0	0	2	GO:0004867	serine-type endopeptidase inhibitor activity	NULL	serpin, serine protease inhibitor
176.t00033	TTHERM_00954300	2	0	1	1	0	2	0	0	NULL	NULL	NULL	FtsJ-like methyltransferase family protein
176.t00034	TTHERM_00954310	1	0	0	0	0	0	0	6	GO:0004672	protein kinase activity	NULL	TPR Domain containing protein
176.t00035	TTHERM_00954320	2	0	0	0	0	0	1	4	NULL	NULL	NULL	Zinc finger, C2H2 type family protein
176.t00036	TTHERM_00954330	1	0	0	0	0	0	1	0	NULL	NULL	NULL	hypothetical protein
176.t00037	TTHERM_00954340	1	0	2	1	1	4	2	0	NULL	NULL	NULL	hypothetical protein
176.t00039	TTHERM_00954360	2	0	0	0	0	0	2	2	NULL	NULL	NULL	WW domain containing protein
176.t00040	TTHERM_00954370	1	0	0	0	1	1	0	0	NULL	NULL	NULL	hypothetical protein
176.t00041	TTHERM_00954380	4	0	0	3	0	3	1	0	GO:0004591	oxoglutarate dehydrogenase (succinyl-transferring) activity	1.2.4.2	2-oxoglutarate dehydrogenase, E1 component family protein
176.t00042	TTHERM_00954390	2	0	0	0	0	0	2	0	NULL	NULL	NULL	hypothetical protein
177.t00008	TTHERM_00956490	2	0	0	0	0	0	0	2	NULL	NULL	NULL	conserved hypothetical protein
177.t00011	TTHERM_00957510	1	0	0	0	0	0	0	1	NULL	NULL	NULL	hypothetical protein
177.t00015	TTHERM_00957550	1	0	0	0	0	0	0	4	NULL	NULL	NULL	hypothetical protein
177.t00018	TTHERM_00957580	1	0	0	0	0	0	1	1	GO:0005525	GTP binding	NULL	Ras family protein
177.t00019	TTHERM_00957590	1	0	0	0	0	0	1	0	GO:0006071	glycerol metabolic process	3.1.4.46	Glycerophosphoryl diester phosphodiesterase family protein
177.t00020	TTHERM_00957600	1	0	0	0	0	0	0	2	NULL	NULL	NULL	hypothetical protein
177.t00021	TTHERM_00957610	1	0	0	0	0	0	0	14	NULL	NULL	NULL	hypothetical protein
177.t00022	TTHERM_00957620	1	0	0	0	1	1	0	2	NULL	NULL	NULL	hypothetical protein
178.t00002	TTHERM_00959800	1	1	0	0	0	1	0	0	NULL	NULL	NULL	hypothetical protein
178.t00008	TTHERM_00961840	1	0	0	0	0	0	1	0	NULL	NULL	NULL	hypothetical protein
178.t00014	TTHERM_00961900	1	0	0	0	0	0	1	0	NULL	NULL	NULL	cyclic nucleotide-binding domain containing protein
178.t00016	TTHERM_00961920	1	0	0	1	0	1	0	0	NULL	NULL	NULL	hypothetical protein
178.t00018	TTHERM_00961940	3	5	0	0	1	6	1	1	NULL	NULL	NULL	hypothetical protein
178.t00021	TTHERM_00961970	1	0	0	0	0	0	2	0	NULL	NULL	NULL	hypothetical protein
178.t00022	TTHERM_00961980	1	0	0	0	0	0	4	6	NULL	NULL	NULL	hypothetical protein
178.t00026	TTHERM_00962020	1	0	0	0	0	0	1	0	GO:0016491	oxidoreductase activity	1.1.1.65	oxidoreductase, aldo/keto reductase family protein
178.t00030	TTHERM_00962060	1	0	0	3	0	3	0	0	GO:0016491	oxidoreductase activity	1.1.1.65	oxidoreductase, aldo/keto reductase family protein
178.t00035	TTHERM_00962110	1	0	0	0	2	2	0	0	NULL	NULL	NULL	hypothetical protein
178.t00036	TTHERM_00962120	2	0	1	0	0	1	0	5	NULL	NULL	NULL	hypothetical protein
178.t00037	TTHERM_00962130	1	0	0	0	0	0	1	0	NULL	NULL	NULL	hypothetical protein
178.t00038	TTHERM_00962140	1	1	0	0	0	1	0	0	NULL	NULL	NULL	CCT motif family protein
178.t00040	TTHERM_00962160	1	0	0	0	0	0	0	1	GO:0000074	regulation of progression through cell cycle	NULL	Cyclin, N-terminal domain containing protein
178.t00042	TTHERM_00962180	1	0	0	0	0	0	0	3	NULL	NULL	NULL	hypothetical protein
178.t00043	TTHERM_00962190	1	0	0	1	0	1	0	0	GO:0005634	nucleus	2.1.1.62	MT-A70 family protein
178.t00044	TTHERM_00962200	1	0	0	1	0	1	1	0	GO:0000059	protein import into nucleus, docking	NULL	Importin-beta N-terminal domain containing protein
179.t00001	TTHERM_00963210	1	0	0	0	0	0	1	0	NULL	NULL	NULL	hypothetical protein
179.t00003	TTHERM_00963230	1	0	0	0	0	0	1	0	NULL	NULL	NULL	hypothetical protein
179.t00015	TTHERM_00964340	1	0	1	0	0	1	0	0	GO:0005524	ATP binding	3.6.3.25	ABC transporter family protein
179.t00018	TTHERM_00965360	2	0	0	0	0	0	0	2	GO:0031072	heat shock protein binding	NULL	DnaJ domain containing protein
179.t00036	TTHERM_00967520	1	0	0	0	0	0	1	0	NULL	NULL	NULL	hypothetical protein
179.t00038	TTHERM_00967540	3	0	0	0	0	0	0	4	NULL	NULL	NULL	hypothetical protein
179.t00039	TTHERM_00967550	1	0	0	0	0	0	1	0	NULL	NULL	NULL	hypothetical protein
181.t00015	TTHERM_00974110	2	0	0	0	0	0	3	0	NULL	NULL	NULL	hypothetical protein
181.t00016	TTHERM_00974120	1	0	0	0	0	0	12	2	NULL	NULL	NULL	hypothetical protein
181.t00022	TTHERM_00974270	1	1	0	0	0	1	1	13	NULL	NULL	NULL	hypothetical protein
181.t00023	TTHERM_00974280	1	0	0	0	2	2	1	0	NULL	NULL	NULL	hypothetical protein
181.t00026	TTHERM_00974310	1	0	0	0	0	0	1	2	NULL	NULL	NULL	hypothetical protein
181.t00028	TTHERM_00975320	1	0	0	0	0	0	1	0	GO:0005622	intracellular	NULL	NLI interacting factor-like phosphatase family protein
181.t00030	TTHERM_00975340	1	0	0	0	0	0	4	0	NULL	NULL	NULL	hypothetical protein
181.t00031	TTHERM_00975350	2	0	0	0	0	0	4	0	NULL	NULL	NULL	hypothetical protein
181.t00032	TTHERM_00975360	1	0	0	0	0	0	0	1	NULL	NULL	NULL	hypothetical protein
181.t00034	TTHERM_00975380	1	0	0	0	1	1	5	6	GO:0005515	protein binding	NULL	Actin family protein
182.t00004	TTHERM_00976450	1	0	0	0	0	0	1	0	NULL	NULL	NULL	hypothetical protein
182.t00006	TTHERM_00976470	1	0	0	0	0	0	0	2	NULL	NULL	NULL	hypothetical protein
182.t00009	TTHERM_00976500	1	0	0	0	0	0	1	0	NULL	NULL	NULL	SH3 domain containing protein
182.t00014	TTHERM_00977540	2	0	0	0	0	0	0	4	NULL	NULL	NULL	hypothetical protein
182.t00016	TTHERM_00977560	1	0	0	0	0	0	3	0	NULL	NULL	NULL	hypothetical protein
182.t00021	TTHERM_00977610	2	0	0	0	0	0	2	0	GO:0007242	intracellular signaling cascade	3.6.3.1	Adenylate and Guanylate cyclase catalytic domain containing protein
182.t00023	TTHERM_00977630	2	0	0	1	1	2	0	0	NULL	NULL	NULL	hypothetical protein
182.t00024	TTHERM_00977640	1	0	0	0	0	0	0	1	NULL	NULL	NULL	hypothetical protein
182.t00027	TTHERM_00977670	1	0	0	0	0	0	1	0	NULL	NULL	NULL	hypothetical protein
182.t00033	TTHERM_00977730	2	0	1	1	0	2	2	3	NULL	NULL	NULL	hypothetical protein
182.t00034	TTHERM_00977740	1	0	0	0	0	0	1	0	NULL	NULL	NULL	hypothetical protein
182.t00035	TTHERM_00977750	1	0	0	0	0	0	2	0	NULL	NULL	NULL	hypothetical protein
183.t00002	TTHERM_00979770	1	0	0	0	0	0	1	0	NULL	NULL	NULL	hypothetical protein
183.t00003	TTHERM_00979780	4	22	0	2	0	24	2	0	NULL	NULL	1.2.4.1	Transketolase, pyridine binding domain containing protein
183.t00006	TTHERM_00979810	1	0	0	0	1	1	0	2	NULL	NULL	NULL	hypothetical protein
183.t00012	TTHERM_00979870	1	0	1	0	1	2	4	42	NULL	NULL	NULL	hypothetical protein
183.t00019	TTHERM_00979940	1	0	0	0	0	0	1	0	GO:0004222	metalloendopeptidase activity	3.4.24.36	Leishmanolysin family protein
1833.t00001	TTHERM_02563200	1	0	0	0	0	0	1	0	NULL	NULL	3.1.4.3	Phosphoesterase family protein
184.t00004	TTHERM_00984980	2	0	0	2	0	2	1	0	NULL	NULL	NULL	hypothetical protein
184.t00007	TTHERM_00985010	1	0	1	0	0	1	3	5	NULL	NULL	NULL	hypothetical protein
184.t00008	TTHERM_00985020	1	0	0	0	1	1	1	6	NULL	NULL	NULL	hypothetical protein
184.t00009	TTHERM_00985030	3	0	0	0	0	0	5	1	NULL	NULL	NULL	hypothetical protein
184.t00010	TTHERM_00985040	2	0	0	0	0	0	1	2	NULL	NULL	NULL	hypothetical protein
184.t00022	TTHERM_00985160	1	0	0	0	1	1	0	0	NULL	NULL	NULL	hypothetical protein
185.t00002	TTHERM_00989300	1	0	0	0	0	0	2	0	GO:0000155	two-component sensor activity	NULL	ATPase, histidine kinase-, DNA gyrase B-, and HSP90-like domain containing protein
185.t00006	TTHERM_00989340	1	0	0	0	0	0	0	6	NULL	NULL	NULL	hypothetical protein
185.t00007	TTHERM_00989350	1	0	0	0	0	0	3	0	GO:0005525	GTP binding	NULL	Cell division protein
185.t00009	TTHERM_00989370	2	0	0	1	0	1	2	0	NULL	NULL	NULL	hypothetical protein
185.t00015	TTHERM_00989430	1	0	0	2	0	2	0	2	NULL	NULL	NULL	hypothetical protein
185.t00017	TTHERM_00989450	1	9	0	0	0	9	0	2	NULL	NULL	4.1.2.5	L-allo-threonine aldolase
185.t00018	TTHERM_00989460	1	0	0	1	0	1	1	0	NULL	NULL	NULL	hypothetical protein
185.t00019	TTHERM_00989470	2	0	0	0	0	0	1	2	NULL	NULL	NULL	hypothetical protein
185.t00020	TTHERM_00989480	1	0	0	0	0	0	0	1	GO:0000155	two-component sensor activity	NULL	ATPase, histidine kinase-, DNA gyrase B-, and HSP90-like domain containing protein
185.t00021	TTHERM_00989490	2	0	1	0	0	1	4	2	GO:0005524	ATP binding	3.6.4.3	ATPase, AAA family protein
185.t00023	TTHERM_00989510	1	0	0	0	0	0	0	1	NULL	NULL	NULL	hypothetical protein
185.t00024	TTHERM_00990510	1	0	0	0	0	0	1	0	NULL	NULL	NULL	hypothetical protein
185.t00028	TTHERM_00991540	1	0	0	1	0	1	1	0	NULL	NULL	NULL	hypothetical protein
185.t00029	TTHERM_00991550	2	0	0	0	0	0	2	0	GO:0003676	nucleic acid binding	NULL	Helicase conserved C-terminal domain containing protein
185.t00031	TTHERM_00991570	1	0	1	0	0	1	0	0	NULL	NULL	NULL	hypothetical protein
185.t00032	TTHERM_00991580	1	0	0	0	0	0	1	0	NULL	NULL	NULL	hypothetical protein
185.t00034	TTHERM_00991600	2	0	0	0	0	0	0	2	NULL	NULL	NULL	hypothetical protein
185.t00036	TTHERM_00991620	1	0	0	0	0	0	1	0	GO:0003676	nucleic acid binding	NULL	DEAD/DEAH box helicase family protein
186.t00004	TTHERM_00992670	1	0	0	0	0	0	0	2	NULL	NULL	NULL	hypothetical protein
186.t00010	TTHERM_00992730	1	2	4	2	2	10	4	29	NULL	NULL	NULL	hypothetical protein
186.t00011	TTHERM_00992740	1	0	0	0	0	0	1	0	NULL	NULL	NULL	hypothetical protein
186.t00013	TTHERM_00992760	1	85	3	0	0	88	3	6	GO:0003735	structural constituent of ribosome	NULL	ribosomal protein S10 containing protein
186.t00015	TTHERM_00992780	1	0	0	0	0	0	9	0	NULL	NULL	NULL	hypothetical protein
186.t00017	TTHERM_00992800	1	0	2	0	1	3	2	11	NULL	NULL	NULL	hypothetical protein
186.t00018	TTHERM_00992810	1	0	0	0	0	0	2	0	NULL	NULL	NULL	hypothetical protein
186.t00019	TTHERM_00992820	1	0	0	1	0	1	0	0	GO:0005515	protein binding	NULL	Sec23/Sec24 zinc finger family protein
186.t00021	TTHERM_00992840	2	0	0	0	0	0	2	0	NULL	NULL	NULL	hypothetical protein
186.t00023	TTHERM_00992860	1	0	0	0	0	0	5	3	NULL	NULL	NULL	hypothetical protein
186.t00026	TTHERM_00992890	2	2	0	0	1	3	2	4	GO:0004222	metalloendopeptidase activity	3.6.4.3	ATP-dependent metalloprotease FtsH family protein
186.t00028	TTHERM_00992920	2	0	0	0	0	0	3	0	NULL	NULL	NULL	hypothetical protein
186.t00029	TTHERM_00992930	1	0	0	0	0	0	1	0	NULL	NULL	NULL	hypothetical protein
186.t00034	TTHERM_00992980	2	0	0	3	0	3	3	2	NULL	NULL	5.3.3.5	serine/threonine-protein kinase
186.t00035	TTHERM_00992990	1	0	0	0	1	1	0	0	NULL	NULL	NULL	hypothetical protein
186.t00037	TTHERM_00993010	1	0	0	0	0	0	0	2	NULL	NULL	NULL	hypothetical protein
186.t00040	TTHERM_00993040	1	0	0	0	0	0	0	1	NULL	NULL	NULL	hypothetical protein
187.t00002	TTHERM_00994060	3	0	0	0	0	0	4	2	GO:0003824	catalytic activity	6.2.1.1	AMP-binding enzyme family protein
187.t00003	TTHERM_00994080	2	0	0	0	0	0	0	2	GO:0005525	GTP binding	NULL	Cell division protein
187.t00005	TTHERM_00994100	1	0	0	0	0	0	1	0	NULL	NULL	NULL	hypothetical protein
187.t00009	TTHERM_00994140	1	0	0	0	0	0	1	0	NULL	NULL	NULL	hypothetical protein
187.t00011	TTHERM_00994160	1	0	0	0	0	0	2	0	GO:0008080	N-acetyltransferase activity	NULL	acetyltransferase, GNAT family protein
187.t00015	TTHERM_00994200	1	0	0	0	0	0	0	2	NULL	NULL	NULL	hypothetical protein
187.t00018	TTHERM_00994230	1	0	0	0	0	0	1	0	NULL	NULL	NULL	IBR domain containing protein
187.t00022	TTHERM_00994270	3	0	0	0	0	0	3	0	NULL	NULL	NULL	hypothetical protein
187.t00024	TTHERM_00994290	1	0	0	1	1	2	2	0	NULL	NULL	NULL	hypothetical protein
187.t00027	TTHERM_00994320	1	0	0	0	0	0	0	2	NULL	NULL	NULL	hypothetical protein
187.t00030	TTHERM_00994350	3	0	0	1	0	1	0	5	GO:0005524	ATP binding	3.6.3.1	phospholipid-translocating P-type ATPase, flippase family protein
187.t00031	TTHERM_00994360	2	0	0	0	0	0	9	2	NULL	NULL	NULL	hypothetical protein
187.t00036	TTHERM_00994410	1	0	0	1	0	1	0	0	NULL	NULL	NULL	hypothetical protein
188.t00012	TTHERM_00997520	2	0	0	1	1	2	2	0	GO:0004497	monooxygenase activity	1.14.16.4	Biopterin-dependent aromatic amino acid hydroxylase family protein
188.t00018	TTHERM_00997580	1	0	0	0	0	0	1	0	GO:0005216	ion channel activity	NULL	cyclic nucleotide-binding domain containing protein
188.t00022	TTHERM_00997620	1	0	0	0	0	0	0	10	NULL	NULL	NULL	hypothetical protein
188.t00023	TTHERM_00997630	1	0	0	0	0	0	1	0	NULL	NULL	NULL	TPR Domain containing protein
188.t00025	TTHERM_00997650	1	0	0	0	0	0	0	1	NULL	NULL	NULL	hypothetical protein
188.t00027	TTHERM_00997670	1	0	0	1	2	3	1	0	GO:0000287	magnesium ion binding	3.6.1.1	inorganic pyrophosphatase family protein
188.t00029	TTHERM_00997690	1	0	0	0	0	0	1	0	NULL	NULL	NULL	hypothetical protein
188.t00031	TTHERM_00997710	1	0	2	5	2	9	2	6	NULL	NULL	NULL	hypothetical protein
188.t00032	TTHERM_00997720	1	0	0	0	0	0	2	2	GO:0006457	protein folding	5.2.1.8	peptidyl-prolyl cis-trans isomerase, cyclophilin-type family protein
188.t00034	TTHERM_00997740	1	0	1	0	0	1	1	0	NULL	NULL	NULL	hypothetical protein
188.t00036	TTHERM_00997760	1	0	0	0	0	0	1	0	NULL	NULL	NULL	Leucine Rich Repeat family protein
188.t00038	TTHERM_00997780	2	0	0	1	1	2	0	1	GO:0003824	catalytic activity	NULL	ubiquitin-activating enzyme E1 family protein
188.t00039	TTHERM_00997790	1	0	0	0	0	0	6	2	NULL	NULL	NULL	hypothetical protein
188.t00040	TTHERM_00997800	1	0	0	1	0	1	0	0	NULL	NULL	NULL	hypothetical protein
19.t00003	TTHERM_00222220	1	0	0	0	0	0	1	0	NULL	NULL	NULL	hypothetical protein
19.t00008	TTHERM_00222270	2	0	0	0	0	0	4	0	GO:0005515	protein binding	NULL	PHD-finger family protein
19.t00009	TTHERM_00222280	1	0	1	0	0	1	0	0	GO:0001682	tRNA 5'-leader removal	NULL	Ribonucleases P/MRP protein subunit POP1 containing protein
19.t00012	TTHERM_00222310	1	0	0	0	0	0	1	2	NULL	NULL	NULL	hypothetical protein
19.t00013	TTHERM_00222320	2	0	0	0	0	0	2	2	NULL	NULL	NULL	hypothetical protein
19.t00029	TTHERM_00224460	2	0	0	0	0	0	0	3	NULL	NULL	NULL	hypothetical protein
19.t00030	TTHERM_00224470	2	0	0	0	0	0	0	2	NULL	NULL	NULL	hypothetical protein
19.t00031	TTHERM_00224480	1	0	0	0	0	0	1	0	NULL	NULL	NULL	hypothetical protein
19.t00038	TTHERM_00224550	1	0	0	0	0	0	1	0	NULL	NULL	NULL	hypothetical protein
19.t00039	TTHERM_00224560	1	0	0	0	0	0	2	0	NULL	NULL	NULL	hypothetical protein
19.t00040	TTHERM_00224570	1	0	0	0	0	0	1	1	NULL	NULL	NULL	hypothetical protein
19.t00041	TTHERM_00224580	1	0	0	0	0	0	1	0	NULL	NULL	NULL	hypothetical protein
19.t00043	TTHERM_00224600	1	0	0	0	0	0	2	1	NULL	NULL	NULL	hypothetical protein
19.t00044	TTHERM_00224610	2	0	0	1	0	1	1	0	GO:0003677	DNA binding	NULL	Myb-like DNA-binding domain containing protein
19.t00045	TTHERM_00224620	2	0	0	0	0	0	0	6	GO:0005975	carbohydrate metabolic process	2.7.1.30	FGGY family of carbohydrate kinases, N-terminal domain containing protein
19.t00046	TTHERM_00225620	1	0	0	0	0	0	0	3	NULL	NULL	NULL	Major Facilitator Superfamily protein
19.t00047	TTHERM_00225630	3	0	0	0	0	0	4	0	NULL	NULL	NULL	hypothetical protein
19.t00058	TTHERM_00225740	2	0	0	0	0	0	0	5	NULL	NULL	NULL	Yip1 domain containing protein
19.t00059	TTHERM_00225750	1	0	0	1	0	1	0	0	NULL	NULL	NULL	hypothetical protein
19.t00060	TTHERM_00225760	1	0	0	0	0	0	1	4	NULL	NULL	NULL	hypothetical protein
19.t00067	TTHERM_00225830	1	0	0	1	0	1	2	4	NULL	NULL	NULL	hypothetical protein
19.t00068	TTHERM_00225840	1	0	0	0	1	1	0	30	NULL	NULL	NULL	C2 domain containing protein
19.t00072	TTHERM_00225880	2	0	0	0	0	0	2	0	NULL	NULL	NULL	hypothetical protein
19.t00084	TTHERM_00226000	1	0	0	0	0	0	2	0	NULL	NULL	NULL	hypothetical protein
19.t00089	TTHERM_00227050	1	0	1	0	0	1	3	26	GO:0006457	protein folding	5.2.1.8	FKBP12 binding Protein
19.t00090	TTHERM_00227060	1	0	0	0	1	1	0	0	GO:0006457	protein folding	5.2.1.8	FKBP12 binding protein
19.t00093	TTHERM_00227090	1	0	0	0	0	0	1	0	NULL	NULL	NULL	hypothetical protein
19.t00094	TTHERM_00227100	1	0	0	1	0	1	0	0	GO:0005524	ATP binding	NULL	hypothetical protein
19.t00096	TTHERM_00227120	1	0	0	0	0	0	4	13	NULL	NULL	NULL	hypothetical protein
19.t00097	TTHERM_00227130	1	0	0	0	0	0	1	0	NULL	NULL	NULL	hypothetical protein
19.t00098	TTHERM_00227140	1	0	0	0	0	0	1	3	NULL	NULL	NULL	hypothetical protein
19.t00100	TTHERM_00227160	2	0	0	0	0	0	2	0	NULL	NULL	NULL	conserved hypothetical protein
19.t00105	TTHERM_00227210	1	0	0	2	0	2	5	14	NULL	NULL	2.7.4.3	UMP-CMP kinase family protein
19.t00106	TTHERM_00227220	2	0	0	0	0	0	2	0	NULL	NULL	NULL	hypothetical protein
19.t00107	TTHERM_00227230	1	0	2	1	0	3	3	6	NULL	NULL	NULL	DSS1/SEM1 family protein
19.t00109	TTHERM_00227250	1	0	0	0	0	0	1	0	GO:0003676	nucleic acid binding	NULL	cyclic nucleotide-binding domain containing protein
19.t00111	TTHERM_00227270	1	6	24	2	5	37	17	16	GO:0003735	structural constituent of ribosome	NULL	ribosomal protein L22
19.t00112	TTHERM_00227280	1	0	0	0	0	0	1	2	GO:0004672	protein kinase activity	NULL	Protein kinase domain containing protein
19.t00118	TTHERM_00227340	1	0	0	1	0	1	0	0	NULL	NULL	NULL	conserved hypothetical protein
19.t00119	TTHERM_00227350	3	0	0	0	0	0	2	3	NULL	NULL	NULL	hypothetical protein
19.t00120	TTHERM_00227360	1	0	0	0	0	0	0	1	NULL	NULL	NULL	hypothetical protein
19.t00121	TTHERM_00227370	2	0	0	1	0	1	0	1	NULL	NULL	NULL	hypothetical protein
19.t00122	TTHERM_00227380	1	0	0	0	0	0	1	0	NULL	NULL	NULL	hypothetical protein
19.t00123	TTHERM_00227390	1	0	0	0	0	0	1	0	GO:0005524	ATP binding	NULL	ATPase, AAA family protein
19.t00124	TTHERM_00227400	1	0	0	1	0	1	0	0	GO:0005524	ATP binding	NULL	hypothetical protein
19.t00125	TTHERM_00227410	1	0	0	0	0	0	1	0	NULL	NULL	NULL	hypothetical protein
19.t00127	TTHERM_00227430	1	0	0	0	0	0	1	0	NULL	NULL	NULL	hypothetical protein
19.t00138	TTHERM_00227540	1	0	0	0	0	0	0	2	NULL	NULL	NULL	hypothetical protein
19.t00140	TTHERM_00227560	1	0	0	0	0	0	0	2	GO:0003777	microtubule motor activity	NULL	Kinesin motor domain containing protein
19.t00142	TTHERM_00227580	1	0	0	0	0	0	2	2	NULL	NULL	NULL	hypothetical protein
19.t00143	TTHERM_00227590	1	0	0	0	0	0	0	18	NULL	NULL	NULL	hypothetical protein
19.t00157	TTHERM_00227730	3	0	0	0	0	0	7	0	GO:0008270	zinc ion binding	NULL	MIZ zinc finger family protein
19.t00159	TTHERM_00227750	1	0	0	0	0	0	0	6	NULL	NULL	NULL	hypothetical protein
19.t00160	TTHERM_00227760	1	0	0	0	0	0	1	0	NULL	NULL	NULL	hypothetical protein
19.t00161	TTHERM_00227770	1	119	6	1	0	126	2	10	GO:0003743	translation initiation factor activity	NULL	translation initiation factor eIF-5A family protein
19.t00162	TTHERM_00227780	2	0	0	0	0	0	1	0	NULL	NULL	NULL	hypothetical protein
19.t00163	TTHERM_00227790	1	0	0	0	0	0	5	0	NULL	NULL	NULL	hypothetical protein
19.t00164	TTHERM_00227800	1	0	0	0	0	0	1	2	GO:0005524	ATP binding	2.7.4.3	Adenylate kinase family protein
19.t00170	TTHERM_00227860	1	0	0	0	0	0	0	1	GO:0006629	lipid metabolic process	NULL	Patatin-like phospholipase family protein
19.t00172	TTHERM_00227880	2	0	0	0	1	1	4	1	GO:0006629	lipid metabolic process	NULL	Patatin-like phospholipase family protein
19.t00176	TTHERM_00228910	1	0	0	0	0	0	1	0	NULL	NULL	NULL	hypothetical protein
19.t00177	TTHERM_00228920	1	0	0	0	0	0	3	0	NULL	NULL	NULL	hypothetical protein
19.t00186	TTHERM_00231980	1	0	0	0	0	0	0	1	NULL	NULL	NULL	WW domain containing protein
19.t00188	TTHERM_00232990	1	0	0	1	0	1	2	0	NULL	NULL	NULL	hypothetical protein
19.t00216	TTHERM_00236240	1	0	0	0	0	0	3	0	NULL	NULL	NULL	hypothetical protein
19.t00219	TTHERM_00222271	1	0	0	0	0	0	1	0	NULL	NULL	NULL	hypothetical protein
19.t00220	TTHERM_00222339	1	0	0	2	0	2	2	2	NULL	NULL	NULL	hypothetical protein
19.t00221	TTHERM_00224619	1	0	0	0	0	0	1	0	NULL	NULL	NULL	hypothetical protein
19.t00225	TTHERM_00227459	1	0	0	0	0	0	1	0	NULL	NULL	NULL	hypothetical protein
193.t00012	TTHERM_01006460	1	0	0	0	1	1	1	0	NULL	NULL	NULL	hypothetical protein
193.t00023	TTHERM_01006570	3	0	0	0	0	0	3	2	NULL	NULL	NULL	hypothetical protein
193.t00025	TTHERM_01006590	1	0	0	0	1	1	0	0	NULL	NULL	NULL	hypothetical protein
194.t00003	TTHERM_01008630	2	0	0	1	0	1	2	4	NULL	NULL	5.4.99.17	MYND finger family protein
195.t00010	TTHERM_01009890	1	0	0	0	0	0	1	0	NULL	NULL	NULL	hypothetical protein
195.t00013	TTHERM_01009920	1	0	0	0	0	0	0	1	NULL	NULL	NULL	hypothetical protein
195.t00014	TTHERM_01009930	1	0	0	0	0	0	3	0	NULL	NULL	NULL	hypothetical protein
195.t00015	TTHERM_01009940	2	0	0	0	0	0	4	0	NULL	NULL	NULL	small GTP-binding protein domain containing protein
196.t00005	TTHERM_01012100	1	0	0	0	0	0	2	0	GO:0005215	transporter activity	NULL	major facilitator superfamily protein
196.t00008	TTHERM_01013120	1	0	0	0	1	1	0	0	NULL	NULL	NULL	hypothetical protein
196.t00010	TTHERM_01013140	2	0	0	0	0	0	4	0	NULL	NULL	NULL	hypothetical protein
196.t00011	TTHERM_01013150	1	0	1	0	0	1	4	0	GO:0031072	heat shock protein binding	NULL	DnaJ domain containing protein
196.t00012	TTHERM_01013160	1	0	0	1	0	1	0	0	NULL	NULL	NULL	IFT81/Intraflagellar transport protein 81
196.t00014	TTHERM_01013180	1	0	0	0	1	1	0	0	GO:0003735	structural constituent of ribosome	NULL	ribosomal protein L33 containing protein
196.t00018	TTHERM_01013220	1	0	0	0	0	0	1	0	NULL	NULL	NULL	hypothetical protein
196.t00026	TTHERM_01013300	2	0	0	0	0	0	2	0	GO:0006118	electron transport	1.6.2.4	flavodoxin family protein
196.t00029	TTHERM_01013330	1	0	0	0	0	0	6	2	NULL	NULL	NULL	hypothetical protein
196.t00030	TTHERM_01013340	1	0	1	0	0	1	0	0	NULL	NULL	NULL	hypothetical protein
196.t00033	TTHERM_01013370	1	0	0	0	0	0	1	0	NULL	NULL	NULL	hypothetical protein
199.t00009	TTHERM_01018310	1	0	0	0	0	0	1	0	NULL	NULL	NULL	hypothetical protein
199.t00011	TTHERM_01018330	2	1	0	0	0	1	1	0	GO:0005975	carbohydrate metabolic process	3.1.3.11	fructose-1,6-bisphosphatase family protein
199.t00012	TTHERM_01018340	1	0	0	0	0	0	2	2	GO:0005488	binding	3.4.16.2	Mitochondrial carrier protein
199.t00018	TTHERM_01018410	1	0	0	0	0	0	0	1	GO:0005489	electron transporter activity	5.3.4.1	Thioredoxin family protein
199.t00020	TTHERM_01018430	1	0	0	0	0	0	1	0	NULL	NULL	NULL	hypothetical protein
199.t00021	TTHERM_01018440	1	0	0	0	0	0	1	0	NULL	NULL	NULL	hypothetical protein
199.t00031	TTHERM_01018540	1	0	0	0	0	0	1	0	NULL	NULL	NULL	hypothetical protein
201.t00005	TTHERM_01021920	2	0	0	0	1	1	5	2	NULL	NULL	NULL	hypothetical protein
202.t00002	TTHERM_01026140	1	0	0	0	0	0	0	4	NULL	NULL	NULL	hypothetical protein
202.t00011	TTHERM_01026230	1	0	0	0	0	0	0	1	NULL	NULL	NULL	hypothetical protein
202.t00014	TTHERM_01026260	1	0	0	0	0	0	1	0	NULL	NULL	NULL	hypothetical protein
202.t00016	TTHERM_01026280	1	0	0	0	0	0	2	2	NULL	NULL	NULL	hypothetical protein
202.t00019	TTHERM_01026310	2	0	0	0	0	0	2	0	NULL	NULL	NULL	EF hand family protein
202.t00021	TTHERM_01026330	1	0	0	0	0	0	1	0	NULL	NULL	NULL	hypothetical protein
202.t00029	TTHERM_01026410	1	0	0	0	0	0	2	0	NULL	NULL	NULL	hypothetical protein
202.t00030	TTHERM_01026420	2	0	0	0	0	0	2	0	NULL	NULL	NULL	hypothetical protein
204.t00001	TTHERM_01028740	1	0	0	0	0	0	1	0	GO:0003677	DNA binding	3.4.22.16	Papain family cysteine protease containing protein
204.t00002	TTHERM_01028750	1	0	0	0	0	0	0	16	GO:0006508	proteolysis	3.4.22.16	Papain family cysteine protease containing protein
204.t00003	TTHERM_01028760	2	0	0	0	0	0	1	2	NULL	NULL	NULL	hypothetical protein
204.t00006	TTHERM_01028790	1	0	0	1	1	2	5	0	NULL	NULL	NULL	hypothetical protein
204.t00007	TTHERM_01028800	1	0	0	0	0	0	1	0	NULL	NULL	NULL	hypothetical protein
204.t00008	TTHERM_01028810	1	0	0	0	0	0	1	0	NULL	NULL	NULL	EF hand family protein
204.t00013	TTHERM_01028860	1	0	0	0	0	0	1	0	NULL	NULL	NULL	hypothetical protein
204.t00014	TTHERM_01028870	1	0	0	0	0	0	2	0	NULL	NULL	NULL	hypothetical protein
204.t00018	TTHERM_01029900	1	0	0	0	0	0	0	3	NULL	NULL	NULL	hypothetical protein
204.t00019	TTHERM_01029910	1	0	0	3	1	4	1	0	NULL	NULL	NULL	hypothetical protein
204.t00023	TTHERM_01029950	2	0	0	0	0	0	2	0	NULL	NULL	NULL	TPR Domain containing protein
204.t00024	TTHERM_01029960	2	0	0	1	0	1	3	7	GO:0006100	tricarboxylic acid cycle intermediate metabolic process	1.1.1.82	malate dehydrogenase family protein
204.t00025	TTHERM_01029970	2	0	0	0	0	0	1	1	GO:0006071	glycerol metabolic process	NULL	Glycerophosphoryl diester phosphodiesterase family protein
204.t00027	TTHERM_01029990	1	0	1	0	0	1	0	0	NULL	NULL	NULL	hypothetical protein
204.t00028	TTHERM_01030000	3	0	0	0	0	0	6	0	GO:0003676	nucleic acid binding	NULL	ATP-dependent DNA helicase, RecQ family protein
204.t00029	TTHERM_01030010	1	0	0	0	0	0	2	0	GO:0004672	protein kinase activity	2.7.11.14	Protein kinase domain containing protein
205.t00002	TTHERM_01031040	1	0	0	0	0	0	10	0	GO:0000059	protein import into nucleus, docking	NULL	Importin-beta N-terminal domain containing protein
205.t00004	TTHERM_01031060	1	0	0	0	0	0	1	0	GO:0003677	DNA binding	NULL	MCM2/3/5 family protein
205.t00005	TTHERM_01031120	1	0	0	0	0	0	0	1	NULL	NULL	NULL	TB2/DP1, HVA22 family protein
205.t00009	TTHERM_01031160	1	0	0	0	0	0	1	2	NULL	NULL	NULL	hypothetical protein
205.t00012	TTHERM_01031250	1	0	0	1	0	1	0	0	NULL	NULL	NULL	hypothetical protein
205.t00013	TTHERM_01031260	1	0	0	1	0	1	0	1	NULL	NULL	NULL	hypothetical protein
205.t00024	TTHERM_01034340	1	0	0	0	0	0	1	0	NULL	NULL	NULL	hypothetical protein
205.t00028	TTHERM_01034400	1	0	0	0	0	0	1	0	GO:0003676	nucleic acid binding	NULL	Type III restriction enzyme, res subunit family protein
205.t00029	TTHERM_01034410	1	0	0	0	0	0	3	0	NULL	NULL	NULL	hypothetical protein
205.t00034	TTHERM_01034460	1	0	0	0	0	0	1	0	GO:0003723	RNA binding	NULL	ribosomal protein L20 containing protein
205.t00035	TTHERM_01034470	1	0	0	0	0	0	2	4	NULL	NULL	NULL	hypothetical protein
206.t00001	TTHERM_01035490	1	0	0	0	0	0	1	0	GO:0004672	protein kinase activity	2.7.11.1	Protein kinase domain containing protein
206.t00004	TTHERM_01035520	1	0	0	0	0	0	0	1	NULL	NULL	NULL	hypothetical protein
206.t00005	TTHERM_01035530	2	0	0	1	1	2	0	2	GO:0003824	catalytic activity	NULL	thioesterase family protein
206.t00008	TTHERM_01035560	1	0	0	0	0	0	1	2	NULL	NULL	NULL	hypothetical protein
206.t00016	TTHERM_01035640	1	0	0	0	1	1	0	0	NULL	NULL	NULL	hypothetical protein
206.t00017	TTHERM_01035650	1	0	2	0	4	6	2	12	GO:0005509	calcium ion binding	NULL	EF hand family protein
206.t00019	TTHERM_01035670	1	0	0	0	0	0	0	3	NULL	NULL	3.4.22.34	Peptidase C13 family protein
206.t00021	TTHERM_01035690	2	0	0	0	0	0	0	2	NULL	NULL	NULL	Leucine Rich Repeat family protein
206.t00022	TTHERM_01035700	1	0	0	0	0	0	2	3	NULL	NULL	NULL	hypothetical protein
206.t00023	TTHERM_01035710	1	0	0	0	0	0	1	0	GO:0009058	biosynthetic process	2.1.2.9	Formyl transferase family protein
206.t00025	TTHERM_01035730	2	0	0	0	0	0	2	0	NULL	NULL	NULL	cyclic nucleotide-binding domain containing protein
206.t00026	TTHERM_01035740	1	0	0	0	0	0	1	0	GO:0003774	motor activity	NULL	myosin head, motor domain
206.t00027	TTHERM_01035750	1	0	0	0	0	0	1	0	NULL	NULL	NULL	hypothetical protein
207.t00006	TTHERM_01039810	1	0	0	0	1	1	1	0	NULL	NULL	NULL	hypothetical protein
207.t00008	TTHERM_01039830	1	0	0	0	0	0	0	1	GO:0005634	nucleus	NULL	NOT2 / NOT3 / NOT5 family protein
207.t00010	TTHERM_01040840	1	0	0	0	0	0	3	0	NULL	NULL	NULL	hypothetical protein
207.t00012	TTHERM_01040860	1	0	0	1	0	1	2	0	NULL	NULL	NULL	hypothetical protein
207.t00016	TTHERM_01040900	1	0	0	0	0	0	0	4	NULL	NULL	NULL	hypothetical protein
207.t00019	TTHERM_01041920	1	0	0	0	0	0	0	4	NULL	NULL	NULL	Ras family protein
207.t00023	TTHERM_01041960	1	0	0	0	0	0	0	1	GO:0003777	microtubule motor activity	NULL	Kinesin motor domain containing protein
207.t00027	TTHERM_01042000	1	0	0	0	0	0	1	4	NULL	NULL	NULL	hypothetical protein
207.t00028	TTHERM_01042010	2	0	0	2	0	2	2	0	NULL	NULL	NULL	hypothetical protein
207.t00032	TTHERM_01042050	2	0	0	0	0	0	3	2	NULL	NULL	NULL	hypothetical protein
21.t00002	TTHERM_00243660	1	0	0	0	0	0	1	0	NULL	NULL	NULL	TPR Domain containing protein
21.t00003	TTHERM_00243670	2	0	0	0	0	0	1	2	GO:0004252	serine-type endopeptidase activity	3.4.21.83	prolyl oligopeptidase family protein
21.t00005	TTHERM_00243690	2	0	0	0	1	1	1	0	NULL	NULL	NULL	hypothetical protein
21.t00007	TTHERM_00243710	1	0	0	0	0	0	1	0	GO:0003896	DNA primase activity	NULL	Eukaryotic-type DNA primase, large subunit family protein
21.t00009	TTHERM_00243730	2	4	0	0	0	4	0	0	GO:0005975	carbohydrate metabolic process	3.5.99.6	Glucosamine-6-phosphate isomerase/6-phosphogluconolactonase family protein
21.t00011	TTHERM_00243750	1	0	0	0	0	0	1	2	NULL	NULL	NULL	hypothetical protein
21.t00012	TTHERM_00243770	1	0	0	0	0	0	1	4	GO:0004553	hydrolase activity, hydrolyzing O-glycosyl compounds	3.2.1.39	Glycosyl hydrolases family 16 protein
21.t00013	TTHERM_00243780	1	0	0	0	0	0	1	0	NULL	NULL	NULL	hypothetical protein
21.t00015	TTHERM_00243800	1	2	0	0	0	2	1	6	GO:0008080	N-acetyltransferase activity	5.2.1.8	peptidyl-prolyl cis-trans isomerase, cyclophilin-type family protein
21.t00024	TTHERM_00243890	1	0	0	0	0	0	1	0	NULL	NULL	NULL	hypothetical protein
21.t00025	TTHERM_00243900	1	1	0	0	0	1	1	0	GO:0003677	DNA binding	NULL	ARID/BRIGHT DNA binding domain containing protein
21.t00031	TTHERM_00243960	3	0	0	0	0	0	0	3	NULL	NULL	NULL	hypothetical protein
21.t00032	TTHERM_00243970	1	0	0	0	0	0	1	0	NULL	NULL	NULL	hypothetical protein
21.t00033	TTHERM_00243980	2	0	0	0	0	0	2	8	NULL	NULL	NULL	hypothetical protein
21.t00035	TTHERM_00244000	1	0	0	0	0	0	1	0	GO:0006904	vesicle docking during exocytosis	NULL	Sec1 family protein
21.t00041	TTHERM_00245050	1	0	0	0	0	0	1	0	NULL	NULL	NULL	hypothetical protein
21.t00044	TTHERM_00245080	1	0	0	2	0	2	2	4	GO:0004221	ubiquitin thiolesterase activity	3.4.19.12	Ubiquitin carboxyl-terminal hydrolase, family 1 protein
21.t00046	TTHERM_00245100	1	0	1	0	0	1	0	2	GO:0008080	N-acetyltransferase activity	3.6.3.9	Na,H/K antiporter P-type ATPase, alpha subunit family protein
21.t00048	TTHERM_00245120	1	0	0	1	0	1	0	0	NULL	NULL	NULL	hypothetical protein
21.t00051	TTHERM_00245150	2	1	0	0	0	1	0	5	GO:0005524	ATP binding	NULL	ATPase, AAA family protein
21.t00054	TTHERM_00245180	1	0	0	0	0	0	4	2	NULL	NULL	NULL	small GTP-binding protein domain containing protein
21.t00055	TTHERM_00245190	1	0	0	0	0	0	1	4	GO:0016021	integral to membrane	NULL	Synaptobrevin family protein
21.t00056	TTHERM_00245200	1	0	0	0	0	0	4	0	GO:0003676	nucleic acid binding	NULL	hypothetical protein
21.t00057	TTHERM_00245210	2	0	0	1	0	1	0	6	NULL	NULL	NULL	Major Facilitator Superfamily protein
21.t00059	TTHERM_00245230	1	0	0	0	0	0	1	6	NULL	NULL	NULL	Major Facilitator Superfamily protein
21.t00061	TTHERM_00245250	1	1	0	1	0	2	0	0	NULL	NULL	NULL	Major Facilitator Superfamily protein
21.t00063	TTHERM_00245270	1	0	0	0	3	3	8	1	NULL	NULL	NULL	Major Facilitator Superfamily protein
21.t00064	TTHERM_00245280	2	0	0	0	0	0	1	1	NULL	NULL	NULL	Major Facilitator Superfamily protein
21.t00065	TTHERM_00245290	1	0	0	0	0	0	0	1	NULL	NULL	NULL	Major Facilitator Superfamily protein
21.t00066	TTHERM_00245310	4	0	0	0	0	0	3	2	NULL	NULL	NULL	histone acetyltransferase family protein
21.t00070	TTHERM_00245350	1	0	0	0	0	0	1	0	NULL	NULL	NULL	hypothetical protein
21.t00071	TTHERM_00245360	1	0	0	0	0	0	2	0	NULL	NULL	NULL	hypothetical protein
21.t00073	TTHERM_00245380	3	0	0	1	0	1	2	0	NULL	NULL	NULL	cyclic nucleotide-binding domain containing protein
21.t00075	TTHERM_00245400	3	0	0	0	0	0	0	3	NULL	NULL	NULL	cyclic nucleotide-binding domain containing protein
21.t00076	TTHERM_00245410	2	0	0	0	1	1	4	0	GO:0000785	chromatin	NULL	heterochromatin protein 1, putative
21.t00079	TTHERM_00245440	1	0	0	0	0	0	1	0	NULL	NULL	NULL	cyclic nucleotide-binding domain containing protein
21.t00080	TTHERM_00245450	2	0	0	0	1	1	0	2	NULL	NULL	NULL	hypothetical protein
21.t00082	TTHERM_00245470	1	0	1	0	0	1	1	3	NULL	NULL	NULL	hypothetical protein
21.t00083	TTHERM_00245480	1	0	0	0	0	0	0	11	NULL	NULL	NULL	hypothetical protein
21.t00084	TTHERM_00245490	1	0	0	0	0	0	1	0	NULL	NULL	NULL	hypothetical protein
21.t00085	TTHERM_00245500	1	0	0	0	0	0	16	4	NULL	NULL	NULL	F-box domain containing protein
21.t00087	TTHERM_00245520	2	0	0	0	0	0	7	0	NULL	NULL	NULL	hypothetical protein
21.t00088	TTHERM_00245530	1	0	0	0	0	0	3	0	NULL	NULL	NULL	hypothetical protein
21.t00093	TTHERM_00245580	1	0	0	0	0	0	1	0	NULL	NULL	NULL	hypothetical protein
21.t00098	TTHERM_00245630	2	0	0	0	0	0	2	3	NULL	NULL	NULL	hypothetical protein
21.t00100	TTHERM_00245650	1	0	0	0	0	0	1	0	NULL	NULL	NULL	hypothetical protein
21.t00101	TTHERM_00245660	1	0	0	0	0	0	5	0	NULL	NULL	NULL	hypothetical protein
21.t00102	TTHERM_00245670	1	0	0	0	0	0	0	1	NULL	NULL	NULL	hypothetical protein
21.t00105	TTHERM_00245700	1	0	0	0	0	0	1	0	GO:0008080	N-acetyltransferase activity	NULL	acetyltransferase, GNAT family protein
21.t00109	TTHERM_00245740	1	0	0	0	0	0	1	0	GO:0004672	protein kinase activity	2.7.10.1	Protein kinase domain containing protein
21.t00112	TTHERM_00245780	1	0	0	0	0	0	1	1	NULL	NULL	NULL	hypothetical protein
21.t00119	TTHERM_00245850	1	0	0	0	0	0	1	0	NULL	NULL	NULL	hypothetical protein
21.t00122	TTHERM_00245880	2	0	0	0	2	2	0	0	NULL	NULL	NULL	hypothetical protein
21.t00123	TTHERM_00245890	1	0	0	0	0	0	0	1	NULL	NULL	NULL	TPR Domain containing protein
21.t00124	TTHERM_00245900	1	0	0	0	0	0	0	2	NULL	NULL	NULL	hypothetical protein
21.t00132	TTHERM_00246970	1	0	0	0	0	0	1	0	GO:0008080	N-acetyltransferase activity	NULL	hypothetical protein
21.t00144	TTHERM_00247090	1	0	0	1	0	1	0	0	NULL	NULL	NULL	hypothetical protein
21.t00145	TTHERM_00247100	1	0	0	0	0	0	1	0	NULL	NULL	NULL	hypothetical protein
21.t00146	TTHERM_00247110	2	0	0	0	0	0	10	0	NULL	NULL	NULL	hypothetical protein
21.t00155	TTHERM_00247200	1	0	0	0	0	0	2	0	NULL	NULL	NULL	hypothetical protein
21.t00157	TTHERM_00248210	1	0	0	0	0	0	1	0	GO:0005634	nucleus	NULL	YEATS family protein
21.t00163	TTHERM_00248270	1	0	0	0	0	0	1	0	NULL	NULL	NULL	hypothetical protein
21.t00167	TTHERM_00248310	1	0	0	0	0	0	1	0	NULL	NULL	NULL	TPR Domain containing protein
21.t00176	TTHERM_00248400	3	0	0	0	1	1	4	0	NULL	NULL	NULL	hypothetical protein
21.t00177	TTHERM_00248410	1	0	0	0	0	0	2	0	NULL	NULL	NULL	hypothetical protein
21.t00178	TTHERM_00248420	1	0	0	0	0	0	1	0	NULL	NULL	NULL	hypothetical protein
21.t00179	TTHERM_00248430	1	0	0	0	0	0	4	2	GO:0003676	nucleic acid binding	NULL	hypothetical protein
21.t00181	TTHERM_00248450	1	0	0	0	0	0	1	0	GO:0008202	steroid metabolic process	NULL	Oxysterol-binding protein
21.t00182	TTHERM_00248460	1	0	0	0	0	0	1	0	GO:0008202	steroid metabolic process	NULL	Oxysterol-binding protein
21.t00184	TTHERM_00248480	1	0	0	0	0	0	0	2	NULL	NULL	NULL	hypothetical protein
21.t00187	TTHERM_00248510	2	0	0	0	0	0	1	5	GO:0004672	protein kinase activity	2.7.11.1	Protein kinase domain containing protein
21.t00188	TTHERM_00248520	2	0	0	0	0	0	0	2	GO:0004672	protein kinase activity	NULL	Protein kinase domain containing protein
21.t00189	TTHERM_00248530	1	0	0	0	0	0	0	2	GO:0003824	catalytic activity	2.5.1.58	Prenyltransferase and squalene oxidase repeat family protein
21.t00190	TTHERM_00248390	3	0	0	0	0	0	8	4	NULL	NULL	NULL	histone acetyltransferase gcn5
21.t00194	TTHERM_00248531	2	0	0	0	0	0	6	4	NULL	NULL	NULL	hypothetical protein
21.t00195	TTHERM_00248319	1	0	0	2	2	4	5	0	NULL	NULL	NULL	Deoxyuridine 5'-triphosphate nucleotidohydrolase, putative
210.t00001	TTHERM_01045780	2	0	0	0	0	0	1	2	NULL	NULL	NULL	hypothetical protein
210.t00003	TTHERM_01045800	2	0	0	0	0	0	0	2	NULL	NULL	NULL	hypothetical protein
210.t00005	TTHERM_01046810	2	0	0	0	0	0	0	2	NULL	NULL	NULL	hypothetical protein
210.t00006	TTHERM_01046820	2	0	0	0	0	0	0	3	NULL	NULL	NULL	hypothetical protein
210.t00008	TTHERM_01046840	1	0	0	1	0	1	1	4	GO:0003824	catalytic activity	4.3.1.19	Pyridoxal-phosphate dependent enzyme family protein
210.t00010	TTHERM_01046860	1	0	0	0	0	0	2	2	NULL	NULL	NULL	hypothetical protein
210.t00016	TTHERM_01046920	1	0	0	2	1	3	2	0	NULL	NULL	NULL	hypothetical protein
210.t00023	TTHERM_01046990	1	0	0	0	0	0	1	0	NULL	NULL	NULL	hypothetical protein
212.t00008	TTHERM_01050430	2	0	0	0	0	0	1	4	NULL	NULL	NULL	hypothetical protein
212.t00009	TTHERM_01050440	2	0	0	0	0	0	2	0	GO:0005634	nucleus	NULL	Partner of SLD five, PSF2 family protein
212.t00023	TTHERM_01050580	1	0	0	0	0	0	2	0	NULL	NULL	NULL	hypothetical protein
212.t00024	TTHERM_01050590	1	0	0	1	0	1	1	0	NULL	NULL	NULL	hypothetical protein
212.t00025	TTHERM_01050600	1	0	0	0	0	0	1	0	GO:0006950	response to stress	NULL	OsmC-like protein
212.t00027	TTHERM_01050620	1	0	0	1	0	1	5	6	NULL	NULL	NULL	Autophagocytosis associated protein, C-terminal domain containing protein
212.t00029	TTHERM_01050640	1	0	0	0	0	0	0	2	NULL	NULL	NULL	hypothetical protein
212.t00030	TTHERM_01050650	1	0	0	0	0	0	0	6	NULL	NULL	NULL	hypothetical protein
212.t00034	TTHERM_01050690	1	4	1	1	0	6	2	10	GO:0004298	threonine endopeptidase activity	3.4.25.1	Proteasome A-type and B-type family protein
212.t00035	TTHERM_01050700	1	0	0	0	0	0	1	0	GO:0004672	protein kinase activity	NULL	Protein kinase domain containing protein
213.t00010	TTHERM_01051800	1	0	0	0	0	0	0	3	NULL	NULL	NULL	hypothetical protein
213.t00012	TTHERM_01051820	2	0	0	0	0	0	0	2	NULL	NULL	NULL	hypothetical protein
213.t00019	TTHERM_01052880	1	0	0	0	0	0	0	1	GO:0004672	protein kinase activity	2.7.11.17	Protein kinase domain containing protein
213.t00021	TTHERM_01052900	1	0	0	0	0	0	3	0	NULL	NULL	NULL	hypothetical protein
213.t00031	TTHERM_01053000	1	475	5	6	5	491	5	45	NULL	NULL	NULL	ribosomal protein L10.e containing protein
213.t00033	TTHERM_01053020	1	0	0	0	0	0	1	0	GO:0004842	ubiquitin-protein ligase activity	6.3.2.19	Ubiquitin-conjugating enzyme family protein
213.t00034	TTHERM_01053030	2	0	0	0	0	0	3	0	NULL	NULL	NULL	CCT motif family protein
213.t00039	TTHERM_01053080	1	0	1	0	0	1	0	0	NULL	NULL	NULL	hypothetical protein
214.t00008	TTHERM_01054180	1	0	1	0	0	1	0	6	NULL	NULL	NULL	hypothetical protein
214.t00009	TTHERM_01054190	2	0	0	0	0	0	0	2	GO:0003924	GTPase activity	NULL	Tubulin/FtsZ family, GTPase domain containing protein
214.t00010	TTHERM_01054200	2	0	0	0	0	0	2	0	NULL	NULL	NULL	hypothetical protein
214.t00012	TTHERM_01054220	1	1	1	1	1	4	1	8	GO:0003735	structural constituent of ribosome	NULL	L1P family of ribosomal proteins containing protein
214.t00013	TTHERM_01054230	1	0	0	0	0	0	1	0	NULL	NULL	NULL	LMBR1-like conserved region family protein
214.t00014	TTHERM_01054240	2	0	0	0	0	0	0	2	NULL	NULL	NULL	hypothetical protein
214.t00015	TTHERM_01054250	1	0	0	0	0	0	1	0	NULL	NULL	NULL	hypothetical protein
214.t00016	TTHERM_01054260	3	0	0	0	0	0	4	0	NULL	NULL	NULL	hypothetical protein
214.t00018	TTHERM_01054280	2	0	0	0	0	0	0	3	NULL	NULL	NULL	TPR Domain containing protein
214.t00019	TTHERM_01054290	2	6	0	1	0	7	1	0	NULL	NULL	NULL	hypothetical protein
214.t00022	TTHERM_01054320	1	0	0	0	0	0	1	3	GO:0016787	hydrolase activity	NULL	Ser/Thr protein phosphatase family protein
214.t00030	TTHERM_01054400	2	0	0	0	0	0	1	2	NULL	NULL	NULL	hypothetical protein
216.t00001	TTHERM_01058750	1	0	0	0	0	0	0	1	NULL	NULL	NULL	hypothetical protein
216.t00006	TTHERM_01060780	1	0	0	1	0	1	0	0	NULL	NULL	NULL	hypothetical protein
216.t00012	TTHERM_01060840	2	0	0	0	0	0	0	2	NULL	NULL	NULL	hypothetical protein
216.t00016	TTHERM_01062860	1	0	0	0	0	0	1	8	NULL	NULL	NULL	hypothetical protein
216.t00021	TTHERM_01062910	1	0	0	0	0	0	0	2	NULL	NULL	NULL	hypothetical protein
216.t00025	TTHERM_01063940	1	0	0	0	0	0	1	0	NULL	NULL	NULL	hypothetical protein
217.t00007	TTHERM_01068070	2	0	0	0	0	0	0	2	NULL	NULL	NULL	hypothetical protein
217.t00009	TTHERM_01068090	1	0	0	0	0	0	1	0	NULL	NULL	NULL	hypothetical protein
217.t00014	TTHERM_01068140	1	0	0	1	0	1	0	0	GO:0004563	beta-N-acetylhexosaminidase activity	3.2.1.52	Glycosyl hydrolase family 20, catalytic domain containing protein
217.t00015	TTHERM_01068150	1	0	0	0	0	0	1	0	GO:0004182	carboxypeptidase A activity	NULL	Zinc carboxypeptidase family protein
217.t00016	TTHERM_01068160	1	10	24	5	4	43	10	20	GO:0003735	structural constituent of ribosome	NULL	Ribosomal protein L37e containing protein
217.t00018	TTHERM_01068180	1	1	5	2	2	10	9	6	GO:0003735	structural constituent of ribosome	NULL	Ribosomal protein L37e containing protein
217.t00019	TTHERM_01068190	1	0	0	0	0	0	0	4	NULL	NULL	NULL	hypothetical protein
217.t00022	TTHERM_01068220	1	0	0	0	0	0	1	0	NULL	NULL	NULL	hypothetical protein
217.t00023	TTHERM_01068230	1	0	0	1	0	1	0	0	NULL	NULL	NULL	hypothetical protein
217.t00025	TTHERM_01068280	2	0	0	0	0	0	0	2	GO:0005216	ion channel activity	NULL	cation channel family protein
217.t00027	TTHERM_01068300	2	0	0	0	0	0	1	3	NULL	NULL	NULL	CRAL/TRIO, N-terminus family protein
218.t00002	TTHERM_01070310	1	0	0	0	0	0	1	0	NULL	NULL	NULL	hypothetical protein
218.t00004	TTHERM_01070330	1	6	0	1	1	8	3	2	NULL	NULL	NULL	hypothetical protein
218.t00005	TTHERM_01070340	2	0	0	0	0	0	2	0	GO:0004672	protein kinase activity	2.7.11.1	Protein kinase domain containing protein
218.t00014	TTHERM_01071420	1	0	0	0	0	0	1	0	NULL	NULL	NULL	hypothetical protein
218.t00015	TTHERM_01071430	1	0	0	0	0	0	2	0	NULL	NULL	NULL	hypothetical protein
218.t00017	TTHERM_01071450	1	0	0	0	0	0	2	0	NULL	NULL	NULL	hypothetical protein
218.t00025	TTHERM_01073510	1	0	0	0	1	1	0	3	NULL	NULL	NULL	hypothetical protein
218.t00026	TTHERM_01074510	2	0	0	0	1	1	4	0	NULL	NULL	NULL	hypothetical protein
219.t00001	TTHERM_01075590	2	0	1	0	1	2	1	1	GO:0003676	nucleic acid binding	NULL	RNase H family protein
219.t00003	TTHERM_01075610	1	0	1	0	0	1	0	0	NULL	NULL	NULL	TPR Domain containing protein
219.t00004	TTHERM_01075620	1	5	0	0	0	5	0	10	GO:0005509	calcium ion binding	NULL	EF hand family protein
219.t00005	TTHERM_01075630	2	0	0	1	0	1	4	3	GO:0004672	protein kinase activity	2.7.11.17	Protein kinase domain containing protein
219.t00007	TTHERM_01075650	1	0	0	0	0	0	1	0	NULL	NULL	NULL	hypothetical protein
219.t00008	TTHERM_01075660	1	0	0	0	0	0	0	2	NULL	NULL	NULL	hypothetical protein
219.t00012	TTHERM_01075700	2	0	0	0	0	0	0	2	NULL	NULL	NULL	hypothetical protein
219.t00022	TTHERM_01075800	2	0	0	0	0	0	1	2	NULL	NULL	NULL	hypothetical protein
22.t00004	TTHERM_00249560	1	0	0	0	0	0	3	2	GO:0004185	serine carboxypeptidase activity	3.4.16.5	Serine carboxypeptidase family protein
22.t00008	TTHERM_00249600	1	0	0	0	0	0	0	1	NULL	NULL	NULL	hypothetical protein
22.t00010	TTHERM_00249620	1	0	0	0	0	0	1	0	NULL	NULL	NULL	hypothetical protein
22.t00013	TTHERM_00249650	1	0	0	0	0	0	11	24	NULL	NULL	NULL	hypothetical protein
22.t00014	TTHERM_00249660	1	0	0	0	0	0	1	0	NULL	NULL	NULL	hypothetical protein
22.t000184	TTHERM_00255719	1	0	0	0	0	0	0	1	NULL	NULL	NULL	hypothetical protein
22.t00019	TTHERM_00249710	1	0	0	0	0	0	1	0	GO:0004185	serine carboxypeptidase activity	3.4.16.5	Serine carboxypeptidase family protein
22.t00022	TTHERM_00249740	1	0	0	1	0	1	0	0	NULL	NULL	NULL	hypothetical protein
22.t00023	TTHERM_00249750	1	0	23	0	0	23	1	0	NULL	NULL	NULL	hypothetical protein
22.t00033	TTHERM_00249860	1	0	0	0	0	0	1	0	NULL	NULL	NULL	hypothetical protein
22.t00034	TTHERM_00249870	1	0	0	0	0	0	1	0	GO:0000151	ubiquitin ligase complex	NULL	U-box domain containing protein
22.t00035	TTHERM_00250870	2	0	0	0	0	0	5	4	GO:0006470	protein amino acid dephosphorylation	3.1.3.16	Dual specificity phosphatase, catalytic domain containing protein
22.t00039	TTHERM_00250910	1	0	0	0	0	0	0	1	NULL	NULL	NULL	NLI interacting factor-like phosphatase family protein
22.t00042	TTHERM_00250940	1	0	0	0	0	0	2	0	GO:0003677	DNA binding	NULL	myb-like DNA-binding domain, SHAQKYF class family protein
22.t00044	TTHERM_00250960	1	0	0	0	0	0	0	2	NULL	NULL	NULL	hypothetical protein
22.t00045	TTHERM_00250970	1	0	0	0	0	0	1	2	GO:0004357	glutamate-cysteine ligase activity	6.3.2.2	glutamate-cysteine ligase, catalytic subunit family protein
22.t00047	TTHERM_00250990	1	0	0	0	0	0	0	2	GO:0006071	glycerol metabolic process	NULL	Glycerophosphoryl diester phosphodiesterase family protein
22.t00048	TTHERM_00251000	2	0	0	0	0	0	0	2	NULL	NULL	NULL	hypothetical protein
22.t00057	TTHERM_00251090	1	0	0	1	2	3	1	6	NULL	NULL	NULL	hypothetical protein
22.t00058	TTHERM_00251100	2	0	0	0	0	0	0	5	NULL	NULL	NULL	hypothetical protein
22.t00060	TTHERM_00251120	1	0	0	0	0	0	1	0	NULL	NULL	NULL	hypothetical protein
22.t00067	TTHERM_00251190	2	0	0	0	1	1	0	2	GO:0016020	membrane	NULL	ZIP Zinc transporter family protein
22.t00075	TTHERM_00252260	1	0	0	0	0	0	0	1	NULL	NULL	NULL	hypothetical protein
22.t00088	TTHERM_00252390	1	0	0	0	0	0	1	0	GO:0005216	ion channel activity	NULL	cation channel family protein
22.t00090	TTHERM_00252410	1	0	0	1	0	1	0	0	GO:0005216	ion channel activity	NULL	cation channel family protein
22.t00091	TTHERM_00252420	1	0	0	0	0	0	2	2	NULL	NULL	NULL	hypothetical protein
22.t00093	TTHERM_00253430	1	0	1	0	0	1	5	4	NULL	NULL	NULL	hypothetical protein
22.t00101	TTHERM_00254500	1	0	0	0	0	0	1	0	NULL	NULL	NULL	TPR Domain containing protein
22.t00106	TTHERM_00254550	1	0	0	0	0	0	1	0	GO:0004672	protein kinase activity	NULL	Protein kinase domain containing protein
22.t00107	TTHERM_00254560	1	0	0	0	0	0	1	0	GO:0008104	protein localization	NULL	PH domain containing protein
22.t00113	TTHERM_00255610	1	0	0	0	1	1	1	4	NULL	NULL	NULL	Histidine acid phosphatase family protein
22.t00114	TTHERM_00255620	3	0	0	0	0	0	5	1	NULL	NULL	NULL	cyclic nucleotide-binding domain containing protein
22.t00116	TTHERM_00255640	2	0	0	0	0	0	0	2	NULL	NULL	NULL	hypothetical protein
22.t00119	TTHERM_00255670	3	0	0	0	0	0	2	2	NULL	NULL	NULL	GRAM domain containing protein
22.t00144	TTHERM_00256910	1	0	0	0	0	0	1	2	NULL	NULL	NULL	hypothetical protein
22.t00145	TTHERM_00256920	1	0	0	0	0	0	2	0	NULL	NULL	NULL	hypothetical protein
22.t00147	TTHERM_00256940	1	0	0	0	0	0	2	0	NULL	NULL	NULL	hypothetical protein
22.t00148	TTHERM_00256950	2	0	0	1	0	1	5	0	GO:0005515	protein binding	NULL	SET domain containing protein
22.t00149	TTHERM_00256960	1	0	0	0	0	0	1	0	NULL	NULL	NULL	hypothetical protein
22.t00151	TTHERM_00256980	1	0	0	0	0	0	1	0	NULL	NULL	NULL	hypothetical protein
22.t00152	TTHERM_00256990	1	0	0	0	0	0	1	0	GO:0004672	protein kinase activity	NULL	Protein kinase domain containing protein
22.t00153	TTHERM_00257000	1	0	0	0	0	0	1	0	NULL	NULL	NULL	hypothetical protein
22.t00158	TTHERM_00257050	1	0	0	1	0	1	0	0	NULL	NULL	NULL	hypothetical protein
22.t00163	TTHERM_00257100	1	0	0	0	0	0	1	0	NULL	NULL	NULL	hypothetical protein
22.t00164	TTHERM_00257110	1	0	0	1	0	1	0	0	NULL	NULL	NULL	hypothetical protein
22.t00171	TTHERM_00257180	1	0	0	0	1	1	1	0	NULL	NULL	NULL	hypothetical protein
22.t00172	TTHERM_00257190	1	0	0	0	0	0	1	0	GO:0004672	protein kinase activity	6.1.1.6	TPR Domain containing protein
22.t00176	TTHERM_00257230	1	4	2	6	2	14	0	3	GO:0003677	DNA binding	NULL	Nonhistone chromosomal protein LG-1, putative
22.t00178	TTHERM_00257250	1	0	0	0	1	1	0	0	NULL	NULL	NULL	hypothetical protein
220.t00012	TTHERM_01076920	2	0	0	0	0	0	0	8	NULL	NULL	3.2.2.24	ADP-ribosylglycohydrolase family protein
220.t00014	TTHERM_01076940	1	0	0	0	0	0	0	1	NULL	NULL	NULL	hypothetical protein
220.t00015	TTHERM_01076950	1	0	0	0	0	0	1	0	GO:0000074	regulation of progression through cell cycle	NULL	transcription factor E2F/dimerisation partner (TDP)
220.t00016	TTHERM_01076960	2	0	0	0	0	0	0	2	NULL	NULL	NULL	hypothetical protein
220.t00017	TTHERM_01076970	1	0	0	1	0	1	1	0	GO:0005216	ion channel activity	NULL	RIH domain containing protein
220.t00018	TTHERM_01076980	1	0	0	0	0	0	3	0	GO:0005515	protein binding	NULL	Protein kinase domain containing protein
220.t00019	TTHERM_01076990	1	0	0	1	0	1	0	0	GO:0004672	protein kinase activity	2.7.11.17	Protein kinase domain containing protein
223.t00006	TTHERM_01081660	1	0	0	0	0	0	1	0	NULL	NULL	NULL	hypothetical protein
223.t00013	TTHERM_01081730	1	0	0	0	0	0	0	1	NULL	NULL	NULL	hypothetical protein
223.t00021	TTHERM_01081810	1	0	0	0	0	0	1	0	NULL	NULL	NULL	hypothetical repeat containing protein
224.t00001	TTHERM_01082840	1	0	0	0	1	1	0	0	GO:0004672	protein kinase activity	NULL	Protein kinase domain containing protein
224.t00005	TTHERM_01082880	1	0	0	0	0	0	0	1	NULL	NULL	5.3.3.5	Regulator of chromosome condensation (RCC1)
224.t00006	TTHERM_01082890	2	0	0	0	0	0	3	0	NULL	NULL	NULL	hypothetical protein
224.t00008	TTHERM_01082910	1	0	0	0	0	0	1	0	NULL	NULL	NULL	Sec7 domain containing protein
224.t00010	TTHERM_01082930	1	0	0	0	0	0	1	0	GO:0004842	ubiquitin-protein ligase activity	6.3.2.19	Ubiquitin-conjugating enzyme family protein
224.t00013	TTHERM_01082960	1	0	0	0	0	0	0	1	GO:0004842	ubiquitin-protein ligase activity	6.3.2.19	Ubiquitin-conjugating enzyme family protein
224.t00014	TTHERM_01082970	1	0	0	1	0	1	0	0	NULL	NULL	NULL	hypothetical protein
224.t00015	TTHERM_01082980	1	0	0	0	0	0	0	8	NULL	NULL	NULL	hypothetical protein
224.t00016	TTHERM_01082990	1	0	0	0	0	0	2	0	NULL	NULL	NULL	hypothetical protein
224.t00017	TTHERM_01083000	1	0	0	0	0	0	0	2	NULL	NULL	NULL	hypothetical protein
224.t00018	TTHERM_01083010	1	0	0	0	1	1	0	0	GO:0005524	ATP binding	3.6.3.31	ABC transporter family protein
224.t00020	TTHERM_01083030	1	0	0	2	0	2	0	0	NULL	NULL	NULL	hypothetical protein
224.t00022	TTHERM_01083050	1	0	0	2	0	2	1	14	NULL	NULL	3.1.1.1	Phospholipase/Carboxylesterase family protein
227.t00001	TTHERM_01086730	1	0	0	0	0	0	0	1	GO:0004672	protein kinase activity	NULL	Protein kinase domain containing protein
227.t00006	TTHERM_01087780	1	8	0	1	0	9	0	0	GO:0003677	DNA binding	NULL	Poly polymerase and DNA-Ligase Zn-finger region family protein
227.t00008	TTHERM_01087800	1	0	0	1	0	1	0	0	NULL	NULL	NULL	hypothetical protein
227.t00009	TTHERM_01087810	3	0	0	0	0	0	1	4	NULL	NULL	NULL	hypothetical protein
227.t00010	TTHERM_01087820	3	0	0	0	0	0	2	2	NULL	NULL	NULL	hypothetical protein
227.t00012	TTHERM_01087840	1	0	0	0	0	0	0	1	GO:0004672	protein kinase activity	NULL	Protein kinase domain containing protein
227.t00022	TTHERM_01087940	1	0	0	0	0	0	1	0	NULL	NULL	NULL	hypothetical protein
23.t00010	TTHERM_00259330	2	0	0	1	0	1	0	1	GO:0004674	protein serine/threonine kinase activity	NULL	MHCK/EF2 kinase domain family protein
23.t00012	TTHERM_00259350	1	0	0	0	1	1	0	0	NULL	NULL	NULL	glutaredoxin-related protein
23.t00017	TTHERM_00259400	1	0	0	0	0	0	1	4	GO:0005488	binding	NULL	Mitochondrial carrier protein
23.t00018	TTHERM_00259410	1	0	0	1	0	1	0	0	GO:0006520	amino acid metabolic process	4.1.2.27	Pyridoxal-dependent decarboxylase conserved domain containing protein
23.t00019	TTHERM_00259420	2	0	0	0	0	0	2	0	NULL	NULL	NULL	SET domain containing protein
23.t00021	TTHERM_00259450	1	0	0	0	0	0	1	0	GO:0004198	calcium-dependent cysteine-type endopeptidase activity	3.4.22.52	Calpain family cysteine protease containing protein
23.t00022	TTHERM_00259470	1	0	1	0	1	2	2	15	NULL	NULL	NULL	hypothetical protein
23.t00024	TTHERM_00259510	1	0	0	0	0	0	0	2	NULL	NULL	NULL	hypothetical protein
23.t00036	TTHERM_00259630	1	0	0	0	1	1	1	0	NULL	NULL	NULL	hypothetical protein
23.t00037	TTHERM_00259640	1	0	0	0	0	0	0	1	NULL	NULL	NULL	hypothetical protein
23.t00038	TTHERM_00259650	1	0	0	0	0	0	1	0	NULL	NULL	NULL	Somatostatin/Cortistatin family protein
23.t00039	TTHERM_00259660	3	0	0	0	0	0	0	4	NULL	NULL	NULL	hypothetical protein
23.t00040	TTHERM_00259670	1	0	0	0	0	0	1	0	NULL	NULL	NULL	von Willebrand factor type A domain containing protein
23.t00041	TTHERM_00260670	1	0	0	0	0	0	0	2	NULL	NULL	NULL	hypothetical protein
23.t00042	TTHERM_00260680	1	0	0	0	0	0	6	0	NULL	NULL	NULL	hypothetical protein
23.t00043	TTHERM_00260690	1	0	0	0	0	0	3	0	NULL	NULL	NULL	Glutathione S-transferase, N-terminal domain containing protein
23.t00044	TTHERM_00260700	2	0	0	0	0	0	2	0	NULL	NULL	NULL	hypothetical protein
23.t00047	TTHERM_00260730	1	0	0	0	0	0	2	0	NULL	NULL	NULL	hypothetical protein
23.t00050	TTHERM_00260760	1	0	0	0	0	0	2	1	NULL	NULL	NULL	hypothetical protein
23.t00052	TTHERM_00260780	2	0	0	0	0	0	2	0	GO:0004672	protein kinase activity	2.7.10.1	Protein kinase domain containing protein
23.t00054	TTHERM_00261790	1	0	0	0	0	0	5	0	NULL	NULL	NULL	hypothetical protein
23.t00055	TTHERM_00261800	1	0	0	0	0	0	3	3	NULL	NULL	NULL	hypothetical protein
23.t00058	TTHERM_00261830	1	0	0	0	0	0	1	0	NULL	NULL	NULL	hypothetical protein
23.t00062	TTHERM_00261870	1	0	0	0	0	0	1	0	NULL	NULL	NULL	hypothetical protein
23.t00067	TTHERM_00261920	1	0	0	0	0	0	1	0	NULL	NULL	NULL	hypothetical protein
23.t00071	TTHERM_00261960	1	0	0	0	0	0	0	2	NULL	NULL	NULL	hypothetical protein
23.t00073	TTHERM_00262970	3	0	0	0	0	0	1	4	GO:0016791	phosphoric monoester hydrolase activity	NULL	NLI interacting factor-like phosphatase family protein
23.t00076	TTHERM_00263000	1	0	0	1	0	1	0	0	NULL	NULL	NULL	hypothetical protein
23.t00077	TTHERM_00263010	2	0	0	1	0	1	4	0	GO:0000156	two-component response regulator activity	NULL	Protein kinase domain containing protein
23.t00080	TTHERM_00263040	1	0	0	0	1	1	0	0	NULL	NULL	NULL	hypothetical protein
23.t00081	TTHERM_00263050	1	0	0	0	0	0	1	0	NULL	NULL	NULL	hypothetical protein
23.t00087	TTHERM_00263110	1	0	0	0	0	0	1	0	NULL	NULL	NULL	hypothetical protein
23.t00089	TTHERM_00263130	1	0	0	1	0	1	0	1	GO:0004798	thymidylate kinase activity	2.7.4.9	thymidylate kinase family protein
23.t00091	TTHERM_00263150	2	0	0	0	0	0	3	0	NULL	NULL	NULL	TPR Domain containing protein
23.t00097	TTHERM_00263210	1	0	1	0	0	1	0	3	GO:0016020	membrane	NULL	Tumor differentiallyexpressed 1 protein like
23.t00098	TTHERM_00263220	2	0	0	1	0	1	0	2	GO:0004672	protein kinase activity	NULL	Protein kinase domain containing protein
23.t00099	TTHERM_00263230	2	0	1	0	0	1	1	2	GO:0003824	catalytic activity	4.2.1.17	enoyl-CoA hydratase/isomerase family protein
23.t00107	TTHERM_00263310	1	29	1	2	2	34	1	3	NULL	NULL	NULL	hypothetical protein
23.t00108	TTHERM_00263320	1	1	0	0	0	1	0	0	NULL	NULL	NULL	Chitin recognition protein
23.t00109	TTHERM_00263330	1	0	0	0	0	0	1	0	GO:0003777	microtubule motor activity	NULL	kinesin-II homologue, putative
23.t00113	TTHERM_00263370	2	0	0	0	0	0	0	6	NULL	NULL	NULL	hypothetical protein
23.t00114	TTHERM_00263380	1	0	0	1	0	1	0	0	GO:0004177	aminopeptidase activity	3.4.11.1	Cytosol aminopeptidase family, catalytic domain containing protein
23.t00115	TTHERM_00263390	2	0	0	0	0	0	3	0	GO:0005515	protein binding	NULL	cyclic nucleotide-binding domain containing protein
23.t00119	TTHERM_00263430	2	0	0	0	0	0	0	2	NULL	NULL	NULL	hypothetical protein
23.t00120	TTHERM_00263440	2	0	0	0	0	0	3	3	NULL	NULL	NULL	Tat-interacting protein TIP30, putative
23.t00145	TTHERM_00264680	8	0	0	12	0	12	3	0	NULL	NULL	NULL	hypothetical protein
23.t00146	TTHERM_00264690	1	0	0	0	0	0	1	6	GO:0006118	electron transport	1.4.3.4	amine oxidase, flavin-containing family protein
23.t00147	TTHERM_00264700	1	0	0	0	0	0	2	0	NULL	NULL	NULL	hypothetical protein
23.t00149	TTHERM_00264720	1	0	0	0	0	0	1	0	NULL	NULL	NULL	hypothetical protein
23.t00150	TTHERM_00264730	1	0	0	1	0	1	0	0	NULL	NULL	NULL	hypothetical protein
23.t00153	TTHERM_00264760	1	0	0	0	0	0	2	0	NULL	NULL	NULL	hypothetical protein
23.t00157	TTHERM_00264800	1	0	0	1	0	1	1	2	NULL	NULL	NULL	Scramblase family protein
23.t00163	TTHERM_00264860	2	0	0	0	0	0	2	1	NULL	NULL	NULL	hypothetical protein
23.t00170	TTHERM_00264930	4	0	0	1	1	2	0	3	NULL	NULL	NULL	hypothetical protein
23.t00172	TTHERM_00264950	1	0	0	0	2	2	2	7	GO:0005634	nucleus	NULL	Gtr1/RagA G protein conserved region containing protein
23.t00174	TTHERM_00264980	1	0	0	1	0	1	0	0	NULL	NULL	NULL	hypothetical protein
23.t00175	TTHERM_00264990	1	0	0	0	0	0	0	1	NULL	NULL	NULL	hypothetical protein
23.t00178	TTHERM_00265090	1	0	0	0	0	0	1	1	GO:0000156	two-component response regulator activity	NULL	hypothetical protein
23.t00179	TTHERM_00265100	1	0	0	1	0	1	0	0	GO:0003824	catalytic activity	3.6.3.8	ATPase, P-type (transporting),HAD superfamily
23.t00183	TTHERM_00265150	1	0	0	0	0	0	2	0	GO:0005524	ATP binding	3.6.3.27	ABC transporter family protein
23.t00184	TTHERM_00265180	1	0	0	0	0	0	1	0	GO:0000156	two-component response regulator activity	2.7.11.1	Protein kinase domain containing protein
23.t00186	TTHERM_00259549	1	0	0	0	0	0	0	1	NULL	NULL	NULL	hypothetical protein
23.t00191	TTHERM_00263309	1	0	0	0	0	0	0	3	NULL	NULL	NULL	conserved hypothetical protein
232.t00004	TTHERM_01099000	1	0	0	0	0	0	11	0	GO:0005515	protein binding	NULL	zinc finger protein
232.t00007	TTHERM_01099030	1	0	0	0	0	0	2	0	NULL	NULL	NULL	hypothetical protein
232.t00010	TTHERM_01099060	1	0	0	1	0	1	1	0	NULL	NULL	NULL	hypothetical protein
232.t00011	TTHERM_01099070	1	0	0	0	0	0	0	2	NULL	NULL	NULL	hypothetical protein
232.t00012	TTHERM_01099080	1	0	0	0	0	0	1	0	NULL	NULL	NULL	hypothetical protein
232.t00015	TTHERM_01099110	1	0	1	0	0	1	1	0	NULL	NULL	NULL	hypothetical protein
232.t00018	TTHERM_01099140	1	0	0	0	0	0	0	1	NULL	NULL	NULL	hypothetical protein
232.t00019	TTHERM_01099150	1	0	0	0	0	0	1	0	GO:0000074	regulation of progression through cell cycle	NULL	Transcription factor E2F/dimerisation partner (TDP)
232.t00022	TTHERM_01099180	1	0	0	0	0	0	2	4	NULL	NULL	NULL	hypothetical protein
232.t00023	TTHERM_01099190	2	0	0	0	0	0	1	2	NULL	NULL	NULL	hypothetical protein
232.t00024	TTHERM_01099200	1	0	0	0	0	0	1	0	NULL	NULL	NULL	hypothetical protein
232.t00025	TTHERM_01099210	2	0	0	0	0	0	4	3	NULL	NULL	NULL	hypothetical protein
232.t00026	TTHERM_01099220	2	0	0	0	0	0	5	0	NULL	NULL	NULL	hypothetical protein
232.t00032	TTHERM_01099280	1	0	0	0	0	0	1	0	NULL	NULL	NULL	hypothetical protein
233.t00006	TTHERM_01100340	1	0	0	0	0	0	1	0	NULL	NULL	NULL	hypothetical protein
233.t00008	TTHERM_01100360	1	0	0	1	0	1	0	0	NULL	NULL	NULL	hypothetical protein
233.t00010	TTHERM_01100380	1	0	0	0	0	0	1	0	NULL	NULL	NULL	hypothetical protein
233.t00011	TTHERM_01100390	1	0	0	0	0	0	1	0	NULL	NULL	NULL	hypothetical protein
233.t00015	TTHERM_01100430	1	0	0	0	0	0	1	0	NULL	NULL	NULL	hypothetical protein
233.t00017	TTHERM_01100450	2	0	0	0	0	0	0	2	GO:0004672	protein kinase activity	2.7.10.1	Protein kinase domain containing protein
233.t00023	TTHERM_01100510	2	0	0	0	0	0	0	2	GO:0006855	multidrug transport	NULL	MATE efflux family protein
233.t00025	TTHERM_01100530	1	0	0	0	0	0	0	1	GO:0006855	multidrug transport	NULL	MATE efflux family protein
233.t00028	TTHERM_01100560	1	0	0	0	0	0	1	0	NULL	NULL	NULL	hypothetical protein
235.t00012	TTHERM_01104920	1	4	1	0	2	7	6	9	GO:0005525	GTP binding	NULL	GTP1/OBG family protein
235.t00015	TTHERM_01104950	1	0	0	1	0	1	1	0	NULL	NULL	NULL	hypothetical protein
235.t00016	TTHERM_01104960	1	0	0	0	0	0	5	2	GO:0003924	GTPase activity	NULL	Tubulin/FtsZ family, GTPase domain containing protein
235.t00017	TTHERM_01104970	1	0	0	0	0	0	1	0	GO:0003924	GTPase activity	NULL	Tubulin/FtsZ family, GTPase domain containing protein
235.t00019	TTHERM_01104990	1	0	0	0	0	0	2	0	GO:0006629	lipid metabolic process	NULL	Patatin-like phospholipase family protein
240.t00003	TTHERM_01111010	1	0	0	1	0	1	0	0	NULL	NULL	NULL	hypothetical protein
240.t00006	TTHERM_01111040	1	0	0	1	0	1	0	0	NULL	NULL	NULL	hypothetical protein
240.t00007	TTHERM_01111050	1	0	0	0	0	0	0	2	GO:0004672	protein kinase activity	2.7.10.1	Protein kinase domain containing protein
240.t00010	TTHERM_01113060	2	0	0	1	0	1	1	0	NULL	NULL	NULL	hypothetical protein
240.t00014	TTHERM_01113100	1	75	1	0	0	76	0	8	NULL	NULL	NULL	hypothetical protein
240.t00015	TTHERM_01113110	3	0	0	0	0	0	2	3	GO:0005622	intracellular	NULL	DHHC zinc finger domain containing protein
240.t00016	TTHERM_01113120	1	0	1	1	0	2	8	0	NULL	NULL	NULL	cyclic nucleotide-binding domain containing protein
240.t00018	TTHERM_01114130	1	0	0	0	0	0	0	2	NULL	NULL	NULL	hypothetical protein
240.t00019	TTHERM_01114140	2	0	0	0	0	0	0	3	NULL	NULL	NULL	hypothetical protein
240.t00020	TTHERM_01114160	1	0	0	0	0	0	0	1	NULL	NULL	NULL	hypothetical protein
240.t00022	TTHERM_01114180	1	0	0	0	0	0	1	0	GO:0004672	protein kinase activity	2.7.11.1	Protein kinase domain containing protein
241.t00004	TTHERM_01115240	1	0	0	0	0	0	0	1	NULL	NULL	NULL	hypothetical protein
242.t00013	TTHERM_01119490	1	0	0	0	1	1	0	0	NULL	NULL	NULL	hypothetical protein
242.t00017	TTHERM_01119530	1	0	0	0	1	1	0	0	NULL	NULL	NULL	hypothetical protein
242.t00018	TTHERM_01119540	2	0	0	1	0	1	0	2	GO:0003677	DNA binding	2.7.7.6	DNA-dependent RNA polymerase family protein
243.t00001	TTHERM_01120580	1	0	0	0	0	0	0	5	GO:0003924	GTPase activity	NULL	Tubulin/FtsZ family, GTPase domain containing protein
243.t00014	TTHERM_01122690	1	0	0	0	0	0	1	0	NULL	NULL	NULL	hypothetical protein
243.t00015	TTHERM_01122700	1	0	0	0	0	0	1	0	NULL	NULL	NULL	conserved hypothetical protein
243.t00017	TTHERM_01122740	2	0	0	0	0	0	2	0	NULL	NULL	NULL	3'-5' exonuclease family protein
243.t00020	TTHERM_01122770	2	0	1	0	0	1	1	6	GO:0004497	monooxygenase activity	1.14.14.1	Cytochrome P450 family protein
243.t00021	TTHERM_01122780	2	0	0	0	0	0	5	10	GO:0004497	monooxygenase activity	1.14.14.1	Cytochrome P450 family protein
243.t00022	TTHERM_01122800	1	0	0	0	0	0	2	2	NULL	NULL	NULL	hypothetical protein
243.t00024	TTHERM_01122820	1	0	0	0	0	0	1	0	NULL	NULL	NULL	hypothetical protein
243.t00025	TTHERM_01122830	1	0	0	0	0	0	1	0	NULL	NULL	NULL	hypothetical protein
245.t00003	TTHERM_01125120	4	659	17	5	0	681	0	2	NULL	NULL	NULL	hypothetical protein
245.t00005	TTHERM_01125140	1	0	0	1	1	2	6	3	GO:0016787	hydrolase activity	3.1.3.16	Ser/Thr protein phosphatase family protein
245.t00009	TTHERM_01125180	1	0	0	1	0	1	0	2	NULL	NULL	NULL	hypothetical protein
245.t00012	TTHERM_01125210	2	0	0	0	0	0	0	2	NULL	NULL	NULL	hypothetical protein
245.t00023	TTHERM_01125320	2	0	0	0	0	0	0	2	NULL	NULL	NULL	metallo-beta-lactamase superfamily protein
246.t00003	TTHERM_01126360	2	0	0	0	0	0	0	2	GO:0004672	protein kinase activity	NULL	Protein kinase domain containing protein
246.t00004	TTHERM_01126370	1	0	0	0	1	1	0	2	NULL	NULL	NULL	hypothetical protein
246.t00005	TTHERM_01126380	1	0	0	0	1	1	0	0	GO:0004672	protein kinase activity	2.7.11.17	Protein kinase domain containing protein
246.t00006	TTHERM_01126390	2	0	0	1	0	1	1	2	GO:0005509	calcium ion binding	NULL	EF hand family protein
246.t00007	TTHERM_01126400	1	0	0	1	0	1	1	6	GO:0003676	nucleic acid binding	NULL	DEAD/DEAH box helicase family protein
246.t00008	TTHERM_01126410	1	0	0	0	0	0	1	1	NULL	NULL	NULL	Endonuclease/Exonuclease/phosphatase family protein
246.t00009	TTHERM_01126420	2	0	0	0	0	0	0	4	GO:0003824	catalytic activity	1.18.1.2	Conserved region in glutamate synthase family protein
246.t00012	TTHERM_01127440	2	0	0	0	0	0	2	4	NULL	NULL	NULL	transporter/monovalent cation:proton antiporter-1 (CPA1) family protein
246.t00014	TTHERM_01127460	2	0	0	0	0	0	0	2	GO:0006885	regulation of pH	NULL	transporter/monovalent cation:proton antiporter-1 (CPA1) family protein
246.t00015	TTHERM_01127470	1	0	0	0	0	0	1	0	GO:0006885	regulation of pH	NULL	transporter/monovalent cation-proton antiporter-2 (CPA2) family protein
246.t00016	TTHERM_01127480	1	0	0	0	0	0	1	0	GO:0006885	regulation of pH	NULL	transporter/monovalent cation:proton antiporter-2 (CPA2) family protein
248.t00008	TTHERM_01132860	1	0	0	0	0	0	2	0	NULL	NULL	NULL	PAZ domain containing protein
248.t00009	TTHERM_01132870	2	0	0	0	0	0	13	0	NULL	NULL	NULL	TPR Domain containing protein
248.t00011	TTHERM_01132890	1	0	0	0	0	0	3	2	NULL	NULL	NULL	hypothetical protein
249.t00012	TTHERM_01135130	1	0	0	0	0	0	0	2	NULL	NULL	NULL	Neurohypophysial hormones, N-terminal Domain containing protein
250.t00004	TTHERM_01138260	1	0	0	0	0	0	0	2	NULL	NULL	NULL	hypothetical protein
250.t00014	TTHERM_01139350	1	0	0	0	0	0	1	0	NULL	NULL	NULL	hypothetical protein
253.t00001	TTHERM_01143830	1	0	0	0	0	0	0	1	NULL	NULL	NULL	hypothetical protein
253.t00002	TTHERM_01143840	1	0	0	0	0	0	1	0	NULL	NULL	NULL	hypothetical protein
253.t00005	TTHERM_01143870	1	0	0	0	1	1	1	3	NULL	NULL	NULL	GRIP domain containing protein
253.t00007	TTHERM_01143890	1	0	0	1	0	1	0	0	NULL	NULL	NULL	hypothetical protein
253.t00009	TTHERM_01144900	1	0	0	0	0	0	1	0	GO:0004672	protein kinase activity	2.7.11.1	Protein kinase domain containing protein
253.t00020	TTHERM_01145010	2	0	0	1	0	1	1	2	NULL	NULL	6.1.1.10	methionyl-tRNA synthetase
254.t00002	TTHERM_01146030	1	5	0	0	0	5	0	0	GO:0004096	catalase activity	1.11.1.6	catalase family protein
254.t00003	TTHERM_01146040	1	0	0	0	0	0	0	1	NULL	NULL	NULL	hypothetical protein
254.t00006	TTHERM_01146090	1	0	0	0	0	0	1	0	NULL	NULL	NULL	hypothetical protein
254.t00011	TTHERM_01147130	1	0	0	1	0	1	0	0	NULL	NULL	NULL	hypothetical protein
257.t00006	TTHERM_01154640	1	0	0	1	0	1	0	0	NULL	NULL	NULL	hypothetical protein
257.t00008	TTHERM_01154660	1	2	0	0	0	2	0	2	NULL	NULL	NULL	hypothetical protein
258.t00003	TTHERM_01156770	1	0	1	0	0	1	0	2	NULL	NULL	NULL	hypothetical protein
258.t00004	TTHERM_01156780	3	0	0	5	0	5	0	0	NULL	NULL	NULL	SLEI family protein
258.t00005	TTHERM_01156790	2	0	0	0	1	1	1	0	NULL	NULL	NULL	SLEI family protein
258.t00009	TTHERM_01156830	1	0	0	0	0	0	1	0	GO:0007242	intracellular signaling cascade	3.6.3.1	Adenylate and Guanylate cyclase catalytic domain containing protein
258.t00010	TTHERM_01156840	1	9	0	1	1	11	14	13	NULL	NULL	NULL	hypothetical protein
258.t00015	TTHERM_01156890	1	0	0	0	0	0	0	1	NULL	NULL	NULL	hypothetical protein
261.t00009	TTHERM_01166280	1	0	0	0	0	0	0	1	GO:0003824	catalytic activity	3.6.3.1	phospholipid-translocating P-type ATPase, flippase family protein
265.t00001	TTHERM_01179750	1	0	0	0	0	0	1	5	NULL	NULL	NULL	oxalate/formate antiporter protein
265.t00004	TTHERM_01179780	1	0	0	0	0	0	1	0	GO:0004672	protein kinase activity	NULL	protein kinase domain
265.t00005	TTHERM_01179790	1	0	0	0	0	0	2	2	GO:0005216	ion channel activity	NULL	cation channel family protein
265.t00010	TTHERM_01179840	1	0	0	0	0	0	0	2	NULL	NULL	NULL	conserved hypothetical protein
265.t00011	TTHERM_01179850	1	0	0	0	0	0	1	0	NULL	NULL	NULL	hypothetical protein
265.t00015	TTHERM_01179890	1	0	0	0	0	0	1	0	NULL	NULL	NULL	hypothetical protein
265.t00018	TTHERM_01179920	2	0	0	0	0	0	2	0	NULL	NULL	NULL	hypothetical protein
265.t00019	TTHERM_01179930	1	0	0	0	0	0	0	3	NULL	NULL	NULL	hypothetical protein
265.t00022	TTHERM_01179960	1	0	0	1	0	1	0	0	GO:0004518	nuclease activity	NULL	XPG I-region family protein
265.t00023	TTHERM_01179970	1	0	0	0	0	0	1	0	NULL	NULL	NULL	hypothetical protein
266.t00004	TTHERM_01181990	1	0	0	0	0	0	2	4	GO:0004553	hydrolase activity, hydrolyzing O-glycosyl compounds	3.2.1.22	Melibiase family protein
266.t00020	TTHERM_01183140	2	0	0	0	0	0	3	0	NULL	NULL	NULL	hypothetical protein
268.t00009	TTHERM_01188390	2	0	0	0	0	0	8	0	NULL	NULL	NULL	hypothetical protein
268.t00010	TTHERM_01188400	2	0	0	0	0	0	0	2	GO:0003777	microtubule motor activity	NULL	Kinesin motor domain containing protein
268.t00012	TTHERM_01188420	2	0	0	0	0	0	1	2	NULL	NULL	NULL	hypothetical protein
268.t00016	TTHERM_01190440	1	3	0	0	0	3	3	2	NULL	NULL	NULL	Tat binding protein 1(TBP-1)-interacting protein (TBPIP)
269.t00001	TTHERM_01193490	1	0	0	0	0	0	0	1	NULL	NULL	NULL	conserved hypothetical protein
269.t00003	TTHERM_01193510	2	0	0	0	0	0	3	0	GO:0003676	nucleic acid binding	NULL	Zinc finger, C2H2 type family protein
269.t00004	TTHERM_01193520	1	0	0	0	0	0	1	0	NULL	NULL	NULL	janus/Ocnus family (Ocnus)
269.t00005	TTHERM_01193530	1	0	0	0	0	0	2	0	NULL	NULL	NULL	hypothetical protein
269.t00007	TTHERM_01193550	1	0	0	0	2	2	0	0	GO:0003993	acid phosphatase activity	3.1.3.2	Histidine acid phosphatase family protein
269.t00009	TTHERM_01193570	1	0	0	1	0	1	1	0	NULL	NULL	NULL	hypothetical protein
269.t00013	TTHERM_01193610	1	0	0	0	0	0	1	0	NULL	NULL	NULL	hypothetical protein
269.t00015	TTHERM_01193630	1	0	0	1	3	4	24	17	NULL	NULL	NULL	hypothetical protein
270.t00001	TTHERM_01194630	1	0	0	1	0	1	3	0	NULL	NULL	NULL	cyclic nucleotide-binding domain containing protein
270.t00002	TTHERM_01194640	1	0	0	0	0	0	0	1	NULL	NULL	NULL	IQ calmodulin-binding motif family protein
270.t00003	TTHERM_01194650	2	0	0	0	0	0	9	2	GO:0005622	intracellular	NULL	Histone-like transcription factor (CBF/NF-Y) and archaeal histone
270.t00004	TTHERM_01194660	2	0	0	3	0	3	0	0	GO:0003746	translation elongation factor activity	NULL	translation elongation factor G
270.t00005	TTHERM_01194670	1	0	0	0	0	0	0	2	GO:0004672	protein kinase activity	NULL	Protein kinase domain containing protein
270.t00013	TTHERM_01194750	1	0	0	1	0	1	0	0	GO:0003924	GTPase activity	3.6.5.5	Dynamin central region family protein
270.t00014	TTHERM_01194760	2	0	0	1	0	1	4	0	GO:0003924	GTPase activity	3.6.5.5	Dynamin central region family protein
270.t00017	TTHERM_01194790	1	0	0	0	0	0	0	2	NULL	NULL	NULL	hypothetical protein
270.t00021	TTHERM_01194830	1	9	0	1	0	10	2	2	NULL	NULL	1.11.1.15	AhpC/TSA family protein
270.t00024	TTHERM_01194940	3	0	0	0	0	0	5	2	NULL	NULL	NULL	hypothetical protein
270.t00025	TTHERM_01194950	1	0	0	0	0	0	1	0	NULL	NULL	NULL	conserved hypothetical protein
271.t00001	TTHERM_01195950	1	0	0	0	0	0	1	0	GO:0016763	transferase activity, transferring pentosyl groups	NULL	hypothetical protein
271.t00002	TTHERM_01195960	1	0	0	0	0	0	1	0	NULL	NULL	NULL	hypothetical protein
271.t00010	TTHERM_01197030	1	0	0	1	0	1	5	6	NULL	NULL	NULL	hypothetical protein
271.t00012	TTHERM_01197050	2	0	0	0	0	0	1	2	NULL	NULL	NULL	hypothetical protein
271.t00013	TTHERM_01197060	1	0	0	0	0	0	1	0	NULL	NULL	NULL	hypothetical protein
271.t00018	TTHERM_01197110	1	3	0	0	0	3	0	0	NULL	NULL	NULL	hypothetical protein
271.t00019	TTHERM_01197120	2	0	0	0	1	1	0	0	GO:0003676	nucleic acid binding	NULL	DEAD/DEAH box helicase family protein
271.t00020	TTHERM_01197130	1	0	0	0	0	0	1	13	NULL	NULL	NULL	Uncharacterized protein family UPF0005 containing protein
271.t00021	TTHERM_01197140	1	0	0	0	0	0	1	0	NULL	NULL	NULL	hypothetical protein
271.t00023	TTHERM_01197160	1	0	0	2	0	2	3	5	GO:0004731	purine-nucleoside phosphorylase activity	NULL	hypothetical protein
271.t00024	TTHERM_01197170	1	0	0	0	0	0	2	1	NULL	NULL	NULL	hypothetical protein
271.t00025	TTHERM_01197070	1	0	0	0	0	0	1	0	NULL	NULL	2.4.2.1	purine nucleoside phosphorylase
273.t00003	TTHERM_01205250	1	0	1	1	0	2	3	7	NULL	NULL	NULL	hypothetical protein
273.t00005	TTHERM_01205270	1	0	0	0	0	0	1	0	NULL	NULL	NULL	hypothetical protein
273.t00006	TTHERM_01205280	2	4	0	0	0	4	2	0	NULL	NULL	NULL	hypothetical protein
273.t00007	TTHERM_01205290	2	0	0	1	0	1	0	1	NULL	NULL	NULL	hypothetical protein
273.t00008	TTHERM_01205300	1	0	0	1	0	1	0	0	GO:0004743	pyruvate kinase activity	2.7.1.40	Pyruvate kinase, barrel domain containing protein
273.t00009	TTHERM_01205310	1	0	0	0	0	0	1	2	GO:0004672	protein kinase activity	NULL	Protein kinase domain containing protein
273.t00010	TTHERM_01205320	3	0	0	0	0	0	3	0	NULL	NULL	NULL	hypothetical protein
273.t00012	TTHERM_01205340	1	0	0	0	0	0	1	0	GO:0016020	membrane	NULL	IP3 receptor calcium ion channel protein
273.t00013	TTHERM_01205350	1	0	0	0	0	0	1	0	GO:0003676	nucleic acid binding	NULL	3'-5' exonuclease family protein
273.t00015	TTHERM_01205370	1	0	0	0	0	0	4	2	GO:0005524	ATP binding	2.7.1.48	Phosphoribulokinase / Uridine kinase family protein
273.t00017	TTHERM_01205390	4	0	0	0	0	0	10	0	GO:0004197	cysteine-type endopeptidase activity	3.1.2.15	Ubiquitin carboxyl-terminal hydrolase family protein
274.t00004	TTHERM_01207550	1	0	0	0	0	0	2	3	NULL	NULL	NULL	hypothetical protein
274.t00005	TTHERM_01207560	1	0	0	0	0	0	1	0	NULL	NULL	NULL	hypothetical protein
274.t00007	TTHERM_01207580	1	0	0	0	1	1	0	0	NULL	NULL	NULL	hypothetical protein
274.t00009	TTHERM_01207600	1	0	0	1	0	1	0	0	GO:0008152	metabolic process	NULL	hypothetical protein
274.t00010	TTHERM_01207610	2	0	0	0	0	0	3	0	NULL	NULL	NULL	hypothetical protein
274.t00012	TTHERM_01207630	1	0	0	0	0	0	1	0	NULL	NULL	NULL	hypothetical protein
274.t00014	TTHERM_01207660	3	34	0	0	0	34	4	9	GO:0003735	structural constituent of ribosome	2.7.11.1	Ribosomal protein L13 containing protein
274.t00017	TTHERM_01207690	2	6	0	1	1	8	1	0	NULL	NULL	4.1.1.31	Phosphoenolpyruvate carboxylase, putative
274.t00020	TTHERM_01207720	2	0	0	1	0	1	0	2	NULL	NULL	NULL	hypothetical protein
274.t00022	TTHERM_01207740	1	0	0	0	0	0	0	4	NULL	NULL	NULL	hypothetical protein
275.t00005	TTHERM_01211750	1	0	0	2	0	2	0	0	GO:0003677	DNA binding	NULL	Myb-like DNA-binding domain containing protein
275.t00007	TTHERM_01211770	1	0	0	0	1	1	0	0	GO:0003924	GTPase activity	NULL	Guanylate-binding protein, N-terminal domain containing protein
275.t00008	TTHERM_01211780	1	0	0	0	0	0	3	3	NULL	NULL	NULL	immobilization antigen LD, putative
275.t00009	TTHERM_01211790	1	0	0	1	0	1	0	0	NULL	NULL	NULL	hypothetical protein
275.t00010	TTHERM_01211800	1	0	0	0	0	0	1	0	NULL	NULL	NULL	hypothetical protein
275.t00011	TTHERM_01211810	1	0	0	0	0	0	2	3	GO:0016021	integral to membrane	NULL	hypothetical protein
275.t00012	TTHERM_01211820	1	0	0	0	0	0	1	0	GO:0004672	protein kinase activity	NULL	Protein kinase domain containing protein
278.t00007	TTHERM_01217200	1	0	0	0	0	0	1	4	NULL	NULL	NULL	hypothetical protein
278.t00008	TTHERM_01217210	1	0	0	0	0	0	2	0	NULL	NULL	NULL	hypothetical protein
278.t00010	TTHERM_01217230	1	0	0	0	0	0	1	0	NULL	NULL	NULL	hypothetical protein
278.t00011	TTHERM_01217240	1	0	0	0	0	0	1	0	NULL	NULL	NULL	hypothetical protein
279.t00004	TTHERM_01220320	1	0	0	0	0	0	4	0	NULL	NULL	NULL	hypothetical protein
279.t00006	TTHERM_01220340	2	0	0	0	0	0	1	2	GO:0000226	microtubule cytoskeleton organization and biogenesis	NULL	Spc97 / Spc98 family protein
279.t00007	TTHERM_01220350	1	0	0	0	0	0	1	0	NULL	NULL	NULL	hypothetical protein
279.t00008	TTHERM_01220360	1	18	0	0	0	18	2	2	GO:0000139	Golgi membrane	NULL	hypothetical protein
279.t00009	TTHERM_01220370	1	0	0	0	0	0	0	3	NULL	NULL	NULL	hypothetical protein
279.t00011	TTHERM_01220390	1	0	0	1	0	1	0	0	NULL	NULL	NULL	hypothetical protein
279.t00014	TTHERM_01220420	1	0	0	0	0	0	0	2	GO:0004672	protein kinase activity	6.1.1.6	Protein kinase domain containing protein
279.t00017	TTHERM_01220450	2	0	0	0	0	0	2	0	NULL	NULL	NULL	hypothetical protein
[truncated: 7,710 more rows]
