# Supplementary material for: Refined annotation and assembly of the Tetrahymena thermophila genome sequence through EST analysis, comparative genomic hybridization, and targeted gap closure
Source: BMC Genomics. 2008 Nov 26;9:562. doi: 10.1186/1471-2164-9-562 (PMC2612030; doi:10.1186/1471-2164-9-562)
Supplement: Additional file 5 — BlastP comparison of current vs. preliminary gene models. Each predicted peptide sequence of the updated gene model set (query) was blasted (wublastp) against the complete set of preliminary predicted peptide sequences (target). The top match (E < 0.001) to each is given, as well as statistics on the range of aligned sequence and percent identity. The data are sorted, in descending order, by Percent Identity, then by Percent of Query Sequence Aligned, then by Percent of Target Sequence Aligned. [file 1471-2164-9-562-S5.zip]

Archive with 1 entries (1 files):
- Additional file 5 final.xls
