# Supplementary material for: Refined annotation and assembly of the Tetrahymena thermophila genome sequence through EST analysis, comparative genomic hybridization, and targeted gap closure
Source: BMC Genomics. 2008 Nov 26;9:562. doi: 10.1186/1471-2164-9-562 (PMC2612030; doi:10.1186/1471-2164-9-562)
Supplement: Additional file 5 — BlastP comparison of current vs. preliminary gene models. Each predicted peptide sequence of the updated gene model set (query) was blasted (wublastp) against the complete set of preliminary predicted peptide sequences (target). The top match (E < 0.001) to each is given, as well as statistics on the range of aligned sequence and percent identity. The data are sorted, in descending order, by Percent Identity, then by Percent of Query Sequence Aligned, then by Percent of Target Sequence Aligned. [file 1471-2164-9-562-S5.zip › Additional file 5 final.xls]

## Sheet: prelim_final_oldway_rerun
Query TIGR ID	Query Genbank ID	Best Target Match TIGR ID	Best Target Match Genbank ID	Genbank IDs match	Query Sequence Length (aa)	Query Left End Aligned	Query Right End Aligned	Percent Query Length Aligned	Target Sequence Length (aa)	Target Left End Aligned	Target Right End Aligned	Percent Target Length Aligned	Percent Identity	Target vs. Query Length Difference (aa)	Description	E Value
995.m00004	TTHERM_02055530	995.m00004	TTHERM_02055530	Y	164	1	164	100	164	1	164	100	100	0	|||hypothetical protein|T. thermophilia|chr_0|8255485|995	9.6e-86
995.m00003	TTHERM_02055520	995.m00003	TTHERM_02055520	Y	183	1	183	100	183	1	183	100	100	0	|||hypothetical protein|T. thermophilia|chr_0|8255485|995	1.3e-97
993.m00002	TTHERM_02053520	993.m00002	TTHERM_02053520	Y	144	1	144	100	144	1	144	100	100	0	|||hypothetical protein|T. thermophilia|chr_0|8255690|993	7.1e-74
990.m00002	TTHERM_02050520	990.m00002	TTHERM_02050520	Y	82	1	82	100	82	1	82	100	100	0	|||hypothetical protein|T. thermophilia|chr_0|8254838|990	4.5e-40
99.m00200	TTHERM_00668060	99.m00200	TTHERM_00668060	Y	574	1	574	100	574	1	574	100	100	0	|||hypothetical protein|T. thermophilia|chr_0|8254579|99	0
99.m00199	TTHERM_00668050	99.m00199	TTHERM_00668050	Y	542	1	542	100	542	1	542	100	100	0	|||hypothetical protein|T. thermophilia|chr_0|8254579|99	7.8e-290
99.m00198	TTHERM_00668040	99.m00198	TTHERM_00668040	Y	152	1	152	100	152	1	152	100	100	0	|||hypothetical protein|T. thermophilia|chr_0|8254579|99	1.5e-78
99.m00197	TTHERM_00668030	99.m00197	TTHERM_00668030	Y	509	1	509	100	509	1	509	100	100	0	|||Protein kinase domain containing protein|T. thermophilia|chr_0|8254579|99	1e-271
99.m00194	TTHERM_00667010	99.m00194	TTHERM_00667010	Y	1565	1	1565	100	1565	1	1565	100	100	0	|||conserved hypothetical protein|T. thermophilia|chr_0|8254579|99	0
99.m00193	TTHERM_00667000	99.m00193	TTHERM_00667000	Y	169	1	169	100	169	1	169	100	100	0	|||hypothetical protein|T. thermophilia|chr_0|8254579|99	2.6e-85
99.m00192	TTHERM_00666990	99.m00192	TTHERM_00666990	Y	818	1	818	100	818	1	818	100	100	0	|||CCT motif family protein|T. thermophilia|chr_0|8254579|99	0
99.m00190	TTHERM_00666970	99.m00190	TTHERM_00666970	Y	1314	1	1314	100	1314	1	1314	100	100	0	|||hypothetical protein|T. thermophilia|chr_0|8254579|99	0
99.m00189	TTHERM_00666960	99.m00189	TTHERM_00666960	Y	385	1	385	100	385	1	385	100	100	0	|||Fatty acid desaturase family protein|T. thermophilia|chr_0|8254579|99	6.7e-213
99.m00188	TTHERM_00666950	99.m00188	TTHERM_00666950	Y	405	1	405	100	405	1	405	100	100	0	|||Fatty acid desaturase family protein|T. thermophilia|chr_0|8254579|99	2.5e-220
99.m00187	TTHERM_00666940	99.m00187	TTHERM_00666940	Y	292	1	292	100	292	1	292	100	100	0	|||Lipase family protein|T. thermophilia|chr_0|8254579|99	3.8e-162
99.m00186	TTHERM_00666930	99.m00186	TTHERM_00666930	Y	77	1	77	100	77	1	77	100	100	0	|||hypothetical protein|T. thermophilia|chr_0|8254579|99	2.6e-37
99.m00185	TTHERM_00666920	99.m00185	TTHERM_00666920	Y	253	1	253	100	253	1	253	100	100	0	|||hypothetical protein|T. thermophilia|chr_0|8254579|99	2.3e-132
99.m00184	TTHERM_00666910	99.m00184	TTHERM_00666910	Y	1757	1	1757	100	1757	1	1757	100	100	0	|||hypothetical protein|T. thermophilia|chr_0|8254579|99	0
99.m00182	TTHERM_00666890	99.m00182	TTHERM_00666890	Y	1239	1	1239	100	1239	1	1239	100	100	0	|||hypothetical protein|T. thermophilia|chr_0|8254579|99	0
99.m00178	TTHERM_00666850	99.m00178	TTHERM_00666850	Y	1192	1	1192	100	1192	1	1192	100	100	0	|||hypothetical protein|T. thermophilia|chr_0|8254579|99	0
99.m00177	TTHERM_00666840	99.m00177	TTHERM_00666840	Y	851	1	851	100	851	1	851	100	100	0	|||hypothetical protein|T. thermophilia|chr_0|8254579|99	0
99.m00176	TTHERM_00666830	99.m00176	TTHERM_00666830	Y	1256	1	1256	100	1256	1	1256	100	100	0	|||hypothetical protein|T. thermophilia|chr_0|8254579|99	0
99.m00175	TTHERM_00666820	99.m00175	TTHERM_00666820	Y	1783	1	1783	100	1783	1	1783	100	100	0	|||hypothetical protein|T. thermophilia|chr_0|8254579|99	0
99.m00174	TTHERM_00666810	99.m00174	TTHERM_00666810	Y	399	1	399	100	399	1	399	100	100	0	|||hypothetical protein|T. thermophilia|chr_0|8254579|99	4.4e-216
99.m00173	TTHERM_00666800	99.m00173	TTHERM_00666800	Y	387	1	387	100	387	1	387	100	100	0	|||hypothetical protein|T. thermophilia|chr_0|8254579|99	3.1e-208
99.m00172	TTHERM_00666790	99.m00172	TTHERM_00666790	Y	235	1	235	100	235	1	235	100	100	0	|||hypothetical protein|T. thermophilia|chr_0|8254579|99	5.4e-131
99.m00171	TTHERM_00666780	99.m00171	TTHERM_00666780	Y	416	1	416	100	416	1	416	100	100	0	|||hypothetical protein|T. thermophilia|chr_0|8254579|99	8.7e-227
99.m00170	TTHERM_00666770	99.m00170	TTHERM_00666770	Y	285	1	285	100	285	1	285	100	100	0	|||hypothetical protein|T. thermophilia|chr_0|8254579|99	1.4e-150
99.m00169	TTHERM_00666760	99.m00169	TTHERM_00666760	Y	63	1	63	100	63	1	63	100	100	0	|||hypothetical protein|T. thermophilia|chr_0|8254579|99	8.6e-30
99.m00168	TTHERM_00666750	99.m00168	TTHERM_00666750	Y	249	1	249	100	249	1	249	100	100	0	|||hypothetical protein|T. thermophilia|chr_0|8254579|99	1.3e-131
99.m00167	TTHERM_00666740	99.m00167	TTHERM_00666740	Y	88	1	88	100	88	1	88	100	100	0	|||hypothetical protein|T. thermophilia|chr_0|8254579|99	2.9e-45
99.m00166	TTHERM_00666730	99.m00166	TTHERM_00666730	Y	280	1	280	100	280	1	280	100	100	0	|||hypothetical protein|T. thermophilia|chr_0|8254579|99	3.7e-148
99.m00165	TTHERM_00666720	99.m00165	TTHERM_00666720	Y	449	1	449	100	449	1	449	100	100	0	|||hypothetical protein|T. thermophilia|chr_0|8254579|99	2.2e-244
99.m00164	TTHERM_00666710	99.m00164	TTHERM_00666710	Y	399	1	399	100	399	1	399	100	100	0	|||hypothetical protein|T. thermophilia|chr_0|8254579|99	1.5e-213
99.m00163	TTHERM_00666700	99.m00163	TTHERM_00666700	Y	1220	1	1220	100	1220	1	1220	100	100	0	|||hypothetical protein|T. thermophilia|chr_0|8254579|99	0
99.m00162	TTHERM_00666680	99.m00162	TTHERM_00666680	Y	744	1	744	100	744	1	744	100	100	0	|||conserved hypothetical protein|T. thermophilia|chr_0|8254579|99	0
99.m00161	TTHERM_00666670	99.m00161	TTHERM_00666670	Y	617	1	617	100	617	1	617	100	100	0	|||hypothetical protein|T. thermophilia|chr_0|8254579|99	0
99.m00160	TTHERM_00666660	99.m00160	TTHERM_00666660	Y	193	1	193	100	193	1	193	100	100	0	|||hypothetical protein|T. thermophilia|chr_0|8254579|99	6.8e-101
99.m00159	TTHERM_00666650	99.m00159	TTHERM_00666650	Y	1397	1	1397	100	1397	1	1397	100	100	0	|||cyclic nucleotide-binding domain containing protein|T. thermophilia|chr_0|8254579|99	0
99.m00158	TTHERM_00666640	99.m00158	TTHERM_00666640	Y	297	1	297	100	297	1	297	100	100	0	|||3-hydroxyacyl-CoA dehydrogenase, NAD binding domain|T. thermophilia|chr_0|8254579|99	7.8e-155
99.m00157	TTHERM_00666630	99.m00157	TTHERM_00666630	Y	1846	1	1846	100	1846	1	1846	100	100	0	|||E1-E2 ATPase family protein|T. thermophilia|chr_0|8254579|99	0
99.m00155	TTHERM_00666610	99.m00155	TTHERM_00666610	Y	601	1	601	100	601	1	601	100	100	0	|||Elongation factor Tu C-terminal domain containing protein|T. thermophilia|chr_0|8254579|99	0
99.m00154	TTHERM_00666600	99.m00154	TTHERM_00666600	Y	876	1	876	100	876	1	876	100	100	0	|||Tubulin-tyrosine ligase family protein|T. thermophilia|chr_0|8254579|99	0
99.m00153	TTHERM_00666590	99.m00153	TTHERM_00666590	Y	586	1	586	100	586	1	586	100	100	0	|||hypothetical protein|T. thermophilia|chr_0|8254579|99	0
99.m00152	TTHERM_00666580	99.m00152	TTHERM_00666580	Y	967	1	967	100	967	1	967	100	100	0	|||hypothetical protein|T. thermophilia|chr_0|8254579|99	0
99.m00150	TTHERM_00666560	99.m00150	TTHERM_00666560	Y	243	1	243	100	243	1	243	100	100	0	|||Proteasome subunit alpha type 7-like, putative|T. thermophilia|chr_0|8254579|99	3.1e-128
99.m00148	TTHERM_00666540	99.m00148	TTHERM_00666540	Y	158	1	158	100	158	1	158	100	100	0	|||60S ribosomal protein L21, putative|T. thermophilia|chr_0|8254579|99	2.1e-83
99.m00147	TTHERM_00666530	99.m00147	TTHERM_00666530	Y	654	1	654	100	654	1	654	100	100	0	|||IBR domain containing protein|T. thermophilia|chr_0|8254579|99	0
99.m00146	TTHERM_00666520	99.m00146	TTHERM_00666520	Y	422	1	422	100	422	1	422	100	100	0	|||Acyl-CoA thioester hydrolase CGI-16.-related|T. thermophilia|chr_0|8254579|99	3.7e-228
99.m00145	TTHERM_00666510	99.m00145	TTHERM_00666510	Y	651	1	651	100	651	1	651	100	100	0	|||hypothetical protein|T. thermophilia|chr_0|8254579|99	0
99.m00144	TTHERM_00666500	99.m00144	TTHERM_00666500	Y	484	1	484	100	484	1	484	100	100	0	|||hypothetical protein|T. thermophilia|chr_0|8254579|99	1.6e-264
99.m00142	TTHERM_00666480	99.m00142	TTHERM_00666480	Y	384	1	384	100	384	1	384	100	100	0	|||TPR Domain containing protein|T. thermophilia|chr_0|8254579|99	5.9e-205
99.m00141	TTHERM_00666470	99.m00141	TTHERM_00666470	Y	625	1	625	100	625	1	625	100	100	0	|||conserved hypothetical protein|T. thermophilia|chr_0|8254579|99	0
99.m00140	TTHERM_00666460	99.m00140	TTHERM_00666460	Y	337	1	337	100	337	1	337	100	100	0	|||conserved hypothetical protein|T. thermophilia|chr_0|8254579|99	1.4e-180
99.m00139	TTHERM_00666450	99.m00139	TTHERM_00666450	Y	2946	1	2946	100	2946	1	2946	100	100	0	|||Adenylate and Guanylate cyclase catalytic domain containing protein|T. thermophilia|chr_0|8254579|99	0
99.m00138	TTHERM_00666440	99.m00138	TTHERM_00666440	Y	518	1	518	100	518	1	518	100	100	0	|||TBC domain containing protein|T. thermophilia|chr_0|8254579|99	8.8e-282
99.m00137	TTHERM_00666430	99.m00137	TTHERM_00666430	Y	296	1	296	100	296	1	296	100	100	0	|||Inosine-uridine preferring nucleoside hydrolase family protein|T. thermophilia|chr_0|8254579|99	1.2e-160
99.m00136	TTHERM_00666420	99.m00136	TTHERM_00666420	Y	285	1	285	100	285	1	285	100	100	0	|||hypothetical protein|T. thermophilia|chr_0|8254579|99	9.4e-159
99.m00135	TTHERM_00666410	99.m00135	TTHERM_00666410	Y	441	1	441	100	441	1	441	100	100	0	|||TRAF-type zinc finger family protein|T. thermophilia|chr_0|8254579|99	2.9e-251
99.m00134	TTHERM_00666400	99.m00134	TTHERM_00666400	Y	513	1	513	100	513	1	513	100	100	0	|||hypothetical protein|T. thermophilia|chr_0|8254579|99	8.9e-273
99.m00132	TTHERM_00666380	99.m00132	TTHERM_00666380	Y	760	1	760	100	760	1	760	100	100	0	|||Protein kinase domain containing protein|T. thermophilia|chr_0|8254579|99	0
99.m00131	TTHERM_00666370	99.m00131	TTHERM_00666370	Y	125	1	125	100	125	1	125	100	100	0	|||hypothetical protein|T. thermophilia|chr_0|8254579|99	3.2e-71
99.m00129	TTHERM_00666350	99.m00129	TTHERM_00666350	Y	1464	1	1464	100	1464	1	1464	100	100	0	|||hypothetical protein|T. thermophilia|chr_0|8254579|99	0
99.m00128	TTHERM_00666340	99.m00128	TTHERM_00666340	Y	114	1	114	100	114	1	114	100	100	0	|||hypothetical protein|T. thermophilia|chr_0|8254579|99	4.5e-56
99.m00126	TTHERM_00666320	99.m00126	TTHERM_00666320	Y	67	1	67	100	67	1	67	100	100	0	|||hypothetical protein|T. thermophilia|chr_0|8254579|99	9.3e-33
99.m00125	TTHERM_00666310	99.m00125	TTHERM_00666310	Y	1343	1	1343	100	1343	1	1343	100	100	0	|||hypothetical protein|T. thermophilia|chr_0|8254579|99	0
99.m00124	TTHERM_00666300	99.m00124	TTHERM_00666300	Y	355	1	355	100	355	1	355	100	100	0	|||Translocation protein Sec62 containing protein|T. thermophilia|chr_0|8254579|99	5.9e-189
99.m00123	TTHERM_00666290	99.m00123	TTHERM_00666290	Y	729	1	729	100	729	1	729	100	100	0	|||Protein kinase domain containing protein|T. thermophilia|chr_0|8254579|99	0
99.m00122	TTHERM_00666280	99.m00122	TTHERM_00666280	Y	800	1	800	100	800	1	800	100	100	0	|||hypothetical protein|T. thermophilia|chr_0|8254579|99	0
99.m00121	TTHERM_00666270	99.m00121	TTHERM_00666270	Y	506	1	506	100	506	1	506	100	100	0	|||hypothetical protein|T. thermophilia|chr_0|8254579|99	5.2e-268
99.m00120	TTHERM_00666260	99.m00120	TTHERM_00666260	Y	426	1	426	100	426	1	426	100	100	0	|||hypothetical protein|T. thermophilia|chr_0|8254579|99	7.4e-230
99.m00119	TTHERM_00666250	99.m00119	TTHERM_00666250	Y	292	1	292	100	292	1	292	100	100	0	|||conserved hypothetical protein|T. thermophilia|chr_0|8254579|99	1.9e-151
99.m00117	TTHERM_00666230	99.m00117	TTHERM_00666230	Y	400	1	400	100	400	1	400	100	100	0	|||hypothetical protein|T. thermophilia|chr_0|8254579|99	9.4e-214
99.m00115	TTHERM_00666210	99.m00115	TTHERM_00666210	Y	459	1	459	100	459	1	459	100	100	0	|||hypothetical protein|T. thermophilia|chr_0|8254579|99	4.5e-246
99.m00113	TTHERM_00666190	99.m00113	TTHERM_00666190	Y	547	1	547	100	547	1	547	100	100	0	|||hypothetical protein|T. thermophilia|chr_0|8254579|99	9.3e-294
99.m00112	TTHERM_00666180	99.m00112	TTHERM_00666180	Y	602	1	602	100	602	1	602	100	100	0	|||conserved hypothetical protein|T. thermophilia|chr_0|8254579|99	0
99.m00110	TTHERM_00666160	99.m00110	TTHERM_00666160	Y	214	1	214	100	214	1	214	100	100	0	|||hypothetical protein|T. thermophilia|chr_0|8254579|99	9.9e-116
99.m00109	TTHERM_00666150	99.m00109	TTHERM_00666150	Y	200	1	200	100	200	1	200	100	100	0	|||hypothetical protein|T. thermophilia|chr_0|8254579|99	4.8e-107
99.m00107	TTHERM_00666130	99.m00107	TTHERM_00666130	Y	236	1	236	100	236	1	236	100	100	0	|||hypothetical protein|T. thermophilia|chr_0|8254579|99	3.4e-129
99.m00106	TTHERM_00666120	99.m00106	TTHERM_00666120	Y	216	1	216	100	216	1	216	100	100	0	|||hypothetical protein|T. thermophilia|chr_0|8254579|99	6.1e-116
99.m00105	TTHERM_00666110	99.m00105	TTHERM_00666110	Y	211	1	211	100	211	1	211	100	100	0	|||hypothetical protein|T. thermophilia|chr_0|8254579|99	2.7e-113
99.m00104	TTHERM_00666100	99.m00104	TTHERM_00666100	Y	217	1	217	100	217	1	217	100	100	0	|||hypothetical protein|T. thermophilia|chr_0|8254579|99	2.2e-118
99.m00103	TTHERM_00666090	99.m00103	TTHERM_00666090	Y	211	1	211	100	211	1	211	100	100	0	|||hypothetical protein|T. thermophilia|chr_0|8254579|99	2.4e-114
99.m00102	TTHERM_00666080	99.m00102	TTHERM_00666080	Y	211	1	211	100	211	1	211	100	100	0	|||hypothetical protein|T. thermophilia|chr_0|8254579|99	3.5e-113
984.m00002	TTHERM_02046520	984.m00002	TTHERM_02046520	Y	446	1	446	100	446	1	446	100	100	0	|||Dynamin central region family protein|T. thermophilia|chr_0|8255221|984	1.6e-236
961.m00002	TTHERM_02031490	961.m00002	TTHERM_02031490	Y	104	1	104	100	104	1	104	100	100	0	|||hypothetical protein|T. thermophilia|chr_0|8254070|961	2.7e-51
96.m00186	TTHERM_00656230	96.m00186	TTHERM_00656230	Y	91	1	91	100	91	1	91	100	100	0	|||hypothetical protein|T. thermophilia|chr_0|8254435|96	2e-46
96.m00185	TTHERM_00656220	96.m00185	TTHERM_00656220	Y	103	1	103	100	103	1	103	100	100	0	|||hypothetical protein|T. thermophilia|chr_0|8254435|96	1.2e-57
96.m00184	TTHERM_00656210	96.m00184	TTHERM_00656210	Y	267	1	267	100	267	1	267	100	100	0	|||hypothetical protein|T. thermophilia|chr_0|8254435|96	1.5e-137
96.m00183	TTHERM_00656200	96.m00183	TTHERM_00656200	Y	136	1	136	100	136	1	136	100	100	0	|||hypothetical protein|T. thermophilia|chr_0|8254435|96	7.6e-70
96.m00181	TTHERM_00656180	96.m00181	TTHERM_00656180	Y	139	1	139	100	139	1	139	100	100	0	|||hypothetical protein|T. thermophilia|chr_0|8254435|96	2.8e-72
96.m00180	TTHERM_00656170	96.m00180	TTHERM_00656170	Y	145	1	145	100	145	1	145	100	100	0	|||hypothetical protein|T. thermophilia|chr_0|8254435|96	1.7e-72
96.m00179	TTHERM_00656160	96.m00179	TTHERM_00656160	Y	386	1	386	100	386	1	386	100	100	0	|||EF hand family protein|T. thermophilia|chr_0|8254435|96	1.3e-207
96.m00178	TTHERM_00656150	96.m00178	TTHERM_00656150	Y	301	1	301	100	301	1	301	100	100	0	|||Protein kinase domain containing protein|T. thermophilia|chr_0|8254435|96	6e-164
96.m00176	TTHERM_00656130	96.m00176	TTHERM_00656130	Y	1048	1	1048	100	1048	1	1048	100	100	0	|||hypothetical protein|T. thermophilia|chr_0|8254435|96	0
96.m00175	TTHERM_00656120	96.m00175	TTHERM_00656120	Y	486	1	486	100	486	1	486	100	100	0	|||hypothetical protein|T. thermophilia|chr_0|8254435|96	7.2e-255
96.m00174	TTHERM_00656110	96.m00174	TTHERM_00656110	Y	1477	1	1477	100	1477	1	1477	100	100	0	|||hypothetical protein|T. thermophilia|chr_0|8254435|96	0
96.m00173	TTHERM_00656100	96.m00173	TTHERM_00656100	Y	325	1	325	100	325	1	325	100	100	0	|||hypothetical protein|T. thermophilia|chr_0|8254435|96	6.5e-167
96.m00172	TTHERM_00656090	96.m00172	TTHERM_00656090	Y	925	1	925	100	925	1	925	100	100	0	|||B-box zinc finger family protein|T. thermophilia|chr_0|8254435|96	0
96.m00171	TTHERM_00656080	96.m00171	TTHERM_00656080	Y	441	1	441	100	441	1	441	100	100	0	|||Nucleotidyl transferase family protein|T. thermophilia|chr_0|8254435|96	2.6e-234
96.m00170	TTHERM_00656070	96.m00170	TTHERM_00656070	Y	154	1	154	100	154	1	154	100	100	0	|||hydrolase, NUDIX family protein|T. thermophilia|chr_0|8254435|96	3e-82
96.m00169	TTHERM_00656060	96.m00169	TTHERM_00656060	Y	154	1	154	100	154	1	154	100	100	0	|||hydrolase, NUDIX family protein|T. thermophilia|chr_0|8254435|96	2.6e-83
96.m00168	TTHERM_00656050	96.m00168	TTHERM_00656050	Y	359	1	359	100	359	1	359	100	100	0	|||DnaJ domain containing protein|T. thermophilia|chr_0|8254435|96	2.7e-193
96.m00165	TTHERM_00656020	96.m00165	TTHERM_00656020	Y	250	1	250	100	250	1	250	100	100	0	|||hypothetical protein|T. thermophilia|chr_0|8254435|96	8e-130
96.m00164	TTHERM_00656010	96.m00164	TTHERM_00656010	Y	1205	1	1205	100	1205	1	1205	100	100	0	|||SacI homology domain containing protein|T. thermophilia|chr_0|8254435|96	0
96.m00163	TTHERM_00656000	96.m00163	TTHERM_00656000	Y	740	1	740	100	740	1	740	100	100	0	|||hypothetical protein|T. thermophilia|chr_0|8254435|96	0
96.m00162	TTHERM_00655990	96.m00162	TTHERM_00655990	Y	677	1	677	100	677	1	677	100	100	0	|||hypothetical protein|T. thermophilia|chr_0|8254435|96	0
96.m00161	TTHERM_00655980	96.m00161	TTHERM_00655980	Y	204	1	204	100	204	1	204	100	100	0	|||hypothetical protein|T. thermophilia|chr_0|8254435|96	8.5e-110
96.m00159	TTHERM_00655960	96.m00159	TTHERM_00655960	Y	2819	1	2819	100	2819	1	2819	100	100	0	|||Protein kinase domain containing protein|T. thermophilia|chr_0|8254435|96	0
96.m00158	TTHERM_00655950	96.m00158	TTHERM_00655950	Y	643	1	643	100	643	1	643	100	100	0	|||hypothetical protein|T. thermophilia|chr_0|8254435|96	0
96.m00157	TTHERM_00655940	96.m00157	TTHERM_00655940	Y	1934	1	1934	100	1934	1	1934	100	100	0	|||TPR Domain containing protein|T. thermophilia|chr_0|8254435|96	0
96.m00155	TTHERM_00655920	96.m00155	TTHERM_00655920	Y	739	1	739	100	739	1	739	100	100	0	|||hypothetical protein|T. thermophilia|chr_0|8254435|96	0
96.m00154	TTHERM_00655910	96.m00154	TTHERM_00655910	Y	681	1	681	100	681	1	681	100	100	0	|||hypothetical protein|T. thermophilia|chr_0|8254435|96	0
96.m00152	TTHERM_00655890	96.m00152	TTHERM_00655890	Y	349	1	349	100	349	1	349	100	100	0	|||hypothetical protein|T. thermophilia|chr_0|8254435|96	2e-188
96.m00151	TTHERM_00655880	96.m00151	TTHERM_00655880	Y	75	1	75	100	75	1	75	100	100	0	|||hypothetical protein|T. thermophilia|chr_0|8254435|96	1.6e-35
96.m00150	TTHERM_00655870	96.m00150	TTHERM_00655870	Y	830	1	830	100	830	1	830	100	100	0	|||polypyrimidine tract-binding protein|T. thermophilia|chr_0|8254435|96	0
96.m00149	TTHERM_00655860	96.m00149	TTHERM_00655860	Y	1511	1	1511	100	1511	1	1511	100	100	0	|||conserved hypothetical protein|T. thermophilia|chr_0|8254435|96	0
96.m00147	TTHERM_00655840	96.m00147	TTHERM_00655840	Y	353	1	353	100	353	1	353	100	100	0	|||cation diffusion facilitator family transporter containing protein|T. thermophilia|chr_0|8254435|96	2.6e-186
96.m00145	TTHERM_00655820	96.m00145	TTHERM_00655820	Y	436	1	436	100	436	1	436	100	100	0	|||translation elongation factor EF-1, subunit alpha|T. thermophilia|chr_0|8254435|96	3.6e-237
96.m00144	TTHERM_00655780	96.m00144	TTHERM_00655780	Y	111	1	111	100	111	1	111	100	100	0	|||hypothetical protein|T. thermophilia|chr_0|8254435|96	2.5e-55
96.m00143	TTHERM_00655760	96.m00143	TTHERM_00655760	Y	1565	1	1565	100	1565	1	1565	100	100	0	|||hypothetical protein|T. thermophilia|chr_0|8254435|96	0
96.m00142	TTHERM_00655750	96.m00142	TTHERM_00655750	Y	433	1	433	100	433	1	433	100	100	0	|||Elongation factor Tu C-terminal domain containing protein|T. thermophilia|chr_0|8254435|96	1.2e-229
96.m00141	TTHERM_00655740	96.m00141	TTHERM_00655740	Y	262	1	262	100	262	1	262	100	100	0	|||hypothetical protein|T. thermophilia|chr_0|8254435|96	1.9e-144
96.m00139	TTHERM_00655720	96.m00139	TTHERM_00655720	Y	158	1	158	100	158	1	158	100	100	0	|||hypothetical protein|T. thermophilia|chr_0|8254435|96	4.6e-86
96.m00137	TTHERM_00655700	96.m00137	TTHERM_00655700	Y	145	1	145	100	145	1	145	100	100	0	|||U-box domain containing protein|T. thermophilia|chr_0|8254435|96	1.3e-76
96.m00135	TTHERM_00655680	96.m00135	TTHERM_00655680	Y	159	1	159	100	159	1	159	100	100	0	|||hypothetical protein|T. thermophilia|chr_0|8254435|96	4e-80
96.m00132	TTHERM_00655650	96.m00132	TTHERM_00655650	Y	758	1	758	100	758	1	758	100	100	0	|||hypothetical protein|T. thermophilia|chr_0|8254435|96	0
96.m00131	TTHERM_00655640	96.m00131	TTHERM_00655640	Y	481	1	481	100	481	1	481	100	100	0	|||hypothetical protein|T. thermophilia|chr_0|8254435|96	7.2e-255
96.m00130	TTHERM_00655630	96.m00130	TTHERM_00655630	Y	929	1	929	100	929	1	929	100	100	0	|||hypothetical protein|T. thermophilia|chr_0|8254435|96	0
96.m00129	TTHERM_00655620	96.m00129	TTHERM_00655620	Y	1068	1	1068	100	1068	1	1068	100	100	0	|||hypothetical protein|T. thermophilia|chr_0|8254435|96	0
96.m00128	TTHERM_00655610	96.m00128	TTHERM_00655610	Y	508	1	508	100	508	1	508	100	100	0	|||citrate synthase I family protein|T. thermophilia|chr_0|8254435|96	4.8e-274
96.m00127	TTHERM_00655600	96.m00127	TTHERM_00655600	Y	422	1	422	100	422	1	422	100	100	0	|||hypothetical protein|T. thermophilia|chr_0|8254435|96	1.5e-224
96.m00126	TTHERM_00655590	96.m00126	TTHERM_00655590	Y	57	1	57	100	57	1	57	100	100	0	|||hypothetical protein|T. thermophilia|chr_0|8254435|96	5.6e-26
96.m00123	TTHERM_00655560	96.m00123	TTHERM_00655560	Y	302	1	302	100	302	1	302	100	100	0	|||NAD binding domain of 6-phosphogluconate dehydrogenase family protein|T. thermophilia|chr_0|8254435|96	1.4e-157
96.m00122	TTHERM_00655550	96.m00122	TTHERM_00655550	Y	667	1	667	100	667	1	667	100	100	0	|||Kelch motif family protein|T. thermophilia|chr_0|8254435|96	0
96.m00121	TTHERM_00655540	96.m00121	TTHERM_00655540	Y	161	1	161	100	161	1	161	100	100	0	|||hypothetical protein|T. thermophilia|chr_0|8254435|96	1.8e-84
96.m00120	TTHERM_00655530	96.m00120	TTHERM_00655530	Y	387	1	387	100	387	1	387	100	100	0	|||Zinc finger, C2H2 type family protein|T. thermophilia|chr_0|8254435|96	1.1e-212
96.m00119	TTHERM_00655520	96.m00119	TTHERM_00655520	Y	167	1	167	100	167	1	167	100	100	0	|||Copper/zinc superoxide dismutase family protein|T. thermophilia|chr_0|8254435|96	2.7e-90
96.m00117	TTHERM_00655500	96.m00117	TTHERM_00655500	Y	503	1	503	100	503	1	503	100	100	0	|||hypothetical protein|T. thermophilia|chr_0|8254435|96	1.1e-269
96.m00116	TTHERM_00655490	96.m00116	TTHERM_00655490	Y	1357	1	1357	100	1357	1	1357	100	100	0	|||TBC domain containing protein|T. thermophilia|chr_0|8254435|96	0
96.m00115	TTHERM_00655480	96.m00115	TTHERM_00655480	Y	180	1	180	100	180	1	180	100	100	0	|||hypothetical protein|T. thermophilia|chr_0|8254435|96	4.7e-93
96.m00114	TTHERM_00655470	96.m00114	TTHERM_00655470	Y	440	1	440	100	440	1	440	100	100	0	|||hypothetical protein|T. thermophilia|chr_0|8254435|96	6.8e-243
96.m00113	TTHERM_00655460	96.m00113	TTHERM_00655460	Y	710	1	710	100	710	1	710	100	100	0	|||hypothetical protein|T. thermophilia|chr_0|8254435|96	0
96.m00112	TTHERM_00655450	96.m00112	TTHERM_00655450	Y	1339	1	1339	100	1339	1	1339	100	100	0	|||Zinc carboxypeptidase family protein|T. thermophilia|chr_0|8254435|96	0
96.m00111	TTHERM_00655440	96.m00111	TTHERM_00655440	Y	281	1	281	100	281	1	281	100	100	0	|||Starch binding domain containing protein|T. thermophilia|chr_0|8254435|96	4.2e-156
96.m00110	TTHERM_00655430	96.m00110	TTHERM_00655430	Y	673	1	673	100	673	1	673	100	100	0	|||hypothetical protein|T. thermophilia|chr_0|8254435|96	0
96.m00109	TTHERM_00655420	96.m00109	TTHERM_00655420	Y	718	1	718	100	718	1	718	100	100	0	|||hypothetical protein|T. thermophilia|chr_0|8254435|96	0
96.m00107	TTHERM_00655400	96.m00107	TTHERM_00655400	Y	286	1	286	100	286	1	286	100	100	0	|||hypothetical protein|T. thermophilia|chr_0|8254435|96	3.2e-149
96.m00105	TTHERM_00655380	96.m00105	TTHERM_00655380	Y	770	1	770	100	770	1	770	100	100	0	|||hypothetical protein|T. thermophilia|chr_0|8254435|96	0
96.m00104	TTHERM_00655370	96.m00104	TTHERM_00655370	Y	108	1	108	100	108	1	108	100	100	0	|||hypothetical protein|T. thermophilia|chr_0|8254435|96	6e-54
96.m00103	TTHERM_00655360	96.m00103	TTHERM_00655360	Y	84	1	84	100	84	1	84	100	100	0	|||hypothetical protein|T. thermophilia|chr_0|8254435|96	2.2e-40
96.m00102	TTHERM_00655350	96.m00102	TTHERM_00655350	Y	692	1	692	100	692	1	692	100	100	0	|||hypothetical protein|T. thermophilia|chr_0|8254435|96	0
96.m00101	TTHERM_00655340	96.m00101	TTHERM_00655340	Y	584	1	584	100	584	1	584	100	100	0	|||hypothetical protein|T. thermophilia|chr_0|8254435|96	0
96.m00099	TTHERM_00655320	96.m00099	TTHERM_00655320	Y	489	1	489	100	489	1	489	100	100	0	|||Protein kinase domain containing protein|T. thermophilia|chr_0|8254435|96	5e-263
96.m00097	TTHERM_00655300	96.m00097	TTHERM_00655300	Y	716	1	716	100	716	1	716	100	100	0	|||hypothetical protein|T. thermophilia|chr_0|8254435|96	0
96.m00096	TTHERM_00655290	96.m00096	TTHERM_00655290	Y	3609	1	3609	100	3609	1	3609	100	100	0	|||EF hand family protein|T. thermophilia|chr_0|8254435|96	0
96.m00095	TTHERM_00655280	96.m00095	TTHERM_00655280	Y	363	1	363	100	363	1	363	100	100	0	|||hypothetical protein|T. thermophilia|chr_0|8254435|96	5.7e-191
96.m00094	TTHERM_00655270	96.m00094	TTHERM_00655270	Y	1560	1	1560	100	1560	1	1560	100	100	0	|||Phosphatidylinositol 3- and 4-kinase family protein|T. thermophilia|chr_0|8254435|96	0
934.m00002	TTHERM_02011450	934.m00002	TTHERM_02011450	Y	183	1	183	100	183	1	183	100	100	0	|||hypothetical protein|T. thermophilia|chr_0|8253831|934	2.4e-96
931.m00004	TTHERM_02008430	931.m00004	TTHERM_02008430	Y	129	1	129	100	129	1	129	100	100	0	|||hypothetical protein|T. thermophilia|chr_0|8254964|931	2.5e-64
931.m00003	TTHERM_02008420	931.m00003	TTHERM_02008420	Y	129	1	129	100	129	1	129	100	100	0	|||hypothetical protein|T. thermophilia|chr_0|8254964|931	4.4e-65
92.m00190	TTHERM_00644780	92.m00190	TTHERM_00644780	Y	337	1	337	100	337	1	337	100	100	0	|||merozoite surface protein 3 alpha|T. thermophilia|chr_0|8254653|92	1.2e-165
92.m00189	TTHERM_00644770	92.m00189	TTHERM_00644770	Y	57	1	57	100	57	1	57	100	100	0	|||hypothetical protein|T. thermophilia|chr_0|8254653|92	2.7e-26
92.m00188	TTHERM_00644760	92.m00188	TTHERM_00644760	Y	342	1	342	100	342	1	342	100	100	0	|||hypothetical protein|T. thermophilia|chr_0|8254653|92	4.8e-171
92.m00187	TTHERM_00644750	92.m00187	TTHERM_00644750	Y	193	1	193	100	193	1	193	100	100	0	|||hypothetical protein|T. thermophilia|chr_0|8254653|92	3.6e-95
92.m00186	TTHERM_00644740	92.m00186	TTHERM_00644740	Y	49	1	49	100	49	1	49	100	100	0	|||hypothetical protein|T. thermophilia|chr_0|8254653|92	2.9e-22
92.m00185	TTHERM_00644730	92.m00185	TTHERM_00644730	Y	303	1	303	100	303	1	303	100	100	0	|||hypothetical protein|T. thermophilia|chr_0|8254653|92	2.9e-148
92.m00184	TTHERM_00644710	92.m00184	TTHERM_00644710	Y	590	1	590	100	590	1	590	100	100	0	|||hypothetical protein|T. thermophilia|chr_0|8254653|92	0
92.m00183	TTHERM_00644700	92.m00183	TTHERM_00644700	Y	76	1	76	100	76	1	76	100	100	0	|||hypothetical protein|T. thermophilia|chr_0|8254653|92	3.7e-38
92.m00182	TTHERM_00644690	92.m00182	TTHERM_00644690	Y	741	1	741	100	741	1	741	100	100	0	|||hypothetical protein|T. thermophilia|chr_0|8254653|92	0
92.m00181	TTHERM_00644680	92.m00181	TTHERM_00644680	Y	1354	1	1354	100	1354	1	1354	100	100	0	|||hypothetical protein|T. thermophilia|chr_0|8254653|92	0
92.m00179	TTHERM_00644660	92.m00179	TTHERM_00644660	Y	725	1	725	100	725	1	725	100	100	0	|||hypothetical protein|T. thermophilia|chr_0|8254653|92	0
92.m00178	TTHERM_00644650	92.m00178	TTHERM_00644650	Y	205	1	205	100	205	1	205	100	100	0	|||hypothetical protein|T. thermophilia|chr_0|8254653|92	2.3e-107
92.m00177	TTHERM_00644640	92.m00177	TTHERM_00644640	Y	206	1	206	100	206	1	206	100	100	0	|||hypothetical protein|T. thermophilia|chr_0|8254653|92	7.1e-106
92.m00175	TTHERM_00644620	92.m00175	TTHERM_00644620	Y	49	1	49	100	49	1	49	100	100	0	|||hypothetical protein|T. thermophilia|chr_0|8254653|92	3.2e-23
92.m00174	TTHERM_00644610	92.m00174	TTHERM_00644610	Y	186	1	186	100	186	1	186	100	100	0	|||hypothetical protein|T. thermophilia|chr_0|8254653|92	4.9e-98
92.m00173	TTHERM_00644600	92.m00173	TTHERM_00644600	Y	732	1	732	100	732	1	732	100	100	0	|||Protein kinase domain containing protein|T. thermophilia|chr_0|8254653|92	0
92.m00172	TTHERM_00644590	92.m00172	TTHERM_00644590	Y	679	1	679	100	679	1	679	100	100	0	|||TPR Domain containing protein|T. thermophilia|chr_0|8254653|92	0
92.m00171	TTHERM_00644580	92.m00171	TTHERM_00644580	Y	146	1	146	100	146	1	146	100	100	0	|||hypothetical protein|T. thermophilia|chr_0|8254653|92	5.2e-71
92.m00168	TTHERM_00643560	92.m00168	TTHERM_00643560	Y	147	1	147	100	147	1	147	100	100	0	|||hypothetical protein|T. thermophilia|chr_0|8254653|92	5e-73
92.m00167	TTHERM_00643550	92.m00167	TTHERM_00643550	Y	1224	1	1224	100	1224	1	1224	100	100	0	|||Na,H/K antiporter P-type ATPase, alpha subunit family protein|T. thermophilia|chr_0|8254653|92	0
92.m00166	TTHERM_00643540	92.m00166	TTHERM_00643540	Y	258	1	258	100	258	1	258	100	100	0	|||zgc:92834-related|T. thermophilia|chr_0|8254653|92	5.7e-136
92.m00165	TTHERM_00643530	92.m00165	TTHERM_00643530	Y	584	1	584	100	584	1	584	100	100	0	|||hypothetical protein|T. thermophilia|chr_0|8254653|92	0
92.m00164	TTHERM_00643520	92.m00164	TTHERM_00643520	Y	311	1	311	100	311	1	311	100	100	0	|||conserved hypothetical protein|T. thermophilia|chr_0|8254653|92	7.2e-168
92.m00163	TTHERM_00643510	92.m00163	TTHERM_00643510	Y	887	1	887	100	887	1	887	100	100	0	|||Ligand-gated ion channel family protein|T. thermophilia|chr_0|8254653|92	0
92.m00162	TTHERM_00643500	92.m00162	TTHERM_00643500	Y	530	1	530	100	530	1	530	100	100	0	|||hypothetical protein|T. thermophilia|chr_0|8254653|92	2e-284
92.m00161	TTHERM_00643490	92.m00161	TTHERM_00643490	Y	300	1	300	100	300	1	300	100	100	0	|||ubiE/COQ5 methyltransferase-related|T. thermophilia|chr_0|8254653|92	1.8e-162
92.m00160	TTHERM_00643480	92.m00160	TTHERM_00643480	Y	332	1	332	100	332	1	332	100	100	0	|||conserved hypothetical protein|T. thermophilia|chr_0|8254653|92	1.3e-177
92.m00159	TTHERM_00643470	92.m00159	TTHERM_00643470	Y	889	1	889	100	889	1	889	100	100	0	|||Protein kinase domain containing protein|T. thermophilia|chr_0|8254653|92	0
92.m00158	TTHERM_00643460	92.m00158	TTHERM_00643460	Y	408	1	408	100	408	1	408	100	100	0	|||hypothetical protein|T. thermophilia|chr_0|8254653|92	9.9e-219
92.m00157	TTHERM_00643450	92.m00157	TTHERM_00643450	Y	404	1	404	100	404	1	404	100	100	0	|||hypothetical protein|T. thermophilia|chr_0|8254653|92	6e-212
92.m00156	TTHERM_00643440	92.m00156	TTHERM_00643440	Y	229	1	229	100	229	1	229	100	100	0	|||hypothetical protein|T. thermophilia|chr_0|8254653|92	1.5e-121
92.m00154	TTHERM_00643420	92.m00154	TTHERM_00643420	Y	494	1	494	100	494	1	494	100	100	0	|||hypothetical protein|T. thermophilia|chr_0|8254653|92	6.2e-265
92.m00153	TTHERM_00643410	92.m00153	TTHERM_00643410	Y	483	1	483	100	483	1	483	100	100	0	|||hypothetical protein|T. thermophilia|chr_0|8254653|92	1.5e-261
92.m00152	TTHERM_00643400	92.m00152	TTHERM_00643400	Y	495	1	495	100	495	1	495	100	100	0	|||hypothetical protein|T. thermophilia|chr_0|8254653|92	6.7e-268
92.m00151	TTHERM_00643390	92.m00151	TTHERM_00643390	Y	194	1	194	100	194	1	194	100	100	0	|||hypothetical protein|T. thermophilia|chr_0|8254653|92	6.3e-98
92.m00150	TTHERM_00643380	92.m00150	TTHERM_00643380	Y	868	1	868	100	868	1	868	100	100	0	|||Insect antifreeze protein|T. thermophilia|chr_0|8254653|92	0
92.m00147	TTHERM_00641370	92.m00147	TTHERM_00641370	Y	301	1	301	100	301	1	301	100	100	0	|||hypothetical protein|T. thermophilia|chr_0|8254653|92	9.1e-161
92.m00146	TTHERM_00641360	92.m00146	TTHERM_00641360	Y	511	1	511	100	511	1	511	100	100	0	|||hypothetical protein|T. thermophilia|chr_0|8254653|92	1.1e-272
92.m00145	TTHERM_00641350	92.m00145	TTHERM_00641350	Y	355	1	355	100	355	1	355	100	100	0	|||hypothetical protein|T. thermophilia|chr_0|8254653|92	3.1e-192
92.m00144	TTHERM_00641340	92.m00144	TTHERM_00641340	Y	358	1	358	100	358	1	358	100	100	0	|||hypothetical protein|T. thermophilia|chr_0|8254653|92	1.3e-193
92.m00143	TTHERM_00641330	92.m00143	TTHERM_00641330	Y	122	1	122	100	122	1	122	100	100	0	|||hypothetical protein|T. thermophilia|chr_0|8254653|92	2e-62
92.m00142	TTHERM_00641320	92.m00142	TTHERM_00641320	Y	1673	1	1673	100	1673	1	1673	100	100	0	|||hypothetical protein|T. thermophilia|chr_0|8254653|92	0
92.m00141	TTHERM_00641310	92.m00141	TTHERM_00641310	Y	162	1	162	100	162	1	162	100	100	0	|||hypothetical protein|T. thermophilia|chr_0|8254653|92	2.3e-84
92.m00139	TTHERM_00641290	92.m00139	TTHERM_00641290	Y	146	1	146	100	146	1	146	100	100	0	|||hypothetical protein|T. thermophilia|chr_0|8254653|92	8.6e-78
92.m00138	TTHERM_00641280	92.m00138	TTHERM_00641280	Y	486	1	486	100	486	1	486	100	100	0	|||hypothetical protein|T. thermophilia|chr_0|8254653|92	6.1e-258
92.m00137	TTHERM_00641270	92.m00137	TTHERM_00641270	Y	2989	1	2989	100	2989	1	2989	100	100	0	|||hypothetical protein|T. thermophilia|chr_0|8254653|92	0
92.m00136	TTHERM_00641260	92.m00136	TTHERM_00641260	Y	492	1	492	100	492	1	492	100	100	0	|||hypothetical protein|T. thermophilia|chr_0|8254653|92	1.5e-261
92.m00135	TTHERM_00641250	92.m00135	TTHERM_00641250	Y	182	1	182	100	182	1	182	100	100	0	|||hypothetical protein|T. thermophilia|chr_0|8254653|92	1.2e-94
92.m00133	TTHERM_00641230	92.m00133	TTHERM_00641230	Y	398	1	398	100	398	1	398	100	100	0	|||hypothetical protein|T. thermophilia|chr_0|8254653|92	4.2e-211
92.m00132	TTHERM_00641220	92.m00132	TTHERM_00641220	Y	329	1	329	100	329	1	329	100	100	0	|||hypothetical protein|T. thermophilia|chr_0|8254653|92	8.7e-188
92.m00131	TTHERM_00641210	92.m00131	TTHERM_00641210	Y	639	1	639	100	639	1	639	100	100	0	|||HMG box family protein|T. thermophilia|chr_0|8254653|92	0
92.m00130	TTHERM_00641200	92.m00130	TTHERM_00641200	Y	1700	1	1700	100	1700	1	1700	100	100	0	|||hypothetical protein|T. thermophilia|chr_0|8254653|92	0
92.m00129	TTHERM_00641180	92.m00129	TTHERM_00641180	Y	104	1	104	100	104	1	104	100	100	0	|||hypothetical protein|T. thermophilia|chr_0|8254653|92	5.5e-51
92.m00128	TTHERM_00641170	92.m00128	TTHERM_00641170	Y	2054	1	2054	100	2054	1	2054	100	100	0	|||hypothetical protein|T. thermophilia|chr_0|8254653|92	0
92.m00127	TTHERM_00641160	92.m00127	TTHERM_00641160	Y	653	1	653	100	653	1	653	100	100	0	|||hypothetical protein|T. thermophilia|chr_0|8254653|92	0
92.m00126	TTHERM_00641150	92.m00126	TTHERM_00641150	Y	342	1	342	100	342	1	342	100	100	0	|||Papain family cysteine protease containing protein|T. thermophilia|chr_0|8254653|92	1e-193
92.m00125	TTHERM_00641140	92.m00125	TTHERM_00641140	Y	1007	1	1007	100	1007	1	1007	100	100	0	|||hypothetical protein|T. thermophilia|chr_0|8254653|92	0
92.m00124	TTHERM_00641130	92.m00124	TTHERM_00641130	Y	885	1	885	100	885	1	885	100	100	0	|||MORN repeat variant family protein|T. thermophilia|chr_0|8254653|92	0
92.m00121	TTHERM_00641100	92.m00121	TTHERM_00641100	Y	467	1	467	100	467	1	467	100	100	0	|||PAP2 superfamily protein|T. thermophilia|chr_0|8254653|92	1.9e-254
92.m00120	TTHERM_00641090	92.m00120	TTHERM_00641090	Y	759	1	759	100	759	1	759	100	100	0	|||Leucine Rich Repeat family protein|T. thermophilia|chr_0|8254653|92	0
92.m00119	TTHERM_00641080	92.m00119	TTHERM_00641080	Y	839	1	839	100	839	1	839	100	100	0	|||Protein kinase domain containing protein|T. thermophilia|chr_0|8254653|92	0
92.m00118	TTHERM_00641070	92.m00118	TTHERM_00641070	Y	674	1	674	100	674	1	674	100	100	0	|||hypothetical protein|T. thermophilia|chr_0|8254653|92	0
92.m00116	TTHERM_00640060	92.m00116	TTHERM_00640060	Y	1221	1	1221	100	1221	1	1221	100	100	0	|||hypothetical protein|T. thermophilia|chr_0|8254653|92	0
92.m00115	TTHERM_00640050	92.m00115	TTHERM_00640050	Y	1423	1	1423	100	1423	1	1423	100	100	0	|||hypothetical protein|T. thermophilia|chr_0|8254653|92	0
92.m00114	TTHERM_00640040	92.m00114	TTHERM_00640040	Y	473	1	473	100	473	1	473	100	100	0	|||FAD binding domain of DNA photolyase family protein|T. thermophilia|chr_0|8254653|92	1.2e-263
92.m00113	TTHERM_00640030	92.m00113	TTHERM_00640030	Y	170	1	170	100	170	1	170	100	100	0	|||conserved hypothetical protein|T. thermophilia|chr_0|8254653|92	1.5e-89
92.m00112	TTHERM_00640020	92.m00112	TTHERM_00640020	Y	309	1	309	100	309	1	309	100	100	0	|||hypothetical protein|T. thermophilia|chr_0|8254653|92	2e-172
92.m00109	TTHERM_00639980	92.m00109	TTHERM_00639980	Y	291	1	291	100	291	1	291	100	100	0	|||zinc finger protein|T. thermophilia|chr_0|8254653|92	2.6e-163
92.m00108	TTHERM_00639970	92.m00108	TTHERM_00639970	Y	229	1	229	100	229	1	229	100	100	0	|||hypothetical protein|T. thermophilia|chr_0|8254653|92	8.2e-128
92.m00107	TTHERM_00639960	92.m00107	TTHERM_00639960	Y	50	1	50	100	50	1	50	100	100	0	|||hypothetical protein|T. thermophilia|chr_0|8254653|92	2.6e-21
92.m00106	TTHERM_00639950	92.m00106	TTHERM_00639950	Y	953	1	953	100	953	1	953	100	100	0	|||hypothetical protein|T. thermophilia|chr_0|8254653|92	0
92.m00104	TTHERM_00639930	92.m00104	TTHERM_00639930	Y	74	1	74	100	74	1	74	100	100	0	|||hypothetical protein|T. thermophilia|chr_0|8254653|92	7.1e-35
92.m00103	TTHERM_00639920	92.m00103	TTHERM_00639920	Y	2511	1	2511	100	2511	1	2511	100	100	0	|||zinc finger domain, LSD1 subclass family protein|T. thermophilia|chr_0|8254653|92	0
92.m00101	TTHERM_00638910	92.m00101	TTHERM_00638910	Y	605	1	605	100	605	1	605	100	100	0	|||hypothetical protein|T. thermophilia|chr_0|8254653|92	0
92.m00100	TTHERM_00638900	92.m00100	TTHERM_00638900	Y	567	1	567	100	567	1	567	100	100	0	|||hypothetical protein|T. thermophilia|chr_0|8254653|92	0
92.m00099	TTHERM_00638890	92.m00099	TTHERM_00638890	Y	45	1	45	100	45	1	45	100	100	0	|||hypothetical protein|T. thermophilia|chr_0|8254653|92	7.9e-20
92.m00098	TTHERM_00638880	92.m00098	TTHERM_00638880	Y	696	1	696	100	696	1	696	100	100	0	|||hypothetical protein|T. thermophilia|chr_0|8254653|92	0
92.m00097	TTHERM_00638870	92.m00097	TTHERM_00638870	Y	420	1	420	100	420	1	420	100	100	0	|||hypothetical protein|T. thermophilia|chr_0|8254653|92	3.4e-248
92.m00096	TTHERM_00638860	92.m00096	TTHERM_00638860	Y	67	1	67	100	67	1	67	100	100	0	|||hypothetical protein|T. thermophilia|chr_0|8254653|92	3.1e-32
91.m00204	TTHERM_00637860	91.m00204	TTHERM_00637860	Y	81	1	81	100	81	1	81	100	100	0	|||hypothetical protein|T. thermophilia|chr_0|8254528|91	3.2e-39
91.m00203	TTHERM_00637850	91.m00203	TTHERM_00637850	Y	148	1	148	100	148	1	148	100	100	0	|||hypothetical protein|T. thermophilia|chr_0|8254528|91	1.2e-73
91.m00202	TTHERM_00637840	91.m00202	TTHERM_00637840	Y	1303	1	1303	100	1303	1	1303	100	100	0	|||hypothetical protein|T. thermophilia|chr_0|8254528|91	0
91.m00201	TTHERM_00637830	91.m00201	TTHERM_00637830	Y	186	1	186	100	186	1	186	100	100	0	|||hypothetical protein|T. thermophilia|chr_0|8254528|91	4.3e-99
91.m00199	TTHERM_00637810	91.m00199	TTHERM_00637810	Y	437	1	437	100	437	1	437	100	100	0	|||Protein kinase domain containing protein|T. thermophilia|chr_0|8254528|91	5.7e-239
91.m00198	TTHERM_00637800	91.m00198	TTHERM_00637800	Y	729	1	729	100	729	1	729	100	100	0	|||hypothetical protein|T. thermophilia|chr_0|8254528|91	0
91.m00197	TTHERM_00637790	91.m00197	TTHERM_00637790	Y	262	1	262	100	262	1	262	100	100	0	|||hypothetical protein|T. thermophilia|chr_0|8254528|91	1e-143
91.m00196	TTHERM_00637780	91.m00196	TTHERM_00637780	Y	874	1	874	100	874	1	874	100	100	0	|||hypothetical protein|T. thermophilia|chr_0|8254528|91	0
91.m00195	TTHERM_00637770	91.m00195	TTHERM_00637770	Y	3187	1	3187	100	3187	1	3187	100	100	0	|||Beige/BEACH domain containing protein|T. thermophilia|chr_0|8254528|91	0
91.m00194	TTHERM_00637760	91.m00194	TTHERM_00637760	Y	1005	1	1005	100	1005	1	1005	100	100	0	|||hypothetical protein|T. thermophilia|chr_0|8254528|91	0
91.m00193	TTHERM_00637750	91.m00193	TTHERM_00637750	Y	1596	1	1596	100	1596	1	1596	100	100	0	|||Kinesin motor domain containing protein|T. thermophilia|chr_0|8254528|91	0
91.m00192	TTHERM_00637740	91.m00192	TTHERM_00637740	Y	201	1	201	100	201	1	201	100	100	0	|||hypothetical protein|T. thermophilia|chr_0|8254528|91	7.9e-107
91.m00191	TTHERM_00637730	91.m00191	TTHERM_00637730	Y	739	1	739	100	739	1	739	100	100	0	|||hypothetical protein|T. thermophilia|chr_0|8254528|91	0
91.m00189	TTHERM_00637710	91.m00189	TTHERM_00637710	Y	264	1	264	100	264	1	264	100	100	0	|||Mitochondrial carrier protein|T. thermophilia|chr_0|8254528|91	2.9e-141
91.m00188	TTHERM_00637700	91.m00188	TTHERM_00637700	Y	607	1	607	100	607	1	607	100	100	0	|||Monooxygenase family protein|T. thermophilia|chr_0|8254528|91	0
91.m00187	TTHERM_00637690	91.m00187	TTHERM_00637690	Y	359	1	359	100	359	1	359	100	100	0	|||hypothetical protein|T. thermophilia|chr_0|8254528|91	1.9e-199
91.m00185	TTHERM_00637670	91.m00185	TTHERM_00637670	Y	77	1	77	100	77	1	77	100	100	0	|||hypothetical protein|T. thermophilia|chr_0|8254528|91	1.2e-41
91.m00182	TTHERM_00637640	91.m00182	TTHERM_00637640	Y	358	1	358	100	358	1	358	100	100	0	|||hypothetical protein|T. thermophilia|chr_0|8254528|91	6.1e-187
91.m00181	TTHERM_00637630	91.m00181	TTHERM_00637630	Y	1077	1	1077	100	1077	1	1077	100	100	0	|||hypothetical protein|T. thermophilia|chr_0|8254528|91	0
91.m00180	TTHERM_00637620	91.m00180	TTHERM_00637620	Y	1786	1	1786	100	1786	1	1786	100	100	0	|||Leucine Rich Repeat family protein|T. thermophilia|chr_0|8254528|91	0
91.m00179	TTHERM_00637610	91.m00179	TTHERM_00637610	Y	698	1	698	100	698	1	698	100	100	0	|||hypothetical protein|T. thermophilia|chr_0|8254528|91	0
91.m00178	TTHERM_00637600	91.m00178	TTHERM_00637600	Y	161	1	161	100	161	1	161	100	100	0	|||hypothetical protein|T. thermophilia|chr_0|8254528|91	1.9e-89
91.m00175	TTHERM_00637570	91.m00175	TTHERM_00637570	Y	173	1	173	100	173	1	173	100	100	0	|||Bis(5'-adenosyl)-triphosphatase|T. thermophilia|chr_0|8254528|91	1.4e-91
91.m00174	TTHERM_00637560	91.m00174	TTHERM_00637560	Y	220	1	220	100	220	1	220	100	100	0	|||hypothetical protein|T. thermophilia|chr_0|8254528|91	2.3e-116
91.m00173	TTHERM_00637550	91.m00173	TTHERM_00637550	Y	291	1	291	100	291	1	291	100	100	0	|||CRAL/TRIO, N-terminus family protein|T. thermophilia|chr_0|8254528|91	5.5e-154
91.m00171	TTHERM_00637530	91.m00171	TTHERM_00637530	Y	115	1	115	100	115	1	115	100	100	0	|||Heat shock factor binding protein 1 containing protein|T. thermophilia|chr_0|8254528|91	6.4e-57
91.m00170	TTHERM_00637520	91.m00170	TTHERM_00637520	Y	217	1	217	100	217	1	217	100	100	0	|||Ras family protein|T. thermophilia|chr_0|8254528|91	7.8e-116
91.m00169	TTHERM_00637510	91.m00169	TTHERM_00637510	Y	585	1	585	100	585	1	585	100	100	0	|||hypothetical protein|T. thermophilia|chr_0|8254528|91	0
91.m00166	TTHERM_00637480	91.m00166	TTHERM_00637480	Y	718	1	718	100	718	1	718	100	100	0	|||hypothetical protein|T. thermophilia|chr_0|8254528|91	0
91.m00165	TTHERM_00637470	91.m00165	TTHERM_00637470	Y	3191	1	3191	100	3191	1	3191	100	100	0	|||hypothetical protein|T. thermophilia|chr_0|8254528|91	0
91.m00164	TTHERM_00637460	91.m00164	TTHERM_00637460	Y	371	1	371	100	371	1	371	100	100	0	|||hypothetical protein|T. thermophilia|chr_0|8254528|91	8e-201
91.m00163	TTHERM_00637450	91.m00163	TTHERM_00637450	Y	279	1	279	100	279	1	279	100	100	0	|||oxidoreductase, short chain dehydrogenase/reductase family protein|T. thermophilia|chr_0|8254528|91	1.3e-143
91.m00162	TTHERM_00637440	91.m00162	TTHERM_00637440	Y	670	1	670	100	670	1	670	100	100	0	|||hypothetical protein|T. thermophilia|chr_0|8254528|91	0
91.m00161	TTHERM_00637430	91.m00161	TTHERM_00637430	Y	881	1	881	100	881	1	881	100	100	0	|||hypothetical protein|T. thermophilia|chr_0|8254528|91	0
91.m00160	TTHERM_00637420	91.m00160	TTHERM_00637420	Y	281	1	281	100	281	1	281	100	100	0	|||Glycosyl hydrolases family 16 protein|T. thermophilia|chr_0|8254528|91	3.2e-165
91.m00159	TTHERM_00637410	91.m00159	TTHERM_00637410	Y	299	1	299	100	299	1	299	100	100	0	|||Cytochrome c oxidase assembly protein CtaG / Cox11 containing protein|T. thermophilia|chr_0|8254528|91	1.8e-162
91.m00157	TTHERM_00637390	91.m00157	TTHERM_00637390	Y	1552	1	1552	100	1552	1	1552	100	100	0	|||EF hand family protein|T. thermophilia|chr_0|8254528|91	0
91.m00155	TTHERM_00637370	91.m00155	TTHERM_00637370	Y	2389	1	2389	100	2389	1	2389	100	100	0	|||Mov34/MPN/PAD-1 family protein|T. thermophilia|chr_0|8254528|91	0
91.m00154	TTHERM_00637360	91.m00154	TTHERM_00637360	Y	535	1	535	100	535	1	535	100	100	0	|||NAF1 domain containing protein|T. thermophilia|chr_0|8254528|91	2.7e-296
91.m00152	TTHERM_00637340	91.m00152	TTHERM_00637340	Y	1549	1	1549	100	1549	1	1549	100	100	0	|||cyclic nucleotide-binding domain containing protein|T. thermophilia|chr_0|8254528|91	0
91.m00151	TTHERM_00637330	91.m00151	TTHERM_00637330	Y	132	1	132	100	132	1	132	100	100	0	|||hypothetical protein|T. thermophilia|chr_0|8254528|91	1.2e-71
91.m00150	TTHERM_00637320	91.m00150	TTHERM_00637320	Y	115	1	115	100	115	1	115	100	100	0	|||hypothetical protein|T. thermophilia|chr_0|8254528|91	3.8e-59
91.m00149	TTHERM_00637310	91.m00149	TTHERM_00637310	Y	82	1	82	100	82	1	82	100	100	0	|||hypothetical protein|T. thermophilia|chr_0|8254528|91	1.3e-42
91.m00148	TTHERM_00637300	91.m00148	TTHERM_00637300	Y	544	1	544	100	544	1	544	100	100	0	|||hypothetical protein|T. thermophilia|chr_0|8254528|91	1.1e-292
91.m00147	TTHERM_00637290	91.m00147	TTHERM_00637290	Y	153	1	153	100	153	1	153	100	100	0	|||hypothetical protein|T. thermophilia|chr_0|8254528|91	1.5e-80
91.m00146	TTHERM_00637280	91.m00146	TTHERM_00637280	Y	712	1	712	100	712	1	712	100	100	0	|||hypothetical protein|T. thermophilia|chr_0|8254528|91	0
91.m00143	TTHERM_00637250	91.m00143	TTHERM_00637250	Y	205	1	205	100	205	1	205	100	100	0	|||hypothetical protein|T. thermophilia|chr_0|8254528|91	1.6e-106
91.m00142	TTHERM_00637240	91.m00142	TTHERM_00637240	Y	565	1	565	100	565	1	565	100	100	0	|||hypothetical protein|T. thermophilia|chr_0|8254528|91	0
91.m00140	TTHERM_00637220	91.m00140	TTHERM_00637220	Y	601	1	601	100	601	1	601	100	100	0	|||Homocysteine S-methyltransferase family protein|T. thermophilia|chr_0|8254528|91	0
91.m00139	TTHERM_00637210	91.m00139	TTHERM_00637210	Y	1373	1	1373	100	1373	1	1373	100	100	0	|||PAS domain S-box family protein|T. thermophilia|chr_0|8254528|91	0
91.m00138	TTHERM_00637200	91.m00138	TTHERM_00637200	Y	645	1	645	100	645	1	645	100	100	0	|||Major Facilitator Superfamily protein|T. thermophilia|chr_0|8254528|91	0
91.m00137	TTHERM_00637190	91.m00137	TTHERM_00637190	Y	2040	1	2040	100	2040	1	2040	100	100	0	|||hypothetical protein|T. thermophilia|chr_0|8254528|91	0
91.m00136	TTHERM_00637180	91.m00136	TTHERM_00637180	Y	1854	1	1854	100	1854	1	1854	100	100	0	|||EGF-like domain containing protein|T. thermophilia|chr_0|8254528|91	0
91.m00135	TTHERM_00637170	91.m00135	TTHERM_00637170	Y	372	1	372	100	372	1	372	100	100	0	|||Prp18 domain containing protein|T. thermophilia|chr_0|8254528|91	5.2e-197
91.m00134	TTHERM_00637160	91.m00134	TTHERM_00637160	Y	803	1	803	100	803	1	803	100	100	0	|||hypothetical protein|T. thermophilia|chr_0|8254528|91	0
91.m00133	TTHERM_00637150	91.m00133	TTHERM_00637150	Y	1470	1	1470	100	1470	1	1470	100	100	0	|||cyclic nucleotide-binding domain containing protein|T. thermophilia|chr_0|8254528|91	0
91.m00132	TTHERM_00637140	91.m00132	TTHERM_00637140	Y	1150	1	1150	100	1150	1	1150	100	100	0	|||Protein kinase domain containing protein|T. thermophilia|chr_0|8254528|91	0
91.m00131	TTHERM_00637130	91.m00131	TTHERM_00637130	Y	343	1	343	100	343	1	343	100	100	0	|||Protein kinase domain containing protein|T. thermophilia|chr_0|8254528|91	1.7e-182
91.m00130	TTHERM_00637120	91.m00130	TTHERM_00637120	Y	352	1	352	100	352	1	352	100	100	0	||| phosphatidylinositol-4-phosphate 5-kinase, 11335-7537, possible-related|T. thermophilia|chr_0|8254528|91	4e-206
91.m00129	TTHERM_00637110	91.m00129	TTHERM_00637110	Y	544	1	544	100	544	1	544	100	100	0	|||Protein kinase domain containing protein|T. thermophilia|chr_0|8254528|91	0
91.m00128	TTHERM_00637100	91.m00128	TTHERM_00637100	Y	831	1	831	100	831	1	831	100	100	0	|||Protein kinase domain containing protein|T. thermophilia|chr_0|8254528|91	0
91.m00127	TTHERM_00637090	91.m00127	TTHERM_00637090	Y	187	1	187	100	187	1	187	100	100	0	|||hypothetical protein|T. thermophilia|chr_0|8254528|91	2.2e-104
91.m00126	TTHERM_00637080	91.m00126	TTHERM_00637080	Y	679	1	679	100	679	1	679	100	100	0	|||Peptidase family M1 containing protein|T. thermophilia|chr_0|8254528|91	0
91.m00125	TTHERM_00637070	91.m00125	TTHERM_00637070	Y	203	1	203	100	203	1	203	100	100	0	|||hypothetical protein|T. thermophilia|chr_0|8254528|91	8.4e-103
91.m00124	TTHERM_00637060	91.m00124	TTHERM_00637060	Y	649	1	649	100	649	1	649	100	100	0	|||Peptidase family M1 containing protein|T. thermophilia|chr_0|8254528|91	0
91.m00123	TTHERM_00637050	91.m00123	TTHERM_00637050	Y	664	1	664	100	664	1	664	100	100	0	|||hypothetical protein|T. thermophilia|chr_0|8254528|91	0
91.m00122	TTHERM_00637040	91.m00122	TTHERM_00637040	Y	820	1	820	100	820	1	820	100	100	0	|||Protein kinase domain containing protein|T. thermophilia|chr_0|8254528|91	0
91.m00120	TTHERM_00637020	91.m00120	TTHERM_00637020	Y	204	1	204	100	204	1	204	100	100	0	|||hypothetical protein|T. thermophilia|chr_0|8254528|91	7.3e-104
91.m00119	TTHERM_00637010	91.m00119	TTHERM_00637010	Y	1226	1	1226	100	1226	1	1226	100	100	0	|||Viral A-type inclusion protein repeat containing protein|T. thermophilia|chr_0|8254528|91	0
91.m00118	TTHERM_00637000	91.m00118	TTHERM_00637000	Y	79	1	79	100	79	1	79	100	100	0	|||hypothetical protein|T. thermophilia|chr_0|8254528|91	3.3e-37
91.m00117	TTHERM_00636990	91.m00117	TTHERM_00636990	Y	67	1	67	100	67	1	67	100	100	0	|||hypothetical protein|T. thermophilia|chr_0|8254528|91	1.5e-32
91.m00116	TTHERM_00636980	91.m00116	TTHERM_00636980	Y	275	1	275	100	275	1	275	100	100	0	|||zinc finger protein|T. thermophilia|chr_0|8254528|91	1.9e-153
91.m00112	TTHERM_00636940	91.m00112	TTHERM_00636940	Y	437	1	437	100	437	1	437	100	100	0	|||hypothetical protein|T. thermophilia|chr_0|8254528|91	2.8e-230
91.m00111	TTHERM_00636930	91.m00111	TTHERM_00636930	Y	2307	1	2307	100	2307	1	2307	100	100	0	|||hypothetical protein|T. thermophilia|chr_0|8254528|91	0
91.m00110	TTHERM_00636920	91.m00110	TTHERM_00636920	Y	1125	1	1125	100	1125	1	1125	100	100	0	|||DNA polymerase family B containing protein|T. thermophilia|chr_0|8254528|91	0
91.m00109	TTHERM_00636910	91.m00109	TTHERM_00636910	Y	127	1	127	100	127	1	127	100	100	0	|||hypothetical protein|T. thermophilia|chr_0|8254528|91	2.5e-64
91.m00108	TTHERM_00636900	91.m00108	TTHERM_00636900	Y	337	1	337	100	337	1	337	100	100	0	|||delta-aminolevulinic acid dehydratase|T. thermophilia|chr_0|8254528|91	5.8e-182
91.m00107	TTHERM_00636890	91.m00107	TTHERM_00636890	Y	415	1	415	100	415	1	415	100	100	0	|||hypothetical protein|T. thermophilia|chr_0|8254528|91	4.3e-225
91.m00106	TTHERM_00636880	91.m00106	TTHERM_00636880	Y	2008	1	2008	100	2008	1	2008	100	100	0	|||hypothetical protein|T. thermophilia|chr_0|8254528|91	0
91.m00104	TTHERM_00636860	91.m00104	TTHERM_00636860	Y	558	1	558	100	558	1	558	100	100	0	|||N2,N2-dimethylguanosine tRNA methyltransferase family protein|T. thermophilia|chr_0|8254528|91	0
91.m00103	TTHERM_00636850	91.m00103	TTHERM_00636850	Y	421	1	421	100	421	1	421	100	100	0	|||hypothetical protein|T. thermophilia|chr_0|8254528|91	2.1e-225
902.m00002	TTHERM_01984390	902.m00002	TTHERM_01984390	Y	445	1	445	100	445	1	445	100	100	0	|||Giardia variant-specific surface protein|T. thermophilia|chr_0|8255487|902	1.3e-250
90.m00223	TTHERM_00633150	90.m00223	TTHERM_00633150	Y	110	1	110	100	110	1	110	100	100	0	|||Ribosomal protein L44 containing protein|T. thermophilia|chr_0|8254764|90	2.7e-58
90.m00216	TTHERM_00635810	90.m00216	TTHERM_00635810	Y	165	1	165	100	165	1	165	100	100	0	|||hypothetical protein|T. thermophilia|chr_0|8254764|90	1.2e-85
90.m00215	TTHERM_00635800	90.m00215	TTHERM_00635800	Y	777	1	777	100	777	1	777	100	100	0	|||hypothetical protein|T. thermophilia|chr_0|8254764|90	0
90.m00212	TTHERM_00635770	90.m00212	TTHERM_00635770	Y	1403	1	1403	100	1403	1	1403	100	100	0	|||ABC transporter family protein|T. thermophilia|chr_0|8254764|90	0
90.m00211	TTHERM_00635760	90.m00211	TTHERM_00635760	Y	1876	1	1876	100	1876	1	1876	100	100	0	|||TPR Domain containing protein|T. thermophilia|chr_0|8254764|90	0
90.m00210	TTHERM_00635750	90.m00210	TTHERM_00635750	Y	104	1	104	100	104	1	104	100	100	0	|||hypothetical protein|T. thermophilia|chr_0|8254764|90	1.6e-51
90.m00209	TTHERM_00635740	90.m00209	TTHERM_00635740	Y	135	1	135	100	135	1	135	100	100	0	|||hypothetical protein|T. thermophilia|chr_0|8254764|90	1.1e-68
90.m00208	TTHERM_00635730	90.m00208	TTHERM_00635730	Y	132	1	132	100	132	1	132	100	100	0	|||hypothetical protein|T. thermophilia|chr_0|8254764|90	6.1e-68
90.m00207	TTHERM_00635720	90.m00207	TTHERM_00635720	Y	367	1	367	100	367	1	367	100	100	0	|||hypothetical protein|T. thermophilia|chr_0|8254764|90	9.8e-196
90.m00206	TTHERM_00635710	90.m00206	TTHERM_00635710	Y	1046	1	1046	100	1046	1	1046	100	100	0	|||Neurohypophysial hormones, N-terminal Domain containing protein|T. thermophilia|chr_0|8254764|90	0
90.m00205	TTHERM_00635700	90.m00205	TTHERM_00635700	Y	40	1	40	100	40	1	40	100	100	0	|||hypothetical protein|T. thermophilia|chr_0|8254764|90	1.9e-18
90.m00204	TTHERM_00635690	90.m00204	TTHERM_00635690	Y	845	1	845	100	845	1	845	100	100	0	|||hypothetical protein|T. thermophilia|chr_0|8254764|90	0
90.m00203	TTHERM_00635680	90.m00203	TTHERM_00635680	Y	52	1	52	100	52	1	52	100	100	0	|||hypothetical protein|T. thermophilia|chr_0|8254764|90	1.5e-23
90.m00201	TTHERM_00634670	90.m00201	TTHERM_00634670	Y	740	1	740	100	740	1	740	100	100	0	|||Neurohypophysial hormones, N-terminal Domain containing protein|T. thermophilia|chr_0|8254764|90	0
90.m00199	TTHERM_00634650	90.m00199	TTHERM_00634650	Y	816	1	816	100	816	1	816	100	100	0	|||Neurohypophysial hormones, N-terminal Domain containing protein|T. thermophilia|chr_0|8254764|90	0
90.m00196	TTHERM_00633630	90.m00196	TTHERM_00633630	Y	741	1	741	100	741	1	741	100	100	0	|||Neurohypophysial hormones, N-terminal Domain containing protein|T. thermophilia|chr_0|8254764|90	0
90.m00195	TTHERM_00633620	90.m00195	TTHERM_00633620	Y	42	1	42	100	42	1	42	100	100	0	|||hypothetical protein|T. thermophilia|chr_0|8254764|90	1.3e-19
90.m00194	TTHERM_00633610	90.m00194	TTHERM_00633610	Y	317	1	317	100	317	1	317	100	100	0	|||hypothetical protein|T. thermophilia|chr_0|8254764|90	3e-162
90.m00191	TTHERM_00633580	90.m00191	TTHERM_00633580	Y	723	1	723	100	723	1	723	100	100	0	|||hypothetical protein|T. thermophilia|chr_0|8254764|90	0
90.m00190	TTHERM_00633570	90.m00190	TTHERM_00633570	Y	200	1	200	100	200	1	200	100	100	0	|||Iron-sulfur cluster assembly accessory protein|T. thermophilia|chr_0|8254764|90	3.4e-106
90.m00189	TTHERM_00633560	90.m00189	TTHERM_00633560	Y	569	1	569	100	569	1	569	100	100	0	|||hypothetical protein|T. thermophilia|chr_0|8254764|90	2.7e-296
90.m00188	TTHERM_00633550	90.m00188	TTHERM_00633550	Y	137	1	137	100	137	1	137	100	100	0	|||hypothetical protein|T. thermophilia|chr_0|8254764|90	3.9e-66
90.m00183	TTHERM_00633500	90.m00183	TTHERM_00633500	Y	181	1	181	100	181	1	181	100	100	0	|||hypothetical protein|T. thermophilia|chr_0|8254764|90	8.3e-96
90.m00182	TTHERM_00633490	90.m00182	TTHERM_00633490	Y	194	1	194	100	194	1	194	100	100	0	|||hypothetical protein|T. thermophilia|chr_0|8254764|90	1.1e-100
90.m00181	TTHERM_00633480	90.m00181	TTHERM_00633480	Y	518	1	518	100	518	1	518	100	100	0	|||hypothetical protein|T. thermophilia|chr_0|8254764|90	7.3e-278
90.m00180	TTHERM_00633470	90.m00180	TTHERM_00633470	Y	47	1	47	100	47	1	47	100	100	0	|||hypothetical protein|T. thermophilia|chr_0|8254764|90	3e-20
90.m00178	TTHERM_00633450	90.m00178	TTHERM_00633450	Y	122	1	122	100	122	1	122	100	100	0	|||hypothetical protein|T. thermophilia|chr_0|8254764|90	4.9e-59
90.m00177	TTHERM_00633440	90.m00177	TTHERM_00633440	Y	129	1	129	100	129	1	129	100	100	0	|||hypothetical protein|T. thermophilia|chr_0|8254764|90	6.3e-66
90.m00175	TTHERM_00633420	90.m00175	TTHERM_00633420	Y	168	1	168	100	168	1	168	100	100	0	|||hypothetical protein|T. thermophilia|chr_0|8254764|90	9.4e-88
90.m00174	TTHERM_00633410	90.m00174	TTHERM_00633410	Y	264	1	264	100	264	1	264	100	100	0	|||hypothetical protein|T. thermophilia|chr_0|8254764|90	3.7e-141
90.m00173	TTHERM_00633400	90.m00173	TTHERM_00633400	Y	317	1	317	100	317	1	317	100	100	0	|||hypothetical protein|T. thermophilia|chr_0|8254764|90	5.8e-166
90.m00172	TTHERM_00633390	90.m00172	TTHERM_00633390	Y	1648	1	1648	100	1648	1	1648	100	100	0	|||hypothetical protein|T. thermophilia|chr_0|8254764|90	0
90.m00171	TTHERM_00633380	90.m00171	TTHERM_00633380	Y	143	1	143	100	143	1	143	100	100	0	|||hypothetical protein|T. thermophilia|chr_0|8254764|90	3.8e-75
90.m00169	TTHERM_00633360	90.m00169	TTHERM_00633360	Y	123	1	123	100	123	1	123	100	100	0	|||Core histone H2A/H2B/H3/H4 family protein|T. thermophilia|chr_0|8254764|90	3e-59
90.m00168	TTHERM_00633350	90.m00168	TTHERM_00633350	Y	189	1	189	100	189	1	189	100	100	0	|||hypothetical protein|T. thermophilia|chr_0|8254764|90	2.8e-102
90.m00167	TTHERM_00633340	90.m00167	TTHERM_00633340	Y	3021	1	3021	100	3021	1	3021	100	100	0	|||cation channel family protein|T. thermophilia|chr_0|8254764|90	0
90.m00165	TTHERM_00633320	90.m00165	TTHERM_00633320	Y	198	1	198	100	198	1	198	100	100	0	|||hypothetical protein|T. thermophilia|chr_0|8254764|90	3.7e-100
90.m00164	TTHERM_00633310	90.m00164	TTHERM_00633310	Y	261	1	261	100	261	1	261	100	100	0	|||hypothetical protein|T. thermophilia|chr_0|8254764|90	7.3e-136
90.m00163	TTHERM_00633300	90.m00163	TTHERM_00633300	Y	224	1	224	100	224	1	224	100	100	0	|||hypothetical protein|T. thermophilia|chr_0|8254764|90	5.9e-118
90.m00162	TTHERM_00633290	90.m00162	TTHERM_00633290	Y	45	1	45	100	45	1	45	100	100	0	|||hypothetical protein|T. thermophilia|chr_0|8254764|90	1.3e-19
90.m00161	TTHERM_00633280	90.m00161	TTHERM_00633280	Y	183	1	183	100	183	1	183	100	100	0	|||hypothetical protein|T. thermophilia|chr_0|8254764|90	8.6e-101
90.m00160	TTHERM_00633270	90.m00160	TTHERM_00633270	Y	227	1	227	100	227	1	227	100	100	0	|||hypothetical protein|T. thermophilia|chr_0|8254764|90	6.9e-124
90.m00159	TTHERM_00633260	90.m00159	TTHERM_00633260	Y	176	1	176	100	176	1	176	100	100	0	|||hypothetical protein|T. thermophilia|chr_0|8254764|90	1.4e-91
90.m00158	TTHERM_00633250	90.m00158	TTHERM_00633250	Y	527	1	527	100	527	1	527	100	100	0	|||hypothetical protein|T. thermophilia|chr_0|8254764|90	4e-277
90.m00157	TTHERM_00633240	90.m00157	TTHERM_00633240	Y	120	1	120	100	120	1	120	100	100	0	|||hypothetical protein|T. thermophilia|chr_0|8254764|90	1.8e-59
90.m00155	TTHERM_00633220	90.m00155	TTHERM_00633220	Y	557	1	557	100	557	1	557	100	100	0	|||hypothetical protein|T. thermophilia|chr_0|8254764|90	0
90.m00154	TTHERM_00633210	90.m00154	TTHERM_00633210	Y	572	1	572	100	572	1	572	100	100	0	|||Protein kinase domain containing protein|T. thermophilia|chr_0|8254764|90	0
90.m00152	TTHERM_00633190	90.m00152	TTHERM_00633190	Y	323	1	323	100	323	1	323	100	100	0	|||hypothetical protein|T. thermophilia|chr_0|8254764|90	1.1e-173
90.m00150	TTHERM_00633170	90.m00150	TTHERM_00633170	Y	326	1	326	100	326	1	326	100	100	0	|||slime mold cyclic AMP receptor|T. thermophilia|chr_0|8254764|90	5.9e-173
90.m00147	TTHERM_00633140	90.m00147	TTHERM_00633140	Y	1117	1	1117	100	1117	1	1117	100	100	0	|||hypothetical protein|T. thermophilia|chr_0|8254764|90	0
90.m00146	TTHERM_00633130	90.m00146	TTHERM_00633130	Y	87	1	87	100	87	1	87	100	100	0	|||hypothetical protein|T. thermophilia|chr_0|8254764|90	6.2e-43
90.m00145	TTHERM_00633120	90.m00145	TTHERM_00633120	Y	1432	1	1432	100	1432	1	1432	100	100	0	|||hypothetical protein|T. thermophilia|chr_0|8254764|90	0
90.m00144	TTHERM_00633110	90.m00144	TTHERM_00633110	Y	629	1	629	100	629	1	629	100	100	0	|||hypothetical protein|T. thermophilia|chr_0|8254764|90	0
90.m00143	TTHERM_00633100	90.m00143	TTHERM_00633100	Y	742	1	742	100	742	1	742	100	100	0	|||hypothetical protein|T. thermophilia|chr_0|8254764|90	0
90.m00142	TTHERM_00633090	90.m00142	TTHERM_00633090	Y	175	1	175	100	175	1	175	100	100	0	|||hypothetical protein|T. thermophilia|chr_0|8254764|90	4.6e-95
90.m00141	TTHERM_00633080	90.m00141	TTHERM_00633080	Y	145	1	145	100	145	1	145	100	100	0	|||hypothetical protein|T. thermophilia|chr_0|8254764|90	8.2e-73
90.m00137	TTHERM_00633040	90.m00137	TTHERM_00633040	Y	1989	1	1989	100	1989	1	1989	100	100	0	|||hypothetical protein|T. thermophilia|chr_0|8254764|90	0
90.m00136	TTHERM_00633030	90.m00136	TTHERM_00633030	Y	746	1	746	100	746	1	746	100	100	0	|||Ubiquitin family protein|T. thermophilia|chr_0|8254764|90	0
90.m00135	TTHERM_00633020	90.m00135	TTHERM_00633020	Y	683	1	683	100	683	1	683	100	100	0	|||Ubiquitin family protein|T. thermophilia|chr_0|8254764|90	0
90.m00134	TTHERM_00633010	90.m00134	TTHERM_00633010	Y	439	1	439	100	439	1	439	100	100	0	|||hypothetical protein|T. thermophilia|chr_0|8254764|90	2.4e-247
90.m00133	TTHERM_00633000	90.m00133	TTHERM_00633000	Y	376	1	376	100	376	1	376	100	100	0	|||ariadne-2 protein homolog|T. thermophilia|chr_0|8254764|90	5.2e-213
90.m00132	TTHERM_00632990	90.m00132	TTHERM_00632990	Y	807	1	807	100	807	1	807	100	100	0	|||hypothetical protein|T. thermophilia|chr_0|8254764|90	0
90.m00131	TTHERM_00632980	90.m00131	TTHERM_00632980	Y	1454	1	1454	100	1454	1	1454	100	100	0	|||hypothetical protein|T. thermophilia|chr_0|8254764|90	0
90.m00130	TTHERM_00632970	90.m00130	TTHERM_00632970	Y	95	1	95	100	95	1	95	100	100	0	|||hypothetical protein|T. thermophilia|chr_0|8254764|90	2.5e-46
90.m00129	TTHERM_00632960	90.m00129	TTHERM_00632960	Y	983	1	983	100	983	1	983	100	100	0	|||hypothetical protein|T. thermophilia|chr_0|8254764|90	0
90.m00128	TTHERM_00632950	90.m00128	TTHERM_00632950	Y	644	1	644	100	644	1	644	100	100	0	|||Protein kinase domain containing protein|T. thermophilia|chr_0|8254764|90	0
90.m00127	TTHERM_00632940	90.m00127	TTHERM_00632940	Y	223	1	223	100	223	1	223	100	100	0	|||hypothetical protein|T. thermophilia|chr_0|8254764|90	4.5e-120
90.m00126	TTHERM_00632930	90.m00126	TTHERM_00632930	Y	485	1	485	100	485	1	485	100	100	0	|||Protein kinase domain containing protein|T. thermophilia|chr_0|8254764|90	1.5e-263
90.m00125	TTHERM_00632920	90.m00125	TTHERM_00632920	Y	329	1	329	100	329	1	329	100	100	0	|||hypothetical protein|T. thermophilia|chr_0|8254764|90	2e-172
90.m00123	TTHERM_00632900	90.m00123	TTHERM_00632900	Y	1918	1	1918	100	1918	1	1918	100	100	0	|||hypothetical protein|T. thermophilia|chr_0|8254764|90	0
90.m00122	TTHERM_00632890	90.m00122	TTHERM_00632890	Y	1045	1	1045	100	1045	1	1045	100	100	0	|||hypothetical protein|T. thermophilia|chr_0|8254764|90	0
90.m00118	TTHERM_00632850	90.m00118	TTHERM_00632850	Y	638	1	638	100	638	1	638	100	100	0	|||hypothetical protein|T. thermophilia|chr_0|8254764|90	0
90.m00117	TTHERM_00632840	90.m00117	TTHERM_00632840	Y	498	1	498	100	498	1	498	100	100	0	|||zinc finger protein|T. thermophilia|chr_0|8254764|90	7.2e-271
90.m00114	TTHERM_00632810	90.m00114	TTHERM_00632810	Y	151	1	151	100	151	1	151	100	100	0	|||hypothetical protein|T. thermophilia|chr_0|8254764|90	3.6e-79
90.m00113	TTHERM_00632800	90.m00113	TTHERM_00632800	Y	42	1	42	100	42	1	42	100	100	0	|||hypothetical protein|T. thermophilia|chr_0|8254764|90	5.5e-19
90.m00112	TTHERM_00632790	90.m00112	TTHERM_00632790	Y	221	1	221	100	221	1	221	100	100	0	|||Leucine Rich Repeat family protein|T. thermophilia|chr_0|8254764|90	7e-115
896.m00002	TTHERM_01978370	896.m00002	TTHERM_01978370	Y	79	1	79	100	79	1	79	100	100	0	|||hypothetical protein|T. thermophilia|chr_0|8254143|896	1.1e-36
893.m00002	TTHERM_01975370	893.m00002	TTHERM_01975370	Y	67	1	67	100	67	1	67	100	100	0	|||hypothetical protein|T. thermophilia|chr_0|8254226|893	1.7e-31
889.m00004	TTHERM_01974370	889.m00004	TTHERM_01974370	Y	110	1	110	100	110	1	110	100	100	0	|||hypothetical protein|T. thermophilia|chr_0|8254170|889	1.5e-55
889.m00003	TTHERM_01974360	889.m00003	TTHERM_01974360	Y	100	1	100	100	100	1	100	100	100	0	|||hypothetical protein|T. thermophilia|chr_0|8254170|889	7e-51
86.m00194	TTHERM_00621650	86.m00194	TTHERM_00621650	Y	115	1	115	100	115	1	115	100	100	0	|||hypothetical protein|T. thermophilia|chr_0|8254605|86	1e-58
86.m00193	TTHERM_00621640	86.m00193	TTHERM_00621640	Y	94	1	94	100	94	1	94	100	100	0	|||hypothetical protein|T. thermophilia|chr_0|8254605|86	9.6e-47
86.m00192	TTHERM_00621630	86.m00192	TTHERM_00621630	Y	111	1	111	100	111	1	111	100	100	0	|||hypothetical protein|T. thermophilia|chr_0|8254605|86	2.4e-57
86.m00191	TTHERM_00621620	86.m00191	TTHERM_00621620	Y	116	1	116	100	116	1	116	100	100	0	|||hypothetical protein|T. thermophilia|chr_0|8254605|86	2.1e-58
86.m00190	TTHERM_00621610	86.m00190	TTHERM_00621610	Y	2775	1	2775	100	2775	1	2775	100	100	0	|||Histone deacetylase family protein|T. thermophilia|chr_0|8254605|86	0
86.m00189	TTHERM_00621600	86.m00189	TTHERM_00621600	Y	319	1	319	100	319	1	319	100	100	0	|||Mitochondrial carrier protein|T. thermophilia|chr_0|8254605|86	5.7e-175
86.m00188	TTHERM_00621590	86.m00188	TTHERM_00621590	Y	2076	1	2076	100	2076	1	2076	100	100	0	|||TBC domain containing protein|T. thermophilia|chr_0|8254605|86	0
86.m00187	TTHERM_00621580	86.m00187	TTHERM_00621580	Y	1485	1	1485	100	1485	1	1485	100	100	0	|||hypothetical protein|T. thermophilia|chr_0|8254605|86	0
86.m00186	TTHERM_00621570	86.m00186	TTHERM_00621570	Y	65	1	65	100	65	1	65	100	100	0	|||hypothetical protein|T. thermophilia|chr_0|8254605|86	1.4e-31
86.m00185	TTHERM_00621560	86.m00185	TTHERM_00621560	Y	260	1	260	100	260	1	260	100	100	0	|||hypothetical protein|T. thermophilia|chr_0|8254605|86	1e-136
86.m00184	TTHERM_00621550	86.m00184	TTHERM_00621550	Y	1831	1	1831	100	1831	1	1831	100	100	0	|||TPR Domain containing protein|T. thermophilia|chr_0|8254605|86	0
86.m00183	TTHERM_00621540	86.m00183	TTHERM_00621540	Y	1359	1	1359	100	1359	1	1359	100	100	0	|||hypothetical protein|T. thermophilia|chr_0|8254605|86	0
86.m00182	TTHERM_00621530	86.m00182	TTHERM_00621530	Y	448	1	448	100	448	1	448	100	100	0	|||amine oxidase, flavin-containing family protein|T. thermophilia|chr_0|8254605|86	1e-241
86.m00181	TTHERM_00621520	86.m00181	TTHERM_00621520	Y	446	1	446	100	446	1	446	100	100	0	|||amine oxidase, flavin-containing family protein|T. thermophilia|chr_0|8254605|86	8.7e-243
86.m00180	TTHERM_00621510	86.m00180	TTHERM_00621510	Y	75	1	75	100	75	1	75	100	100	0	|||hypothetical protein|T. thermophilia|chr_0|8254605|86	5.5e-35
86.m00179	TTHERM_00621500	86.m00179	TTHERM_00621500	Y	73	1	73	100	73	1	73	100	100	0	|||hypothetical protein|T. thermophilia|chr_0|8254605|86	1.3e-35
86.m00178	TTHERM_00621490	86.m00178	TTHERM_00621490	Y	230	1	230	100	230	1	230	100	100	0	|||hypothetical protein|T. thermophilia|chr_0|8254605|86	3.3e-131
86.m00177	TTHERM_00621480	86.m00177	TTHERM_00621480	Y	970	1	970	100	970	1	970	100	100	0	|||conserved hypothetical protein|T. thermophilia|chr_0|8254605|86	0
86.m00175	TTHERM_00621460	86.m00175	TTHERM_00621460	Y	518	1	518	100	518	1	518	100	100	0	|||SacI homology domain containing protein|T. thermophilia|chr_0|8254605|86	9.2e-287
86.m00174	TTHERM_00621450	86.m00174	TTHERM_00621450	Y	871	1	871	100	871	1	871	100	100	0	|||Protein kinase domain containing protein|T. thermophilia|chr_0|8254605|86	0
86.m00172	TTHERM_00621430	86.m00172	TTHERM_00621430	Y	1035	1	1035	100	1035	1	1035	100	100	0	|||Protein kinase domain containing protein|T. thermophilia|chr_0|8254605|86	0
86.m00171	TTHERM_00621420	86.m00171	TTHERM_00621420	Y	1252	1	1252	100	1252	1	1252	100	100	0	|||hypothetical protein|T. thermophilia|chr_0|8254605|86	0
86.m00169	TTHERM_00621400	86.m00169	TTHERM_00621400	Y	292	1	292	100	292	1	292	100	100	0	|||putative methyltransferase|T. thermophilia|chr_0|8254605|86	7.7e-164
86.m00168	TTHERM_00621390	86.m00168	TTHERM_00621390	Y	701	1	701	100	701	1	701	100	100	0	|||hypothetical protein|T. thermophilia|chr_0|8254605|86	0
86.m00165	TTHERM_00621360	86.m00165	TTHERM_00621360	Y	443	1	443	100	443	1	443	100	100	0	|||chromosome 14 open reading frame 10-related|T. thermophilia|chr_0|8254605|86	4.8e-242
86.m00161	TTHERM_00621320	86.m00161	TTHERM_00621320	Y	62	1	62	100	62	1	62	100	100	0	|||hypothetical protein|T. thermophilia|chr_0|8254605|86	1.3e-28
86.m00160	TTHERM_00621310	86.m00160	TTHERM_00621310	Y	956	1	956	100	956	1	956	100	100	0	|||hypothetical protein|T. thermophilia|chr_0|8254605|86	0
86.m00158	TTHERM_00621290	86.m00158	TTHERM_00621290	Y	873	1	873	100	873	1	873	100	100	0	|||hypothetical protein|T. thermophilia|chr_0|8254605|86	0
86.m00156	TTHERM_00621270	86.m00156	TTHERM_00621270	Y	726	1	726	100	726	1	726	100	100	0	|||hypothetical protein|T. thermophilia|chr_0|8254605|86	0
86.m00155	TTHERM_00621260	86.m00155	TTHERM_00621260	Y	67	1	67	100	67	1	67	100	100	0	|||hypothetical protein|T. thermophilia|chr_0|8254605|86	1.7e-31
86.m00154	TTHERM_00621250	86.m00154	TTHERM_00621250	Y	233	1	233	100	233	1	233	100	100	0	|||hypothetical protein|T. thermophilia|chr_0|8254605|86	6.9e-124
86.m00152	TTHERM_00621230	86.m00152	TTHERM_00621230	Y	960	1	960	100	960	1	960	100	100	0	|||hypothetical protein|T. thermophilia|chr_0|8254605|86	0
86.m00150	TTHERM_00621210	86.m00150	TTHERM_00621210	Y	431	1	431	100	431	1	431	100	100	0	|||ADP-ribosylglycohydrolase family protein|T. thermophilia|chr_0|8254605|86	5.3e-236
86.m00149	TTHERM_00621200	86.m00149	TTHERM_00621200	Y	593	1	593	100	593	1	593	100	100	0	|||Armadillo/beta-catenin-like repeat family protein|T. thermophilia|chr_0|8254605|86	0
86.m00148	TTHERM_00621190	86.m00148	TTHERM_00621190	Y	461	1	461	100	461	1	461	100	100	0	|||hypothetical protein|T. thermophilia|chr_0|8254605|86	2e-243
86.m00147	TTHERM_00621180	86.m00147	TTHERM_00621180	Y	634	1	634	100	634	1	634	100	100	0	|||hypothetical protein|T. thermophilia|chr_0|8254605|86	0
86.m00145	TTHERM_00621160	86.m00145	TTHERM_00621160	Y	671	1	671	100	671	1	671	100	100	0	|||hypothetical protein|T. thermophilia|chr_0|8254605|86	0
86.m00144	TTHERM_00621150	86.m00144	TTHERM_00621150	Y	48	1	48	100	48	1	48	100	100	0	|||hypothetical protein|T. thermophilia|chr_0|8254605|86	9.7e-22
86.m00141	TTHERM_00621120	86.m00141	TTHERM_00621120	Y	104	1	104	100	104	1	104	100	100	0	|||hypothetical protein|T. thermophilia|chr_0|8254605|86	1.4e-52
86.m00140	TTHERM_00621110	86.m00140	TTHERM_00621110	Y	164	1	164	100	164	1	164	100	100	0	|||hypothetical protein|T. thermophilia|chr_0|8254605|86	2.1e-83
86.m00138	TTHERM_00621090	86.m00138	TTHERM_00621090	Y	72	1	72	100	72	1	72	100	100	0	|||hypothetical protein|T. thermophilia|chr_0|8254605|86	4.2e-37
86.m00137	TTHERM_00621080	86.m00137	TTHERM_00621080	Y	61	1	61	100	61	1	61	100	100	0	|||hypothetical protein|T. thermophilia|chr_0|8254605|86	1.4e-29
86.m00136	TTHERM_00621070	86.m00136	TTHERM_00621070	Y	112	1	112	100	112	1	112	100	100	0	|||hypothetical protein|T. thermophilia|chr_0|8254605|86	1.9e-57
86.m00135	TTHERM_00621060	86.m00135	TTHERM_00621060	Y	210	1	210	100	210	1	210	100	100	0	|||hypothetical protein|T. thermophilia|chr_0|8254605|86	2e-110
86.m00134	TTHERM_00621050	86.m00134	TTHERM_00621050	Y	80	1	80	100	80	1	80	100	100	0	|||hypothetical protein|T. thermophilia|chr_0|8254605|86	3.7e-38
86.m00133	TTHERM_00621040	86.m00133	TTHERM_00621040	Y	303	1	303	100	303	1	303	100	100	0	|||hypothetical protein|T. thermophilia|chr_0|8254605|86	7.4e-159
86.m00132	TTHERM_00621030	86.m00132	TTHERM_00621030	Y	273	1	273	100	273	1	273	100	100	0	|||hypothetical protein|T. thermophilia|chr_0|8254605|86	4.5e-143
86.m00131	TTHERM_00621020	86.m00131	TTHERM_00621020	Y	314	1	314	100	314	1	314	100	100	0	|||hypothetical protein|T. thermophilia|chr_0|8254605|86	8.6e-165
86.m00130	TTHERM_00621010	86.m00130	TTHERM_00621010	Y	91	1	91	100	91	1	91	100	100	0	|||hypothetical protein|T. thermophilia|chr_0|8254605|86	1.6e-44
86.m00129	TTHERM_00621000	86.m00129	TTHERM_00621000	Y	528	1	528	100	528	1	528	100	100	0	|||hypothetical protein|T. thermophilia|chr_0|8254605|86	7.7e-283
86.m00128	TTHERM_00620990	86.m00128	TTHERM_00620990	Y	109	1	109	100	109	1	109	100	100	0	|||hypothetical protein|T. thermophilia|chr_0|8254605|86	1.9e-57
86.m00127	TTHERM_00620980	86.m00127	TTHERM_00620980	Y	1409	1	1409	100	1409	1	1409	100	100	0	|||conserved hypothetical protein|T. thermophilia|chr_0|8254605|86	0
86.m00126	TTHERM_00620970	86.m00126	TTHERM_00620970	Y	759	1	759	100	759	1	759	100	100	0	|||hypothetical protein|T. thermophilia|chr_0|8254605|86	0
86.m00125	TTHERM_00620960	86.m00125	TTHERM_00620960	Y	506	1	506	100	506	1	506	100	100	0	|||hypothetical protein|T. thermophilia|chr_0|8254605|86	2.6e-273
86.m00124	TTHERM_00620950	86.m00124	TTHERM_00620950	Y	906	1	906	100	906	1	906	100	100	0	|||DENN (AEX-3) domain protein|T. thermophilia|chr_0|8254605|86	0
86.m00123	TTHERM_00620940	86.m00123	TTHERM_00620940	Y	958	1	958	100	958	1	958	100	100	0	|||hypothetical protein|T. thermophilia|chr_0|8254605|86	0
86.m00122	TTHERM_00620930	86.m00122	TTHERM_00620930	Y	526	1	526	100	526	1	526	100	100	0	|||Cytochrome P450 family protein|T. thermophilia|chr_0|8254605|86	2e-284
86.m00121	TTHERM_00620920	86.m00121	TTHERM_00620920	Y	159	1	159	100	159	1	159	100	100	0	|||hypothetical protein|T. thermophilia|chr_0|8254605|86	1.5e-82
86.m00119	TTHERM_00620900	86.m00119	TTHERM_00620900	Y	90	1	90	100	90	1	90	100	100	0	|||hypothetical protein|T. thermophilia|chr_0|8254605|86	5.3e-46
86.m00118	TTHERM_00620890	86.m00118	TTHERM_00620890	Y	458	1	458	100	458	1	458	100	100	0	|||hypothetical protein|T. thermophilia|chr_0|8254605|86	2.4e-247
86.m00117	TTHERM_00620880	86.m00117	TTHERM_00620880	Y	745	1	745	100	745	1	745	100	100	0	|||hypothetical protein|T. thermophilia|chr_0|8254605|86	0
86.m00115	TTHERM_00619870	86.m00115	TTHERM_00619870	Y	63	1	63	100	63	1	63	100	100	0	|||hypothetical protein|T. thermophilia|chr_0|8254605|86	3.2e-30
86.m00114	TTHERM_00619860	86.m00114	TTHERM_00619860	Y	340	1	340	100	340	1	340	100	100	0	|||conserved hypothetical protein|T. thermophilia|chr_0|8254605|86	5.6e-177
86.m00112	TTHERM_00619840	86.m00112	TTHERM_00619840	Y	293	1	293	100	293	1	293	100	100	0	|||hypothetical protein|T. thermophilia|chr_0|8254605|86	4.3e-154
86.m00110	TTHERM_00618830	86.m00110	TTHERM_00618830	Y	70	1	70	100	70	1	70	100	100	0	|||hypothetical protein|T. thermophilia|chr_0|8254605|86	1.5e-34
86.m00108	TTHERM_00617820	86.m00108	TTHERM_00617820	Y	761	1	761	100	761	1	761	100	100	0	|||hypothetical protein|T. thermophilia|chr_0|8254605|86	0
86.m00107	TTHERM_00617810	86.m00107	TTHERM_00617810	Y	2210	1	2210	100	2210	1	2210	100	100	0	|||hypothetical protein|T. thermophilia|chr_0|8254605|86	0
86.m00106	TTHERM_00617800	86.m00106	TTHERM_00617800	Y	3705	1	3705	100	3705	1	3705	100	100	0	|||hypothetical protein|T. thermophilia|chr_0|8254605|86	0
86.m00105	TTHERM_00617790	86.m00105	TTHERM_00617790	Y	475	1	475	100	475	1	475	100	100	0	|||Serine carboxypeptidase family protein|T. thermophilia|chr_0|8254605|86	1.2e-263
86.m00104	TTHERM_00617780	86.m00104	TTHERM_00617780	Y	58	1	58	100	58	1	58	100	100	0	|||hypothetical protein|T. thermophilia|chr_0|8254605|86	5.5e-28
86.m00103	TTHERM_00617770	86.m00103	TTHERM_00617770	Y	473	1	473	100	473	1	473	100	100	0	|||Serine carboxypeptidase family protein|T. thermophilia|chr_0|8254605|86	1.3e-262
86.m00102	TTHERM_00617760	86.m00102	TTHERM_00617760	Y	246	1	246	100	246	1	246	100	100	0	|||hypothetical protein|T. thermophilia|chr_0|8254605|86	1.1e-130
86.m00100	TTHERM_00617740	86.m00100	TTHERM_00617740	Y	1196	1	1196	100	1196	1	1196	100	100	0	|||hypothetical protein|T. thermophilia|chr_0|8254605|86	0
86.m00099	TTHERM_00617730	86.m00099	TTHERM_00617730	Y	367	1	367	100	367	1	367	100	100	0	|||hypothetical protein|T. thermophilia|chr_0|8254605|86	2.3e-194
846.m00002	TTHERM_01949320	846.m00002	TTHERM_01949320	Y	44	1	44	100	44	1	44	100	100	0	|||hypothetical protein|T. thermophilia|chr_0|8254270|846	9e-19
844.m00002	TTHERM_01948320	844.m00002	TTHERM_01948320	Y	319	1	319	100	319	1	319	100	100	0	|||Protein kinase domain containing protein|T. thermophilia|chr_0|8255321|844	1.4e-166
84.m00187	TTHERM_00613640	84.m00187	TTHERM_00613640	Y	1068	1	1068	100	1068	1	1068	100	100	0	|||hypothetical protein|T. thermophilia|chr_0|8254754|84	0
84.m00186	TTHERM_00613630	84.m00186	TTHERM_00613630	Y	559	1	559	100	559	1	559	100	100	0	|||hypothetical protein|T. thermophilia|chr_0|8254754|84	0
84.m00185	TTHERM_00613620	84.m00185	TTHERM_00613620	Y	357	1	357	100	357	1	357	100	100	0	|||hypothetical protein|T. thermophilia|chr_0|8254754|84	7.9e-194
84.m00184	TTHERM_00613610	84.m00184	TTHERM_00613610	Y	51	1	51	100	51	1	51	100	100	0	|||hypothetical protein|T. thermophilia|chr_0|8254754|84	7.6e-22
84.m00183	TTHERM_00613600	84.m00183	TTHERM_00613600	Y	173	1	173	100	173	1	173	100	100	0	|||hypothetical protein|T. thermophilia|chr_0|8254754|84	2e-85
84.m00180	TTHERM_00612580	84.m00180	TTHERM_00612580	Y	208	1	208	100	208	1	208	100	100	0	|||hypothetical protein|T. thermophilia|chr_0|8254754|84	6.7e-110
84.m00178	TTHERM_00612560	84.m00178	TTHERM_00612560	Y	51	1	51	100	51	1	51	100	100	0	|||hypothetical protein|T. thermophilia|chr_0|8254754|84	2e-23
84.m00174	TTHERM_00610540	84.m00174	TTHERM_00610540	Y	293	1	293	100	293	1	293	100	100	0	|||hypothetical protein|T. thermophilia|chr_0|8254754|84	1.4e-157
84.m00173	TTHERM_00610530	84.m00173	TTHERM_00610530	Y	366	1	366	100	366	1	366	100	100	0	|||hypothetical protein|T. thermophilia|chr_0|8254754|84	4.6e-198
84.m00172	TTHERM_00610520	84.m00172	TTHERM_00610520	Y	87	1	87	100	87	1	87	100	100	0	|||hypothetical protein|T. thermophilia|chr_0|8254754|84	2.1e-42
84.m00169	TTHERM_00609500	84.m00169	TTHERM_00609500	Y	259	1	259	100	259	1	259	100	100	0	|||hypothetical protein|T. thermophilia|chr_0|8254754|84	3.8e-139
84.m00168	TTHERM_00609490	84.m00168	TTHERM_00609490	Y	315	1	315	100	315	1	315	100	100	0	|||hypothetical protein|T. thermophilia|chr_0|8254754|84	1.5e-169
84.m00166	TTHERM_00609470	84.m00166	TTHERM_00609470	Y	57	1	57	100	57	1	57	100	100	0	|||hypothetical protein|T. thermophilia|chr_0|8254754|84	7.2e-26
84.m00165	TTHERM_00609460	84.m00165	TTHERM_00609460	Y	364	1	364	100	364	1	364	100	100	0	|||hypothetical protein|T. thermophilia|chr_0|8254754|84	7.4e-198
84.m00164	TTHERM_00609450	84.m00164	TTHERM_00609450	Y	276	1	276	100	276	1	276	100	100	0	|||hypothetical protein|T. thermophilia|chr_0|8254754|84	6e-148
84.m00163	TTHERM_00609440	84.m00163	TTHERM_00609440	Y	426	1	426	100	426	1	426	100	100	0	|||hypothetical protein|T. thermophilia|chr_0|8254754|84	1.1e-224
84.m00162	TTHERM_00609430	84.m00162	TTHERM_00609430	Y	41	1	41	100	41	1	41	100	100	0	|||hypothetical protein|T. thermophilia|chr_0|8254754|84	8.1e-18
84.m00161	TTHERM_00609420	84.m00161	TTHERM_00609420	Y	349	1	349	100	349	1	349	100	100	0	|||hypothetical protein|T. thermophilia|chr_0|8254754|84	3.6e-189
84.m00160	TTHERM_00609410	84.m00160	TTHERM_00609410	Y	49	1	49	100	49	1	49	100	100	0	|||hypothetical protein|T. thermophilia|chr_0|8254754|84	6e-22
84.m00159	TTHERM_00609400	84.m00159	TTHERM_00609400	Y	365	1	365	100	365	1	365	100	100	0	|||hypothetical protein|T. thermophilia|chr_0|8254754|84	1.2e-199
84.m00158	TTHERM_00609390	84.m00158	TTHERM_00609390	Y	116	1	116	100	116	1	116	100	100	0	|||hypothetical protein|T. thermophilia|chr_0|8254754|84	1.3e-56
84.m00157	TTHERM_00609380	84.m00157	TTHERM_00609380	Y	324	1	324	100	324	1	324	100	100	0	|||hypothetical protein|T. thermophilia|chr_0|8254754|84	4e-174
84.m00156	TTHERM_00609370	84.m00156	TTHERM_00609370	Y	144	1	144	100	144	1	144	100	100	0	|||hypothetical protein|T. thermophilia|chr_0|8254754|84	4.4e-74
84.m00155	TTHERM_00609360	84.m00155	TTHERM_00609360	Y	359	1	359	100	359	1	359	100	100	0	|||hypothetical protein|T. thermophilia|chr_0|8254754|84	2e-195
84.m00154	TTHERM_00609350	84.m00154	TTHERM_00609350	Y	40	1	40	100	40	1	40	100	100	0	|||hypothetical protein|T. thermophilia|chr_0|8254754|84	4.5e-17
84.m00153	TTHERM_00609340	84.m00153	TTHERM_00609340	Y	292	1	292	100	292	1	292	100	100	0	|||hypothetical protein|T. thermophilia|chr_0|8254754|84	1.5e-158
84.m00152	TTHERM_00609330	84.m00152	TTHERM_00609330	Y	596	1	596	100	596	1	596	100	100	0	|||hypothetical protein|T. thermophilia|chr_0|8254754|84	0
84.m00151	TTHERM_00609320	84.m00151	TTHERM_00609320	Y	361	1	361	100	361	1	361	100	100	0	|||hypothetical protein|T. thermophilia|chr_0|8254754|84	4.7e-196
84.m00150	TTHERM_00609310	84.m00150	TTHERM_00609310	Y	324	1	324	100	324	1	324	100	100	0	|||hypothetical protein|T. thermophilia|chr_0|8254754|84	4.5e-175
84.m00147	TTHERM_00607300	84.m00147	TTHERM_00607300	Y	373	1	373	100	373	1	373	100	100	0	|||hypothetical protein|T. thermophilia|chr_0|8254754|84	8.6e-204
84.m00146	TTHERM_00607290	84.m00146	TTHERM_00607290	Y	372	1	372	100	372	1	372	100	100	0	|||hypothetical protein|T. thermophilia|chr_0|8254754|84	7.8e-203
84.m00145	TTHERM_00607280	84.m00145	TTHERM_00607280	Y	507	1	507	100	507	1	507	100	100	0	|||hypothetical protein|T. thermophilia|chr_0|8254754|84	7.1e-280
84.m00144	TTHERM_00607270	84.m00144	TTHERM_00607270	Y	1000	1	1000	100	1000	1	1000	100	100	0	|||hypothetical protein|T. thermophilia|chr_0|8254754|84	0
84.m00143	TTHERM_00607260	84.m00143	TTHERM_00607260	Y	367	1	367	100	367	1	367	100	100	0	|||hypothetical protein|T. thermophilia|chr_0|8254754|84	1e-200
84.m00142	TTHERM_00607250	84.m00142	TTHERM_00607250	Y	380	1	380	100	380	1	380	100	100	0	|||hypothetical protein|T. thermophilia|chr_0|8254754|84	3.5e-207
84.m00139	TTHERM_00607220	84.m00139	TTHERM_00607220	Y	244	1	244	100	244	1	244	100	100	0	|||zinc finger protein|T. thermophilia|chr_0|8254754|84	1.6e-131
84.m00138	TTHERM_00607210	84.m00138	TTHERM_00607210	Y	507	1	507	100	507	1	507	100	100	0	|||Eukaryotic aspartyl protease family protein|T. thermophilia|chr_0|8254754|84	2.7e-280
84.m00137	TTHERM_00607200	84.m00137	TTHERM_00607200	Y	348	1	348	100	348	1	348	100	100	0	|||hypothetical protein|T. thermophilia|chr_0|8254754|84	5.7e-184
84.m00136	TTHERM_00607190	84.m00136	TTHERM_00607190	Y	349	1	349	100	349	1	349	100	100	0	|||hypothetical protein|T. thermophilia|chr_0|8254754|84	1.5e-185
84.m00135	TTHERM_00607180	84.m00135	TTHERM_00607180	Y	288	1	288	100	288	1	288	100	100	0	|||FHA domain protein, putative|T. thermophilia|chr_0|8254754|84	1.6e-156
84.m00134	TTHERM_00607170	84.m00134	TTHERM_00607170	Y	340	1	340	100	340	1	340	100	100	0	|||zinc finger protein|T. thermophilia|chr_0|8254754|84	4.2e-179
84.m00132	TTHERM_00607150	84.m00132	TTHERM_00607150	Y	182	1	182	100	182	1	182	100	100	0	|||hypothetical protein|T. thermophilia|chr_0|8254754|84	5.8e-95
84.m00131	TTHERM_00607140	84.m00131	TTHERM_00607140	Y	592	1	592	100	592	1	592	100	100	0	|||Protein kinase domain containing protein|T. thermophilia|chr_0|8254754|84	0
84.m00130	TTHERM_00607130	84.m00130	TTHERM_00607130	Y	130	1	130	100	130	1	130	100	100	0	|||hypothetical protein|T. thermophilia|chr_0|8254754|84	5.7e-65
84.m00129	TTHERM_00607120	84.m00129	TTHERM_00607120	Y	387	1	387	100	387	1	387	100	100	0	|||hypothetical protein|T. thermophilia|chr_0|8254754|84	7.3e-207
84.m00128	TTHERM_00607110	84.m00128	TTHERM_00607110	Y	316	1	316	100	316	1	316	100	100	0	|||hypothetical protein|T. thermophilia|chr_0|8254754|84	1.4e-164
84.m00127	TTHERM_00607100	84.m00127	TTHERM_00607100	Y	367	1	367	100	367	1	367	100	100	0	|||hypothetical protein|T. thermophilia|chr_0|8254754|84	8.6e-204
84.m00126	TTHERM_00607090	84.m00126	TTHERM_00607090	Y	351	1	351	100	351	1	351	100	100	0	|||hypothetical protein|T. thermophilia|chr_0|8254754|84	1.9e-192
84.m00125	TTHERM_00607080	84.m00125	TTHERM_00607080	Y	886	1	886	100	886	1	886	100	100	0	|||hypothetical protein|T. thermophilia|chr_0|8254754|84	0
84.m00124	TTHERM_00607070	84.m00124	TTHERM_00607070	Y	897	1	897	100	897	1	897	100	100	0	|||hypothetical protein|T. thermophilia|chr_0|8254754|84	0
84.m00122	TTHERM_00607050	84.m00122	TTHERM_00607050	Y	132	1	132	100	132	1	132	100	100	0	|||hypothetical protein|T. thermophilia|chr_0|8254754|84	2.3e-68
84.m00121	TTHERM_00607040	84.m00121	TTHERM_00607040	Y	1428	1	1428	100	1428	1	1428	100	100	0	|||hypothetical protein|T. thermophilia|chr_0|8254754|84	0
84.m00120	TTHERM_00607030	84.m00120	TTHERM_00607030	Y	135	1	135	100	135	1	135	100	100	0	|||hypothetical protein|T. thermophilia|chr_0|8254754|84	3.6e-70
84.m00119	TTHERM_00607020	84.m00119	TTHERM_00607020	Y	98	1	98	100	98	1	98	100	100	0	|||hypothetical protein|T. thermophilia|chr_0|8254754|84	2.7e-49
84.m00118	TTHERM_00607010	84.m00118	TTHERM_00607010	Y	452	1	452	100	452	1	452	100	100	0	|||J immobilization antigen-related|T. thermophilia|chr_0|8254754|84	1.2e-259
84.m00117	TTHERM_00607000	84.m00117	TTHERM_00607000	Y	166	1	166	100	166	1	166	100	100	0	|||hypothetical protein|T. thermophilia|chr_0|8254754|84	5.3e-85
84.m00116	TTHERM_00606990	84.m00116	TTHERM_00606990	Y	554	1	554	100	554	1	554	100	100	0	|||J immobilization antigen-related|T. thermophilia|chr_0|8254754|84	0
84.m00115	TTHERM_00606980	84.m00115	TTHERM_00606980	Y	184	1	184	100	184	1	184	100	100	0	|||hypothetical protein|T. thermophilia|chr_0|8254754|84	1.2e-94
84.m00113	TTHERM_00606960	84.m00113	TTHERM_00606960	Y	424	1	424	100	424	1	424	100	100	0	|||SerH3 immobilization antigen, putative|T. thermophilia|chr_0|8254754|84	1.7e-232
84.m00112	TTHERM_00606950	84.m00112	TTHERM_00606950	Y	422	1	422	100	422	1	422	100	100	0	|||cell surface immobilization antigen SerH6, putative|T. thermophilia|chr_0|8254754|84	3.8e-233
84.m00106	TTHERM_00602930	84.m00106	TTHERM_00602930	Y	400	1	400	100	400	1	400	100	100	0	|||cell surface immobilization antigen SerH4, putative|T. thermophilia|chr_0|8254754|84	1.3e-223
84.m00105	TTHERM_00602920	84.m00105	TTHERM_00602920	Y	415	1	415	100	415	1	415	100	100	0	|||cell surface immobilization antigen SerH6, putative|T. thermophilia|chr_0|8254754|84	3.5e-230
84.m00104	TTHERM_00602910	84.m00104	TTHERM_00602910	Y	768	1	768	100	768	1	768	100	100	0	|||hypothetical protein|T. thermophilia|chr_0|8254754|84	0
84.m00103	TTHERM_00602900	84.m00103	TTHERM_00602900	Y	311	1	311	100	311	1	311	100	100	0	|||cell surface immobilization antigen SerH5-related|T. thermophilia|chr_0|8254754|84	3.6e-173
84.m00102	TTHERM_00602890	84.m00102	TTHERM_00602890	Y	115	1	115	100	115	1	115	100	100	0	|||hypothetical protein|T. thermophilia|chr_0|8254754|84	2.4e-57
84.m00101	TTHERM_00602880	84.m00101	TTHERM_00602880	Y	616	1	616	100	616	1	616	100	100	0	|||hypothetical protein|T. thermophilia|chr_0|8254754|84	0
84.m00100	TTHERM_00602870	84.m00100	TTHERM_00602870	Y	206	1	206	100	206	1	206	100	100	0	|||Glutathione S-transferase, N-terminal domain containing protein|T. thermophilia|chr_0|8254754|84	6.7e-110
84.m00099	TTHERM_00602860	84.m00099	TTHERM_00602860	Y	223	1	223	100	223	1	223	100	100	0	|||Glutathione S-transferase, N-terminal domain containing protein|T. thermophilia|chr_0|8254754|84	7.3e-120
84.m00097	TTHERM_00601850	84.m00097	TTHERM_00601850	Y	739	1	739	100	739	1	739	100	100	0	|||hypothetical protein|T. thermophilia|chr_0|8254754|84	0
84.m00096	TTHERM_00601840	84.m00096	TTHERM_00601840	Y	1620	1	1620	100	1620	1	1620	100	100	0	|||TPR Domain containing protein|T. thermophilia|chr_0|8254754|84	0
820.m00004	TTHERM_01929220	820.m00004	TTHERM_01929220	Y	125	1	125	100	125	1	125	100	100	0	|||hypothetical protein|T. thermophilia|chr_0|8254534|820	7e-67
814.m00002	TTHERM_01923200	814.m00002	TTHERM_01923200	Y	236	1	236	100	236	1	236	100	100	0	|||hypothetical protein|T. thermophilia|chr_0|8254537|814	1.1e-123
813.m00002	TTHERM_01922200	813.m00002	TTHERM_01922200	Y	62	1	62	100	62	1	62	100	100	0	|||hypothetical protein|T. thermophilia|chr_0|8254951|813	1.8e-29
806.m00002	TTHERM_01916150	806.m00002	TTHERM_01916150	Y	73	1	73	100	73	1	73	100	100	0	|||hypothetical protein|T. thermophilia|chr_0|8255527|806	4.8e-36
804.m00002	TTHERM_01915150	804.m00002	TTHERM_01915150	Y	66	1	66	100	66	1	66	100	100	0	|||hypothetical protein|T. thermophilia|chr_0|8255550|804	2.5e-32
799.m00002	TTHERM_01911150	799.m00002	TTHERM_01911150	Y	121	1	121	100	121	1	121	100	100	0	|||hypothetical protein|T. thermophilia|chr_0|8255087|799	2.2e-63
798.m00002	TTHERM_01910150	798.m00002	TTHERM_01910150	Y	51	1	51	100	51	1	51	100	100	0	|||hypothetical protein|T. thermophilia|chr_0|8255647|798	3.2e-23
786.m00002	TTHERM_01902130	786.m00002	TTHERM_01902130	Y	406	1	406	100	406	1	406	100	100	0	|||hypothetical protein|T. thermophilia|chr_0|8254290|786	8.2e-215
785.m00002	TTHERM_01901130	785.m00002	TTHERM_01901130	Y	353	1	353	100	353	1	353	100	100	0	|||hypothetical protein|T. thermophilia|chr_0|8254044|785	1.2e-199
784.m00004	TTHERM_01900130	784.m00004	TTHERM_01900130	Y	59	1	59	100	59	1	59	100	100	0	|||hypothetical protein|T. thermophilia|chr_0|8254020|784	8.6e-30
784.m00003	TTHERM_01900120	784.m00003	TTHERM_01900120	Y	64	1	64	100	64	1	64	100	100	0	|||hypothetical protein|T. thermophilia|chr_0|8254020|784	2.4e-34
774.m00002	TTHERM_01892110	774.m00002	TTHERM_01892110	Y	75	1	75	100	75	1	75	100	100	0	|||hypothetical protein|T. thermophilia|chr_0|8254184|774	1.3e-35
770.m00002	TTHERM_01889100	770.m00002	TTHERM_01889100	Y	367	1	367	100	367	1	367	100	100	0	|||Protein kinase domain containing protein|T. thermophilia|chr_0|8253973|770	1.8e-196
768.m00002	TTHERM_01887100	768.m00002	TTHERM_01887100	Y	104	1	104	100	104	1	104	100	100	0	|||hypothetical protein|T. thermophilia|chr_0|8253812|768	6.6e-55
759.m00004	TTHERM_01879080	759.m00004	TTHERM_01879080	Y	83	1	83	100	83	1	83	100	100	0	|||hypothetical protein|T. thermophilia|chr_0|8254217|759	2.7e-42
742.m00002	TTHERM_01866050	742.m00002	TTHERM_01866050	Y	124	1	124	100	124	1	124	100	100	0	|||hypothetical protein|T. thermophilia|chr_0|8253851|742	5.3e-62
730.m00002	TTHERM_01855030	730.m00002	TTHERM_01855030	Y	322	1	322	100	322	1	322	100	100	0	|||hypothetical protein|T. thermophilia|chr_0|8254147|730	1.6e-179
728.m00002	TTHERM_01853030	728.m00002	TTHERM_01853030	Y	56	1	56	100	56	1	56	100	100	0	|||hypothetical protein|T. thermophilia|chr_0|8254398|728	5.6e-26
72.m00196	TTHERM_00555650	72.m00196	TTHERM_00555650	Y	599	1	599	100	599	1	599	100	100	0	|||hypothetical protein|T. thermophilia|chr_0|8254786|72	0
72.m00194	TTHERM_00554640	72.m00194	TTHERM_00554640	Y	1412	1	1412	100	1412	1	1412	100	100	0	|||hypothetical protein|T. thermophilia|chr_0|8254786|72	0
72.m00193	TTHERM_00554630	72.m00193	TTHERM_00554630	Y	648	1	648	100	648	1	648	100	100	0	|||hypothetical protein|T. thermophilia|chr_0|8254786|72	0
72.m00191	TTHERM_00554610	72.m00191	TTHERM_00554610	Y	384	1	384	100	384	1	384	100	100	0	|||ThiF family protein|T. thermophilia|chr_0|8254786|72	4.6e-205
72.m00190	TTHERM_00554600	72.m00190	TTHERM_00554600	Y	790	1	790	100	790	1	790	100	100	0	|||hypothetical protein|T. thermophilia|chr_0|8254786|72	0
72.m00189	TTHERM_00554590	72.m00189	TTHERM_00554590	Y	348	1	348	100	348	1	348	100	100	0	|||hypothetical protein|T. thermophilia|chr_0|8254786|72	1e-200
72.m00188	TTHERM_00554580	72.m00188	TTHERM_00554580	Y	146	1	146	100	146	1	146	100	100	0	|||hypothetical protein|T. thermophilia|chr_0|8254786|72	6.9e-76
72.m00187	TTHERM_00554570	72.m00187	TTHERM_00554570	Y	631	1	631	100	631	1	631	100	100	0	|||hypothetical protein|T. thermophilia|chr_0|8254786|72	0
72.m00186	TTHERM_00554560	72.m00186	TTHERM_00554560	Y	101	1	101	100	101	1	101	100	100	0	|||hypothetical protein|T. thermophilia|chr_0|8254786|72	5e-50
72.m00185	TTHERM_00554550	72.m00185	TTHERM_00554550	Y	160	1	160	100	160	1	160	100	100	0	|||hypothetical protein|T. thermophilia|chr_0|8254786|72	5.3e-85
72.m00184	TTHERM_00554540	72.m00184	TTHERM_00554540	Y	666	1	666	100	666	1	666	100	100	0	|||hypothetical protein|T. thermophilia|chr_0|8254786|72	0
72.m00183	TTHERM_00554530	72.m00183	TTHERM_00554530	Y	227	1	227	100	227	1	227	100	100	0	|||hypothetical protein|T. thermophilia|chr_0|8254786|72	1.2e-117
72.m00182	TTHERM_00554520	72.m00182	TTHERM_00554520	Y	724	1	724	100	724	1	724	100	100	0	|||hypothetical protein|T. thermophilia|chr_0|8254786|72	0
72.m00181	TTHERM_00554510	72.m00181	TTHERM_00554510	Y	80	1	80	100	80	1	80	100	100	0	|||hypothetical protein|T. thermophilia|chr_0|8254786|72	8.5e-39
72.m00180	TTHERM_00554500	72.m00180	TTHERM_00554500	Y	729	1	729	100	729	1	729	100	100	0	|||hypothetical protein|T. thermophilia|chr_0|8254786|72	0
72.m00179	TTHERM_00554490	72.m00179	TTHERM_00554490	Y	176	1	176	100	176	1	176	100	100	0	|||hypothetical protein|T. thermophilia|chr_0|8254786|72	1.2e-92
72.m00178	TTHERM_00554480	72.m00178	TTHERM_00554480	Y	55	1	55	100	55	1	55	100	100	0	|||hypothetical protein|T. thermophilia|chr_0|8254786|72	3.5e-26
72.m00177	TTHERM_00554470	72.m00177	TTHERM_00554470	Y	71	1	71	100	71	1	71	100	100	0	|||hypothetical protein|T. thermophilia|chr_0|8254786|72	1.5e-34
72.m00176	TTHERM_00554460	72.m00176	TTHERM_00554460	Y	686	1	686	100	686	1	686	100	100	0	|||hypothetical protein|T. thermophilia|chr_0|8254786|72	0
72.m00175	TTHERM_00554450	72.m00175	TTHERM_00554450	Y	685	1	685	100	685	1	685	100	100	0	|||hypothetical protein|T. thermophilia|chr_0|8254786|72	0
72.m00173	TTHERM_00554430	72.m00173	TTHERM_00554430	Y	100	1	100	100	100	1	100	100	100	0	|||hypothetical protein|T. thermophilia|chr_0|8254786|72	2.4e-50
72.m00172	TTHERM_00554420	72.m00172	TTHERM_00554420	Y	671	1	671	100	671	1	671	100	100	0	|||AMP-binding enzyme family protein|T. thermophilia|chr_0|8254786|72	0
72.m00171	TTHERM_00554410	72.m00171	TTHERM_00554410	Y	46	1	46	100	46	1	46	100	100	0	|||hypothetical protein|T. thermophilia|chr_0|8254786|72	3.8e-20
72.m00170	TTHERM_00554400	72.m00170	TTHERM_00554400	Y	401	1	401	100	401	1	401	100	100	0	|||hypothetical protein|T. thermophilia|chr_0|8254786|72	1.2e-231
72.m00169	TTHERM_00554390	72.m00169	TTHERM_00554390	Y	313	1	313	100	313	1	313	100	100	0	|||hypothetical protein|T. thermophilia|chr_0|8254786|72	5.2e-181
72.m00168	TTHERM_00554380	72.m00168	TTHERM_00554380	Y	754	1	754	100	754	1	754	100	100	0	|||RING finger protein|T. thermophilia|chr_0|8254786|72	0
72.m00167	TTHERM_00554370	72.m00167	TTHERM_00554370	Y	2285	1	2285	100	2285	1	2285	100	100	0	|||Phosphatidylinositol 3- and 4-kinase family protein|T. thermophilia|chr_0|8254786|72	0
72.m00164	TTHERM_00554340	72.m00164	TTHERM_00554340	Y	411	1	411	100	411	1	411	100	100	0	|||Leucine Rich Repeat family protein|T. thermophilia|chr_0|8254786|72	7e-218
72.m00163	TTHERM_00554330	72.m00163	TTHERM_00554330	Y	1268	1	1268	100	1268	1	1268	100	100	0	|||cyclic nucleotide-binding domain containing protein|T. thermophilia|chr_0|8254786|72	0
72.m00162	TTHERM_00554320	72.m00162	TTHERM_00554320	Y	410	1	410	100	410	1	410	100	100	0	|||tyrosine/nicotianamine aminotransferases family protein|T. thermophilia|chr_0|8254786|72	7.9e-226
72.m00161	TTHERM_00554310	72.m00161	TTHERM_00554310	Y	2078	1	2078	100	2078	1	2078	100	100	0	|||Leucine Rich Repeat family protein|T. thermophilia|chr_0|8254786|72	0
72.m00160	TTHERM_00554300	72.m00160	TTHERM_00554300	Y	492	1	492	100	492	1	492	100	100	0	|||hypothetical protein|T. thermophilia|chr_0|8254786|72	2.1e-264
72.m00159	TTHERM_00554290	72.m00159	TTHERM_00554290	Y	3145	1	3145	100	3145	1	3145	100	100	0	|||hypothetical protein|T. thermophilia|chr_0|8254786|72	0
72.m00158	TTHERM_00554280	72.m00158	TTHERM_00554280	Y	431	1	431	100	431	1	431	100	100	0	|||OTU-like cysteine protease family protein|T. thermophilia|chr_0|8254786|72	6e-235
72.m00155	TTHERM_00554250	72.m00155	TTHERM_00554250	Y	78	1	78	100	78	1	78	100	100	0	|||hypothetical protein|T. thermophilia|chr_0|8254786|72	1.8e-38
72.m00154	TTHERM_00554240	72.m00154	TTHERM_00554240	Y	648	1	648	100	648	1	648	100	100	0	|||hypothetical protein|T. thermophilia|chr_0|8254786|72	0
72.m00153	TTHERM_00554230	72.m00153	TTHERM_00554230	Y	193	1	193	100	193	1	193	100	100	0	|||hypothetical protein|T. thermophilia|chr_0|8254786|72	5.3e-101
72.m00144	TTHERM_00551170	72.m00144	TTHERM_00551170	Y	1280	1	1280	100	1280	1	1280	100	100	0	|||Chlamydial polymorphic outer membrane protein repeat containing protein|T. thermophilia|chr_0|8254786|72	0
72.m00143	TTHERM_00551160	72.m00143	TTHERM_00551160	Y	343	1	343	100	343	1	343	100	100	0	|||glyceraldehyde-3-phosphate dehydrogenase, type I family protein|T. thermophilia|chr_0|8254786|72	7.2e-184
72.m00142	TTHERM_00551150	72.m00142	TTHERM_00551150	Y	657	1	657	100	657	1	657	100	100	0	|||hypothetical protein|T. thermophilia|chr_0|8254786|72	0
72.m00140	TTHERM_00551130	72.m00140	TTHERM_00551130	Y	626	1	626	100	626	1	626	100	100	0	|||hypothetical protein|T. thermophilia|chr_0|8254786|72	0
72.m00139	TTHERM_00551120	72.m00139	TTHERM_00551120	Y	805	1	805	100	805	1	805	100	100	0	|||hypothetical protein|T. thermophilia|chr_0|8254786|72	0
72.m00138	TTHERM_00551110	72.m00138	TTHERM_00551110	Y	431	1	431	100	431	1	431	100	100	0	|||hypothetical protein|T. thermophilia|chr_0|8254786|72	8.7e-227
72.m00137	TTHERM_00551100	72.m00137	TTHERM_00551100	Y	1571	1	1571	100	1571	1	1571	100	100	0	|||hypothetical protein|T. thermophilia|chr_0|8254786|72	0
72.m00135	TTHERM_00551080	72.m00135	TTHERM_00551080	Y	233	1	233	100	233	1	233	100	100	0	|||hypothetical protein|T. thermophilia|chr_0|8254786|72	3.6e-118
72.m00134	TTHERM_00551070	72.m00134	TTHERM_00551070	Y	446	1	446	100	446	1	446	100	100	0	|||heterochromatin protein|T. thermophilia|chr_0|8254786|72	2.5e-245
72.m00131	TTHERM_00551040	72.m00131	TTHERM_00551040	Y	4926	1	4926	100	4926	1	4926	100	100	0	|||hypothetical protein|T. thermophilia|chr_0|8254786|72	0
72.m00130	TTHERM_00551030	72.m00130	TTHERM_00551030	Y	1315	1	1315	100	1315	1	1315	100	100	0	|||hypothetical protein|T. thermophilia|chr_0|8254786|72	0
72.m00126	TTHERM_00550970	72.m00126	TTHERM_00550970	Y	720	1	720	100	720	1	720	100	100	0	|||hypothetical protein|T. thermophilia|chr_0|8254786|72	0
72.m00125	TTHERM_00550950	72.m00125	TTHERM_00550950	Y	1472	1	1472	100	1472	1	1472	100	100	0	|||hypothetical protein|T. thermophilia|chr_0|8254786|72	0
72.m00124	TTHERM_00550940	72.m00124	TTHERM_00550940	Y	855	1	855	100	855	1	855	100	100	0	|||hypothetical protein|T. thermophilia|chr_0|8254786|72	0
72.m00123	TTHERM_00550920	72.m00123	TTHERM_00550920	Y	225	1	225	100	225	1	225	100	100	0	|||hypothetical protein|T. thermophilia|chr_0|8254786|72	1.7e-120
72.m00122	TTHERM_00550910	72.m00122	TTHERM_00550910	Y	432	1	432	100	432	1	432	100	100	0	|||Tubulin/FtsZ family, GTPase domain containing protein|T. thermophilia|chr_0|8254786|72	6.2e-233
72.m00121	TTHERM_00550900	72.m00121	TTHERM_00550900	Y	699	1	699	100	699	1	699	100	100	0	|||ABC transporter family protein|T. thermophilia|chr_0|8254786|72	0
72.m00120	TTHERM_00550890	72.m00120	TTHERM_00550890	Y	702	1	702	100	702	1	702	100	100	0	|||ABC transporter family protein|T. thermophilia|chr_0|8254786|72	0
72.m00119	TTHERM_00550880	72.m00119	TTHERM_00550880	Y	685	1	685	100	685	1	685	100	100	0	|||hypothetical protein|T. thermophilia|chr_0|8254786|72	0
72.m00118	TTHERM_00550870	72.m00118	TTHERM_00550870	Y	249	1	249	100	249	1	249	100	100	0	|||EXS family protein|T. thermophilia|chr_0|8254786|72	1.5e-135
72.m00117	TTHERM_00550860	72.m00117	TTHERM_00550860	Y	319	1	319	100	319	1	319	100	100	0	|||hypothetical protein|T. thermophilia|chr_0|8254786|72	8e-169
72.m00116	TTHERM_00550850	72.m00116	TTHERM_00550850	Y	876	1	876	100	876	1	876	100	100	0	|||EXS family protein|T. thermophilia|chr_0|8254786|72	0
72.m00114	TTHERM_00550830	72.m00114	TTHERM_00550830	Y	2451	1	2451	100	2451	1	2451	100	100	0	|||ATPase, histidine kinase-, DNA gyrase B-, and HSP90-like domain containing protein|T. thermophilia|chr_0|8254786|72	0
72.m00113	TTHERM_00550820	72.m00113	TTHERM_00550820	Y	1912	1	1912	100	1912	1	1912	100	100	0	|||hypothetical protein|T. thermophilia|chr_0|8254786|72	0
72.m00112	TTHERM_00550810	72.m00112	TTHERM_00550810	Y	1033	1	1033	100	1033	1	1033	100	100	0	|||hypothetical protein|T. thermophilia|chr_0|8254786|72	0
72.m00110	TTHERM_00550790	72.m00110	TTHERM_00550790	Y	2711	1	2711	100	2711	1	2711	100	100	0	|||cation channel family protein|T. thermophilia|chr_0|8254786|72	0
72.m00109	TTHERM_00550780	72.m00109	TTHERM_00550780	Y	1311	1	1311	100	1311	1	1311	100	100	0	|||cation channel family protein|T. thermophilia|chr_0|8254786|72	0
72.m00106	TTHERM_00550750	72.m00106	TTHERM_00550750	Y	1413	1	1413	100	1413	1	1413	100	100	0	|||cation channel family protein|T. thermophilia|chr_0|8254786|72	0
72.m00105	TTHERM_00550740	72.m00105	TTHERM_00550740	Y	338	1	338	100	338	1	338	100	100	0	|||hypothetical protein|T. thermophilia|chr_0|8254786|72	1e-184
72.m00104	TTHERM_00550730	72.m00104	TTHERM_00550730	Y	1036	1	1036	100	1036	1	1036	100	100	0	|||Protein phosphatase 2C containing protein|T. thermophilia|chr_0|8254786|72	0
72.m00103	TTHERM_00550720	72.m00103	TTHERM_00550720	Y	152	1	152	100	152	1	152	100	100	0	|||Ubiquitin-conjugating enzyme family protein|T. thermophilia|chr_0|8254786|72	2.6e-83
72.m00102	TTHERM_00550710	72.m00102	TTHERM_00550710	Y	932	1	932	100	932	1	932	100	100	0	|||cyclic nucleotide-binding domain containing protein|T. thermophilia|chr_0|8254786|72	0
72.m00100	TTHERM_00550690	72.m00100	TTHERM_00550690	Y	75	1	75	100	75	1	75	100	100	0	|||hypothetical protein|T. thermophilia|chr_0|8254786|72	1.1e-36
72.m00099	TTHERM_00550680	72.m00099	TTHERM_00550680	Y	60	1	60	100	60	1	60	100	100	0	|||hypothetical protein|T. thermophilia|chr_0|8254786|72	1.3e-26
719.m00002	TTHERM_01845010	719.m00002	TTHERM_01845010	Y	591	1	591	100	591	1	591	100	100	0	|||hypothetical protein|T. thermophilia|chr_0|8254283|719	0
718.m00002	TTHERM_01844010	718.m00002	TTHERM_01844010	Y	52	1	52	100	52	1	52	100	100	0	|||hypothetical protein|T. thermophilia|chr_0|8254413|718	3.6e-24
7.m00567	TTHERM_00105430	7.m00567	TTHERM_00105430	Y	153	1	153	100	153	1	153	100	100	0	|||Profilin family protein|T. thermophilia|chr_0|8254716|7	1.3e-81
7.m00566	TTHERM_00106960	7.m00566	TTHERM_00106960	Y	246	1	246	100	246	1	246	100	100	0	|||predicted protein|T. thermophilia|chr_0|8254716|7	7.2e-129
7.m00563	TTHERM_00107220	7.m00563	TTHERM_00107220	Y	97	1	97	100	97	1	97	100	100	0	|||hypothetical protein|T. thermophilia|chr_0|8254716|7	8.1e-50
7.m00560	TTHERM_00107180	7.m00560	TTHERM_00107180	Y	848	1	848	100	848	1	848	100	100	0	|||hypothetical protein|T. thermophilia|chr_0|8254716|7	0
7.m00559	TTHERM_00107170	7.m00559	TTHERM_00107170	Y	1255	1	1255	100	1255	1	1255	100	100	0	|||hypothetical protein|T. thermophilia|chr_0|8254716|7	0
7.m00557	TTHERM_00107150	7.m00557	TTHERM_00107150	Y	763	1	763	100	763	1	763	100	100	0	|||hypothetical protein|T. thermophilia|chr_0|8254716|7	0
7.m00556	TTHERM_00107140	7.m00556	TTHERM_00107140	Y	1875	1	1875	100	1875	1	1875	100	100	0	|||EF hand family protein|T. thermophilia|chr_0|8254716|7	0
7.m00555	TTHERM_00107130	7.m00555	TTHERM_00107130	Y	411	1	411	100	411	1	411	100	100	0	|||Leucine Rich Repeat family protein|T. thermophilia|chr_0|8254716|7	2.9e-219
7.m00554	TTHERM_00107120	7.m00554	TTHERM_00107120	Y	1236	1	1236	100	1236	1	1236	100	100	0	|||Protein kinase domain containing protein|T. thermophilia|chr_0|8254716|7	0
7.m00553	TTHERM_00107110	7.m00553	TTHERM_00107110	Y	115	1	115	100	115	1	115	100	100	0	|||Cytochrome b5-like Heme/Steroid binding domain containing protein|T. thermophilia|chr_0|8254716|7	3.3e-60
7.m00552	TTHERM_00107100	7.m00552	TTHERM_00107100	Y	285	1	285	100	285	1	285	100	100	0	|||oxidoreductase, short chain dehydrogenase/reductase family protein|T. thermophilia|chr_0|8254716|7	1.3e-152
7.m00551	TTHERM_00107090	7.m00551	TTHERM_00107090	Y	286	1	286	100	286	1	286	100	100	0	|||oxidoreductase, short chain dehydrogenase/reductase family protein|T. thermophilia|chr_0|8254716|7	7.3e-152
7.m00550	TTHERM_00107080	7.m00550	TTHERM_00107080	Y	2205	1	2205	100	2205	1	2205	100	100	0	|||hypothetical protein|T. thermophilia|chr_0|8254716|7	0
7.m00549	TTHERM_00107070	7.m00549	TTHERM_00107070	Y	765	1	765	100	765	1	765	100	100	0	|||Kelch motif family protein|T. thermophilia|chr_0|8254716|7	0
7.m00548	TTHERM_00107060	7.m00548	TTHERM_00107060	Y	418	1	418	100	418	1	418	100	100	0	|||hypothetical protein|T. thermophilia|chr_0|8254716|7	7.4e-230
7.m00547	TTHERM_00107040	7.m00547	TTHERM_00107040	Y	1245	1	1245	100	1245	1	1245	100	100	0	|||TPR Domain containing protein|T. thermophilia|chr_0|8254716|7	0
7.m00546	TTHERM_00107030	7.m00546	TTHERM_00107030	Y	544	1	544	100	544	1	544	100	100	0	|||hypothetical protein|T. thermophilia|chr_0|8254716|7	1.4e-297
7.m00545	TTHERM_00107020	7.m00545	TTHERM_00107020	Y	588	1	588	100	588	1	588	100	100	0	|||hypothetical protein|T. thermophilia|chr_0|8254716|7	0
7.m00544	TTHERM_00107010	7.m00544	TTHERM_00107010	Y	696	1	696	100	696	1	696	100	100	0	|||hypothetical protein|T. thermophilia|chr_0|8254716|7	0
7.m00542	TTHERM_00106990	7.m00542	TTHERM_00106990	Y	53	1	53	100	53	1	53	100	100	0	|||hypothetical protein|T. thermophilia|chr_0|8254716|7	8.2e-25
7.m00541	TTHERM_00106980	7.m00541	TTHERM_00106980	Y	77	1	77	100	77	1	77	100	100	0	|||hypothetical protein|T. thermophilia|chr_0|8254716|7	2.9e-38
7.m00540	TTHERM_00106970	7.m00540	TTHERM_00106970	Y	696	1	696	100	696	1	696	100	100	0	|||Kelch motif family protein|T. thermophilia|chr_0|8254716|7	0
7.m00538	TTHERM_00106950	7.m00538	TTHERM_00106950	Y	438	1	438	100	438	1	438	100	100	0	|||Eukaryotic aspartyl protease family protein|T. thermophilia|chr_0|8254716|7	6.7e-236
7.m00537	TTHERM_00106940	7.m00537	TTHERM_00106940	Y	636	1	636	100	636	1	636	100	100	0	|||glycyl-tRNA synthetase family protein|T. thermophilia|chr_0|8254716|7	0
7.m00536	TTHERM_00106930	7.m00536	TTHERM_00106930	Y	184	1	184	100	184	1	184	100	100	0	|||hypothetical protein|T. thermophilia|chr_0|8254716|7	2.7e-97
7.m00535	TTHERM_00106920	7.m00535	TTHERM_00106920	Y	998	1	998	100	998	1	998	100	100	0	|||Protein kinase domain containing protein|T. thermophilia|chr_0|8254716|7	0
7.m00534	TTHERM_00106910	7.m00534	TTHERM_00106910	Y	598	1	598	100	598	1	598	100	100	0	|||hypothetical protein|T. thermophilia|chr_0|8254716|7	0
7.m00533	TTHERM_00106900	7.m00533	TTHERM_00106900	Y	2891	1	2891	100	2891	1	2891	100	100	0	|||hypothetical protein|T. thermophilia|chr_0|8254716|7	0
7.m00531	TTHERM_00106880	7.m00531	TTHERM_00106880	Y	1245	1	1245	100	1245	1	1245	100	100	0	|||hypothetical protein|T. thermophilia|chr_0|8254716|7	0
7.m00530	TTHERM_00106870	7.m00530	TTHERM_00106870	Y	756	1	756	100	756	1	756	100	100	0	|||hypothetical protein|T. thermophilia|chr_0|8254716|7	0
7.m00529	TTHERM_00106860	7.m00529	TTHERM_00106860	Y	162	1	162	100	162	1	162	100	100	0	|||hypothetical protein|T. thermophilia|chr_0|8254716|7	3.9e-82
7.m00527	TTHERM_00106840	7.m00527	TTHERM_00106840	Y	539	1	539	100	539	1	539	100	100	0	|||hypothetical protein|T. thermophilia|chr_0|8254716|7	2.2e-292
7.m00526	TTHERM_00106830	7.m00526	TTHERM_00106830	Y	1456	1	1456	100	1456	1	1456	100	100	0	|||hypothetical protein|T. thermophilia|chr_0|8254716|7	0
7.m00524	TTHERM_00106810	7.m00524	TTHERM_00106810	Y	781	1	781	100	781	1	781	100	100	0	|||hypothetical protein|T. thermophilia|chr_0|8254716|7	0
7.m00523	TTHERM_00106800	7.m00523	TTHERM_00106800	Y	250	1	250	100	250	1	250	100	100	0	|||hypothetical protein|T. thermophilia|chr_0|8254716|7	6.2e-130
7.m00521	TTHERM_00106720	7.m00521	TTHERM_00106720	Y	198	1	198	100	198	1	198	100	100	0	|||hypothetical protein|T. thermophilia|chr_0|8254716|7	1e-104
7.m00519	TTHERM_00106690	7.m00519	TTHERM_00106690	Y	240	1	240	100	240	1	240	100	100	0	|||hypothetical protein|T. thermophilia|chr_0|8254716|7	9.2e-129
7.m00515	TTHERM_00105660	7.m00515	TTHERM_00105660	Y	329	1	329	100	329	1	329	100	100	0	|||hypothetical protein|T. thermophilia|chr_0|8254716|7	1.6e-172
7.m00514	TTHERM_00105650	7.m00514	TTHERM_00105650	Y	1152	1	1152	100	1152	1	1152	100	100	0	|||hypothetical protein|T. thermophilia|chr_0|8254716|7	0
7.m00513	TTHERM_00105640	7.m00513	TTHERM_00105640	Y	595	1	595	100	595	1	595	100	100	0	|||Ser/Thr protein phosphatase family protein|T. thermophilia|chr_0|8254716|7	0
7.m00512	TTHERM_00105630	7.m00512	TTHERM_00105630	Y	3014	1	3014	100	3014	1	3014	100	100	0	|||hypothetical protein|T. thermophilia|chr_0|8254716|7	0
7.m00510	TTHERM_00105610	7.m00510	TTHERM_00105610	Y	1404	1	1404	100	1404	1	1404	100	100	0	|||hypothetical protein|T. thermophilia|chr_0|8254716|7	0
7.m00509	TTHERM_00105600	7.m00509	TTHERM_00105600	Y	1366	1	1366	100	1366	1	1366	100	100	0	|||hypothetical protein|T. thermophilia|chr_0|8254716|7	0
7.m00508	TTHERM_00105590	7.m00508	TTHERM_00105590	Y	217	1	217	100	217	1	217	100	100	0	|||hypothetical protein|T. thermophilia|chr_0|8254716|7	6.7e-110
7.m00507	TTHERM_00105580	7.m00507	TTHERM_00105580	Y	236	1	236	100	236	1	236	100	100	0	|||hypothetical protein|T. thermophilia|chr_0|8254716|7	9.4e-127
7.m00505	TTHERM_00105560	7.m00505	TTHERM_00105560	Y	262	1	262	100	262	1	262	100	100	0	|||inorganic pyrophosphatase family protein|T. thermophilia|chr_0|8254716|7	1.2e-144
7.m00504	TTHERM_00105550	7.m00504	TTHERM_00105550	Y	1238	1	1238	100	1238	1	1238	100	100	0	|||Kinesin motor domain containing protein|T. thermophilia|chr_0|8254716|7	0
7.m00503	TTHERM_00105540	7.m00503	TTHERM_00105540	Y	833	1	833	100	833	1	833	100	100	0	|||hypothetical protein|T. thermophilia|chr_0|8254716|7	0
7.m00502	TTHERM_00105530	7.m00502	TTHERM_00105530	Y	1066	1	1066	100	1066	1	1066	100	100	0	|||TPR Domain containing protein|T. thermophilia|chr_0|8254716|7	0
7.m00501	TTHERM_00105520	7.m00501	TTHERM_00105520	Y	830	1	830	100	830	1	830	100	100	0	|||Protein kinase domain containing protein|T. thermophilia|chr_0|8254716|7	0
7.m00499	TTHERM_00105500	7.m00499	TTHERM_00105500	Y	41	1	41	100	41	1	41	100	100	0	|||hypothetical protein|T. thermophilia|chr_0|8254716|7	6.4e-18
7.m00498	TTHERM_00105490	7.m00498	TTHERM_00105490	Y	864	1	864	100	864	1	864	100	100	0	|||hypothetical protein|T. thermophilia|chr_0|8254716|7	0
7.m00496	TTHERM_00105470	7.m00496	TTHERM_00105470	Y	199	1	199	100	199	1	199	100	100	0	|||DnaJ domain containing protein|T. thermophilia|chr_0|8254716|7	1.3e-106
7.m00495	TTHERM_00105460	7.m00495	TTHERM_00105460	Y	224	1	224	100	224	1	224	100	100	0	|||hypothetical protein|T. thermophilia|chr_0|8254716|7	6.1e-116
7.m00491	TTHERM_00105420	7.m00491	TTHERM_00105420	Y	738	1	738	100	738	1	738	100	100	0	|||hypothetical protein|T. thermophilia|chr_0|8254716|7	0
7.m00490	TTHERM_00105410	7.m00490	TTHERM_00105410	Y	410	1	410	100	410	1	410	100	100	0	|||hypothetical protein|T. thermophilia|chr_0|8254716|7	1.8e-217
7.m00488	TTHERM_00105390	7.m00488	TTHERM_00105390	Y	3749	1	3749	100	3749	1	3749	100	100	0	|||Chlamydial polymorphic outer membrane protein repeat containing protein|T. thermophilia|chr_0|8254716|7	0
7.m00487	TTHERM_00105380	7.m00487	TTHERM_00105380	Y	75	1	75	100	75	1	75	100	100	0	|||hypothetical protein|T. thermophilia|chr_0|8254716|7	2.1e-35
7.m00486	TTHERM_00105370	7.m00486	TTHERM_00105370	Y	577	1	577	100	577	1	577	100	100	0	|||hypothetical protein|T. thermophilia|chr_0|8254716|7	1.2e-298
7.m00485	TTHERM_00105360	7.m00485	TTHERM_00105360	Y	88	1	88	100	88	1	88	100	100	0	|||hypothetical protein|T. thermophilia|chr_0|8254716|7	2.7e-42
7.m00482	TTHERM_00105330	7.m00482	TTHERM_00105330	Y	69	1	69	100	69	1	69	100	100	0	|||Ribosomal protein S28e containing protein|T. thermophilia|chr_0|8254716|7	6.5e-32
7.m00480	TTHERM_00105310	7.m00480	TTHERM_00105310	Y	79	1	79	100	79	1	79	100	100	0	|||hypothetical protein|T. thermophilia|chr_0|8254716|7	2.8e-40
7.m00479	TTHERM_00105300	7.m00479	TTHERM_00105300	Y	1332	1	1332	100	1332	1	1332	100	100	0	|||hypothetical protein|T. thermophilia|chr_0|8254716|7	0
7.m00477	TTHERM_00105280	7.m00477	TTHERM_00105280	Y	543	1	543	100	543	1	543	100	100	0	|||Protein kinase domain containing protein|T. thermophilia|chr_0|8254716|7	9.7e-299
7.m00475	TTHERM_00105260	7.m00475	TTHERM_00105260	Y	416	1	416	100	416	1	416	100	100	0	|||Leucine Rich Repeat family protein|T. thermophilia|chr_0|8254716|7	1.6e-220
7.m00473	TTHERM_00105240	7.m00473	TTHERM_00105240	Y	939	1	939	100	939	1	939	100	100	0	|||hypothetical protein|T. thermophilia|chr_0|8254716|7	0
7.m00472	TTHERM_00105230	7.m00472	TTHERM_00105230	Y	362	1	362	100	362	1	362	100	100	0	|||hypothetical protein|T. thermophilia|chr_0|8254716|7	6.5e-199
7.m00471	TTHERM_00105220	7.m00471	TTHERM_00105220	Y	409	1	409	100	409	1	409	100	100	0	|||hypothetical protein|T. thermophilia|chr_0|8254716|7	5e-224
7.m00470	TTHERM_00105210	7.m00470	TTHERM_00105210	Y	1088	1	1088	100	1088	1	1088	100	100	0	|||hypothetical protein|T. thermophilia|chr_0|8254716|7	0
7.m00469	TTHERM_00105200	7.m00469	TTHERM_00105200	Y	456	1	456	100	456	1	456	100	100	0	|||hypothetical protein|T. thermophilia|chr_0|8254716|7	4.9e-249
7.m00468	TTHERM_00105190	7.m00468	TTHERM_00105190	Y	406	1	406	100	406	1	406	100	100	0	|||Protein kinase domain containing protein|T. thermophilia|chr_0|8254716|7	5.6e-216
7.m00466	TTHERM_00105150	7.m00466	TTHERM_00105150	Y	1094	1	1094	100	1094	1	1094	100	100	0	|||hypothetical protein|T. thermophilia|chr_0|8254716|7	0
7.m00464	TTHERM_00105130	7.m00464	TTHERM_00105130	Y	176	1	176	100	176	1	176	100	100	0	|||hypothetical protein|T. thermophilia|chr_0|8254716|7	2.3e-93
7.m00462	TTHERM_00105110	7.m00462	TTHERM_00105110	Y	653	1	653	100	653	1	653	100	100	0	|||dnaK protein|T. thermophilia|chr_0|8254716|7	0
7.m00460	TTHERM_00105090	7.m00460	TTHERM_00105090	Y	232	1	232	100	232	1	232	100	100	0	|||hypothetical protein|T. thermophilia|chr_0|8254716|7	4.3e-122
7.m00459	TTHERM_00105080	7.m00459	TTHERM_00105080	Y	52	1	52	100	52	1	52	100	100	0	|||hypothetical protein|T. thermophilia|chr_0|8254716|7	3.7e-22
7.m00458	TTHERM_00105070	7.m00458	TTHERM_00105070	Y	299	1	299	100	299	1	299	100	100	0	|||hypothetical protein|T. thermophilia|chr_0|8254716|7	2.3e-162
7.m00457	TTHERM_00105060	7.m00457	TTHERM_00105060	Y	745	1	745	100	745	1	745	100	100	0	|||DEAD/DEAH box helicase family protein|T. thermophilia|chr_0|8254716|7	0
7.m00456	TTHERM_00105050	7.m00456	TTHERM_00105050	Y	48	1	48	100	48	1	48	100	100	0	|||hypothetical protein|T. thermophilia|chr_0|8254716|7	2.6e-21
7.m00455	TTHERM_00105040	7.m00455	TTHERM_00105040	Y	112	1	112	100	112	1	112	100	100	0	|||hypothetical protein|T. thermophilia|chr_0|8254716|7	5.6e-58
7.m00454	TTHERM_00105030	7.m00454	TTHERM_00105030	Y	1368	1	1368	100	1368	1	1368	100	100	0	|||hypothetical protein|T. thermophilia|chr_0|8254716|7	0
7.m00453	TTHERM_00105020	7.m00453	TTHERM_00105020	Y	2176	1	2176	100	2176	1	2176	100	100	0	|||hypothetical protein|T. thermophilia|chr_0|8254716|7	0
7.m00452	TTHERM_00105010	7.m00452	TTHERM_00105010	Y	323	1	323	100	323	1	323	100	100	0	|||hypothetical protein|T. thermophilia|chr_0|8254716|7	1.2e-174
7.m00450	TTHERM_00104990	7.m00450	TTHERM_00104990	Y	323	1	323	100	323	1	323	100	100	0	|||hypothetical protein|T. thermophilia|chr_0|8254716|7	4.5e-175
7.m00449	TTHERM_00104980	7.m00449	TTHERM_00104980	Y	49	1	49	100	49	1	49	100	100	0	|||hypothetical protein|T. thermophilia|chr_0|8254716|7	1.2e-21
7.m00448	TTHERM_00104970	7.m00448	TTHERM_00104970	Y	182	1	182	100	182	1	182	100	100	0	|||hypothetical protein|T. thermophilia|chr_0|8254716|7	1.6e-92
7.m00447	TTHERM_00104960	7.m00447	TTHERM_00104960	Y	275	1	275	100	275	1	275	100	100	0	|||hypothetical protein|T. thermophilia|chr_0|8254716|7	4.7e-148
7.m00446	TTHERM_00104950	7.m00446	TTHERM_00104950	Y	536	1	536	100	536	1	536	100	100	0	|||hypothetical protein|T. thermophilia|chr_0|8254716|7	1e-280
7.m00444	TTHERM_00104930	7.m00444	TTHERM_00104930	Y	63	1	63	100	63	1	63	100	100	0	|||hypothetical protein|T. thermophilia|chr_0|8254716|7	6.8e-30
7.m00443	TTHERM_00104920	7.m00443	TTHERM_00104920	Y	101	1	101	100	101	1	101	100	100	0	|||hypothetical protein|T. thermophilia|chr_0|8254716|7	1.1e-50
7.m00442	TTHERM_00104910	7.m00442	TTHERM_00104910	Y	329	1	329	100	329	1	329	100	100	0	|||hypothetical protein|T. thermophilia|chr_0|8254716|7	3.5e-175
7.m00441	TTHERM_00104900	7.m00441	TTHERM_00104900	Y	41	1	41	100	41	1	41	100	100	0	|||hypothetical protein|T. thermophilia|chr_0|8254716|7	7.3e-17
7.m00440	TTHERM_00104890	7.m00440	TTHERM_00104890	Y	137	1	137	100	137	1	137	100	100	0	|||hypothetical protein|T. thermophilia|chr_0|8254716|7	1.1e-70
7.m00438	TTHERM_00103880	7.m00438	TTHERM_00103880	Y	324	1	324	100	324	1	324	100	100	0	|||hypothetical protein|T. thermophilia|chr_0|8254716|7	3.4e-170
7.m00437	TTHERM_00103870	7.m00437	TTHERM_00103870	Y	2609	1	2609	100	2609	1	2609	100	100	0	|||cation channel family protein|T. thermophilia|chr_0|8254716|7	0
7.m00436	TTHERM_00103860	7.m00436	TTHERM_00103860	Y	987	1	987	100	987	1	987	100	100	0	|||hypothetical protein|T. thermophilia|chr_0|8254716|7	0
7.m00434	TTHERM_00102850	7.m00434	TTHERM_00102850	Y	193	1	193	100	193	1	193	100	100	0	|||hypothetical protein|T. thermophilia|chr_0|8254716|7	1.2e-96
7.m00433	TTHERM_00102840	7.m00433	TTHERM_00102840	Y	1425	1	1425	100	1425	1	1425	100	100	0	|||hypothetical protein|T. thermophilia|chr_0|8254716|7	0
7.m00432	TTHERM_00102830	7.m00432	TTHERM_00102830	Y	703	1	703	100	703	1	703	100	100	0	|||mRNA capping enzyme, large subunit family protein|T. thermophilia|chr_0|8254716|7	0
7.m00430	TTHERM_00102810	7.m00430	TTHERM_00102810	Y	691	1	691	100	691	1	691	100	100	0	|||hypothetical protein|T. thermophilia|chr_0|8254716|7	0
7.m00428	TTHERM_00102790	7.m00428	TTHERM_00102790	Y	622	1	622	100	622	1	622	100	100	0	|||hypothetical protein|T. thermophilia|chr_0|8254716|7	0
7.m00427	TTHERM_00102780	7.m00427	TTHERM_00102780	Y	467	1	467	100	467	1	467	100	100	0	|||hypothetical protein|T. thermophilia|chr_0|8254716|7	7.5e-253
7.m00425	TTHERM_00102760	7.m00425	TTHERM_00102760	Y	636	1	636	100	636	1	636	100	100	0	|||hypothetical protein|T. thermophilia|chr_0|8254716|7	0
7.m00424	TTHERM_00102750	7.m00424	TTHERM_00102750	Y	541	1	541	100	541	1	541	100	100	0	|||hypothetical protein|T. thermophilia|chr_0|8254716|7	1.2e-302
7.m00422	TTHERM_00102730	7.m00422	TTHERM_00102730	Y	416	1	416	100	416	1	416	100	100	0	|||aminotransferase, class V family protein|T. thermophilia|chr_0|8254716|7	4.6e-221
7.m00421	TTHERM_00102720	7.m00421	TTHERM_00102720	Y	860	1	860	100	860	1	860	100	100	0	|||hypothetical protein|T. thermophilia|chr_0|8254716|7	0
7.m00420	TTHERM_00102710	7.m00420	TTHERM_00102710	Y	996	1	996	100	996	1	996	100	100	0	|||hypothetical protein|T. thermophilia|chr_0|8254716|7	0
7.m00419	TTHERM_00102700	7.m00419	TTHERM_00102700	Y	171	1	171	100	171	1	171	100	100	0	|||hypothetical protein|T. thermophilia|chr_0|8254716|7	1.9e-89
7.m00418	TTHERM_00102690	7.m00418	TTHERM_00102690	Y	867	1	867	100	867	1	867	100	100	0	|||hypothetical protein|T. thermophilia|chr_0|8254716|7	0
7.m00417	TTHERM_00102680	7.m00417	TTHERM_00102680	Y	1074	1	1074	100	1074	1	1074	100	100	0	|||hypothetical protein|T. thermophilia|chr_0|8254716|7	0
7.m00416	TTHERM_00102670	7.m00416	TTHERM_00102670	Y	1202	1	1202	100	1202	1	1202	100	100	0	|||hypothetical protein|T. thermophilia|chr_0|8254716|7	0
7.m00415	TTHERM_00102660	7.m00415	TTHERM_00102660	Y	398	1	398	100	398	1	398	100	100	0	|||hypothetical protein|T. thermophilia|chr_0|8254716|7	1.9e-215
7.m00414	TTHERM_00102650	7.m00414	TTHERM_00102650	Y	1074	1	1074	100	1074	1	1074	100	100	0	|||hypothetical protein|T. thermophilia|chr_0|8254716|7	0
7.m00412	TTHERM_00102630	7.m00412	TTHERM_00102630	Y	905	1	905	100	905	1	905	100	100	0	|||hypothetical protein|T. thermophilia|chr_0|8254716|7	0
7.m00408	TTHERM_00102590	7.m00408	TTHERM_00102590	Y	1057	1	1057	100	1057	1	1057	100	100	0	|||hypothetical protein|T. thermophilia|chr_0|8254716|7	0
7.m00407	TTHERM_00102580	7.m00407	TTHERM_00102580	Y	1128	1	1128	100	1128	1	1128	100	100	0	|||hypothetical protein|T. thermophilia|chr_0|8254716|7	0
7.m00406	TTHERM_00102570	7.m00406	TTHERM_00102570	Y	614	1	614	100	614	1	614	100	100	0	|||hypothetical protein|T. thermophilia|chr_0|8254716|7	0
7.m00405	TTHERM_00102560	7.m00405	TTHERM_00102560	Y	544	1	544	100	544	1	544	100	100	0	|||hypothetical protein|T. thermophilia|chr_0|8254716|7	1.3e-287
7.m00404	TTHERM_00102550	7.m00404	TTHERM_00102550	Y	51	1	51	100	51	1	51	100	100	0	|||hypothetical protein|T. thermophilia|chr_0|8254716|7	1.6e-21
7.m00402	TTHERM_00101540	7.m00402	TTHERM_00101540	Y	464	1	464	100	464	1	464	100	100	0	|||hypothetical protein|T. thermophilia|chr_0|8254716|7	2.2e-244
7.m00400	TTHERM_00101520	7.m00400	TTHERM_00101520	Y	587	1	587	100	587	1	587	100	100	0	|||hypothetical protein|T. thermophilia|chr_0|8254716|7	0
7.m00399	TTHERM_00101510	7.m00399	TTHERM_00101510	Y	538	1	538	100	538	1	538	100	100	0	|||hypothetical protein|T. thermophilia|chr_0|8254716|7	9.3e-294
7.m00398	TTHERM_00101500	7.m00398	TTHERM_00101500	Y	1118	1	1118	100	1118	1	1118	100	100	0	|||ATP-dependent protease La|T. thermophilia|chr_0|8254716|7	0
7.m00397	TTHERM_00101490	7.m00397	TTHERM_00101490	Y	41	1	41	100	41	1	41	100	100	0	|||hypothetical protein|T. thermophilia|chr_0|8254716|7	1.2e-18
7.m00396	TTHERM_00101480	7.m00396	TTHERM_00101480	Y	420	1	420	100	420	1	420	100	100	0	|||RNA 3'-terminal phosphate cyclase family protein|T. thermophilia|chr_0|8254716|7	1.1e-221
7.m00395	TTHERM_00101470	7.m00395	TTHERM_00101470	Y	642	1	642	100	642	1	642	100	100	0	|||hypothetical protein|T. thermophilia|chr_0|8254716|7	0
7.m00394	TTHERM_00101460	7.m00394	TTHERM_00101460	Y	213	1	213	100	213	1	213	100	100	0	|||hypothetical protein|T. thermophilia|chr_0|8254716|7	8.6e-117
7.m00393	TTHERM_00101450	7.m00393	TTHERM_00101450	Y	500	1	500	100	500	1	500	100	100	0	|||hypothetical protein|T. thermophilia|chr_0|8254716|7	6e-267
7.m00392	TTHERM_00101440	7.m00392	TTHERM_00101440	Y	47	1	47	100	47	1	47	100	100	0	|||hypothetical protein|T. thermophilia|chr_0|8254716|7	1.1e-20
7.m00391	TTHERM_00101430	7.m00391	TTHERM_00101430	Y	1325	1	1325	100	1325	1	1325	100	100	0	|||hypothetical protein|T. thermophilia|chr_0|8254716|7	0
7.m00390	TTHERM_00101420	7.m00390	TTHERM_00101420	Y	57	1	57	100	57	1	57	100	100	0	|||hypothetical protein|T. thermophilia|chr_0|8254716|7	8e-27
7.m00389	TTHERM_00101410	7.m00389	TTHERM_00101410	Y	1686	1	1686	100	1686	1	1686	100	100	0	|||hypothetical protein|T. thermophilia|chr_0|8254716|7	0
7.m00388	TTHERM_00101400	7.m00388	TTHERM_00101400	Y	1114	1	1114	100	1114	1	1114	100	100	0	|||hypothetical protein|T. thermophilia|chr_0|8254716|7	0
7.m00387	TTHERM_00101390	7.m00387	TTHERM_00101390	Y	798	1	798	100	798	1	798	100	100	0	|||hypothetical protein|T. thermophilia|chr_0|8254716|7	0
7.m00386	TTHERM_00101380	7.m00386	TTHERM_00101380	Y	764	1	764	100	764	1	764	100	100	0	|||Protein kinase domain containing protein|T. thermophilia|chr_0|8254716|7	0
7.m00384	TTHERM_00101360	7.m00384	TTHERM_00101360	Y	302	1	302	100	302	1	302	100	100	0	|||hypothetical protein|T. thermophilia|chr_0|8254716|7	2e-163
7.m00382	TTHERM_00101340	7.m00382	TTHERM_00101340	Y	1558	1	1558	100	1558	1	1558	100	100	0	|||hypothetical protein|T. thermophilia|chr_0|8254716|7	0
7.m00381	TTHERM_00101330	7.m00381	TTHERM_00101330	Y	369	1	369	100	369	1	369	100	100	0	|||DnaJ domain containing protein|T. thermophilia|chr_0|8254716|7	1.4e-203
7.m00380	TTHERM_00101320	7.m00380	TTHERM_00101320	Y	4040	1	4040	100	4040	1	4040	100	100	0	|||Viral A-type inclusion protein repeat containing protein|T. thermophilia|chr_0|8254716|7	0
7.m00378	TTHERM_00101300	7.m00378	TTHERM_00101300	Y	1317	1	1317	100	1317	1	1317	100	100	0	|||Insulysin, Insulin-degrading enzyme|T. thermophilia|chr_0|8254716|7	0
7.m00377	TTHERM_00101290	7.m00377	TTHERM_00101290	Y	523	1	523	100	523	1	523	100	100	0	|||Cytochrome P450 family protein|T. thermophilia|chr_0|8254716|7	1.8e-281
7.m00376	TTHERM_00101280	7.m00376	TTHERM_00101280	Y	1163	1	1163	100	1163	1	1163	100	100	0	|||hypothetical protein|T. thermophilia|chr_0|8254716|7	0
7.m00374	TTHERM_00101260	7.m00374	TTHERM_00101260	Y	73	1	73	100	73	1	73	100	100	0	|||hypothetical protein|T. thermophilia|chr_0|8254716|7	9e-35
7.m00373	TTHERM_00101250	7.m00373	TTHERM_00101250	Y	454	1	454	100	454	1	454	100	100	0	|||hypothetical protein|T. thermophilia|chr_0|8254716|7	4.2e-243
7.m00372	TTHERM_00101240	7.m00372	TTHERM_00101240	Y	52	1	52	100	52	1	52	100	100	0	|||hypothetical protein|T. thermophilia|chr_0|8254716|7	2e-23
7.m00370	TTHERM_00101220	7.m00370	TTHERM_00101220	Y	946	1	946	100	946	1	946	100	100	0	|||hypothetical protein|T. thermophilia|chr_0|8254716|7	0
7.m00369	TTHERM_00101210	7.m00369	TTHERM_00101210	Y	279	1	279	100	279	1	279	100	100	0	|||hypothetical protein|T. thermophilia|chr_0|8254716|7	3.6e-150
7.m00368	TTHERM_00101200	7.m00368	TTHERM_00101200	Y	151	1	151	100	151	1	151	100	100	0	|||hypothetical protein|T. thermophilia|chr_0|8254716|7	8.6e-78
7.m00367	TTHERM_00101190	7.m00367	TTHERM_00101190	Y	299	1	299	100	299	1	299	100	100	0	|||hypothetical protein|T. thermophilia|chr_0|8254716|7	2.1e-161
7.m00366	TTHERM_00101180	7.m00366	TTHERM_00101180	Y	204	1	204	100	204	1	204	100	100	0	|||hypothetical protein|T. thermophilia|chr_0|8254716|7	2e-108
7.m00365	TTHERM_00101170	7.m00365	TTHERM_00101170	Y	528	1	528	100	528	1	528	100	100	0	|||Cytochrome P450 family protein|T. thermophilia|chr_0|8254716|7	3.6e-285
7.m00364	TTHERM_00101160	7.m00364	TTHERM_00101160	Y	1922	1	1922	100	1922	1	1922	100	100	0	|||hypothetical protein|T. thermophilia|chr_0|8254716|7	0
7.m00363	TTHERM_00101150	7.m00363	TTHERM_00101150	Y	589	1	589	100	589	1	589	100	100	0	|||splicing factor, CC1-like family protein|T. thermophilia|chr_0|8254716|7	0
7.m00362	TTHERM_00101140	7.m00362	TTHERM_00101140	Y	111	1	111	100	111	1	111	100	100	0	|||hypothetical protein|T. thermophilia|chr_0|8254716|7	5.6e-58
7.m00361	TTHERM_00101130	7.m00361	TTHERM_00101130	Y	1698	1	1698	100	1698	1	1698	100	100	0	|||hypothetical protein|T. thermophilia|chr_0|8254716|7	0
7.m00359	TTHERM_00101110	7.m00359	TTHERM_00101110	Y	203	1	203	100	203	1	203	100	100	0	|||hypothetical protein|T. thermophilia|chr_0|8254716|7	3.8e-107
7.m00358	TTHERM_00101100	7.m00358	TTHERM_00101100	Y	719	1	719	100	719	1	719	100	100	0	|||hypothetical protein|T. thermophilia|chr_0|8254716|7	0
7.m00356	TTHERM_00100090	7.m00356	TTHERM_00100090	Y	519	1	519	100	519	1	519	100	100	0	|||hypothetical protein|T. thermophilia|chr_0|8254716|7	1.2e-282
7.m00355	TTHERM_00100080	7.m00355	TTHERM_00100080	Y	1237	1	1237	100	1237	1	1237	100	100	0	|||hypothetical protein|T. thermophilia|chr_0|8254716|7	0
7.m00354	TTHERM_00100070	7.m00354	TTHERM_00100070	Y	97	1	97	100	97	1	97	100	100	0	|||hypothetical protein|T. thermophilia|chr_0|8254716|7	2.7e-51
7.m00353	TTHERM_00100060	7.m00353	TTHERM_00100060	Y	751	1	751	100	751	1	751	100	100	0	|||hypothetical protein|T. thermophilia|chr_0|8254716|7	0
7.m00349	TTHERM_00100020	7.m00349	TTHERM_00100020	Y	1042	1	1042	100	1042	1	1042	100	100	0	|||hypothetical protein|T. thermophilia|chr_0|8254716|7	0
7.m00346	TTHERM_00099990	7.m00346	TTHERM_00099990	Y	289	1	289	100	289	1	289	100	100	0	|||hypothetical protein|T. thermophilia|chr_0|8254716|7	4.9e-162
7.m00344	TTHERM_00099970	7.m00344	TTHERM_00099970	Y	644	1	644	100	644	1	644	100	100	0	|||hypothetical protein|T. thermophilia|chr_0|8254716|7	0
7.m00343	TTHERM_00099960	7.m00343	TTHERM_00099960	Y	1232	1	1232	100	1232	1	1232	100	100	0	|||hypothetical protein|T. thermophilia|chr_0|8254716|7	0
7.m00342	TTHERM_00099950	7.m00342	TTHERM_00099950	Y	690	1	690	100	690	1	690	100	100	0	|||hypothetical protein|T. thermophilia|chr_0|8254716|7	0
7.m00341	TTHERM_00099940	7.m00341	TTHERM_00099940	Y	244	1	244	100	244	1	244	100	100	0	|||hypothetical protein|T. thermophilia|chr_0|8254716|7	4.3e-131
7.m00338	TTHERM_00099910	7.m00338	TTHERM_00099910	Y	847	1	847	100	847	1	847	100	100	0	|||hypothetical protein|T. thermophilia|chr_0|8254716|7	0
7.m00337	TTHERM_00099900	7.m00337	TTHERM_00099900	Y	45	1	45	100	45	1	45	100	100	0	|||hypothetical protein|T. thermophilia|chr_0|8254716|7	8.8e-21
7.m00334	TTHERM_00099870	7.m00334	TTHERM_00099870	Y	70	1	70	100	70	1	70	100	100	0	|||hypothetical protein|T. thermophilia|chr_0|8254716|7	2.2e-33
7.m00333	TTHERM_00099860	7.m00333	TTHERM_00099860	Y	557	1	557	100	557	1	557	100	100	0	|||hypothetical protein|T. thermophilia|chr_0|8254716|7	5.6e-303
7.m00332	TTHERM_00099850	7.m00332	TTHERM_00099850	Y	62	1	62	100	62	1	62	100	100	0	|||hypothetical protein|T. thermophilia|chr_0|8254716|7	5.3e-30
7.m00324	TTHERM_00096800	7.m00324	TTHERM_00096800	Y	690	1	690	100	690	1	690	100	100	0	|||hypothetical protein|T. thermophilia|chr_0|8254716|7	0
7.m00323	TTHERM_00096790	7.m00323	TTHERM_00096790	Y	325	1	325	100	325	1	325	100	100	0	|||hypothetical protein|T. thermophilia|chr_0|8254716|7	1.7e-189
7.m00321	TTHERM_00096740	7.m00321	TTHERM_00096740	Y	719	1	719	100	719	1	719	100	100	0	|||hypothetical protein|T. thermophilia|chr_0|8254716|7	0
7.m00320	TTHERM_00096720	7.m00320	TTHERM_00096720	Y	952	1	952	100	952	1	952	100	100	0	|||hypothetical protein|T. thermophilia|chr_0|8254716|7	0
7.m00319	TTHERM_00096700	7.m00319	TTHERM_00096700	Y	642	1	642	100	642	1	642	100	100	0	|||hypothetical protein|T. thermophilia|chr_0|8254716|7	0
7.m00318	TTHERM_00096690	7.m00318	TTHERM_00096690	Y	323	1	323	100	323	1	323	100	100	0	|||hypothetical protein|T. thermophilia|chr_0|8254716|7	3.7e-180
7.m00317	TTHERM_00096680	7.m00317	TTHERM_00096680	Y	116	1	116	100	116	1	116	100	100	0	|||hypothetical protein|T. thermophilia|chr_0|8254716|7	1.1e-59
7.m00316	TTHERM_00096670	7.m00316	TTHERM_00096670	Y	84	1	84	100	84	1	84	100	100	0	|||hypothetical protein|T. thermophilia|chr_0|8254716|7	1e-40
7.m00314	TTHERM_00096650	7.m00314	TTHERM_00096650	Y	234	1	234	100	234	1	234	100	100	0	|||hypothetical protein|T. thermophilia|chr_0|8254716|7	5e-121
7.m00312	TTHERM_00095640	7.m00312	TTHERM_00095640	Y	526	1	526	100	526	1	526	100	100	0	|||hypothetical protein|T. thermophilia|chr_0|8254716|7	8.7e-275
7.m00311	TTHERM_00095630	7.m00311	TTHERM_00095630	Y	222	1	222	100	222	1	222	100	100	0	|||hypothetical protein|T. thermophilia|chr_0|8254716|7	2.4e-112
7.m00310	TTHERM_00095620	7.m00310	TTHERM_00095620	Y	215	1	215	100	215	1	215	100	100	0	|||hypothetical protein|T. thermophilia|chr_0|8254716|7	2.9e-109
7.m00309	TTHERM_00095610	7.m00309	TTHERM_00095610	Y	533	1	533	100	533	1	533	100	100	0	|||hypothetical protein|T. thermophilia|chr_0|8254716|7	1e-296
7.m00308	TTHERM_00095600	7.m00308	TTHERM_00095600	Y	85	1	85	100	85	1	85	100	100	0	|||hypothetical protein|T. thermophilia|chr_0|8254716|7	1.3e-42
7.m00307	TTHERM_00095590	7.m00307	TTHERM_00095590	Y	840	1	840	100	840	1	840	100	100	0	|||hypothetical protein|T. thermophilia|chr_0|8254716|7	0
7.m00306	TTHERM_00095580	7.m00306	TTHERM_00095580	Y	476	1	476	100	476	1	476	100	100	0	|||hypothetical protein|T. thermophilia|chr_0|8254716|7	4.7e-251
7.m00305	TTHERM_00095570	7.m00305	TTHERM_00095570	Y	1298	1	1298	100	1298	1	1298	100	100	0	|||WW domain containing protein|T. thermophilia|chr_0|8254716|7	0
7.m00304	TTHERM_00095560	7.m00304	TTHERM_00095560	Y	792	1	792	100	792	1	792	100	100	0	|||hypothetical protein|T. thermophilia|chr_0|8254716|7	0
7.m00302	TTHERM_00095540	7.m00302	TTHERM_00095540	Y	425	1	425	100	425	1	425	100	100	0	|||rRNA pseudouridine synthase, putative family protein|T. thermophilia|chr_0|8254716|7	3.9e-231
7.m00300	TTHERM_00095520	7.m00300	TTHERM_00095520	Y	1326	1	1326	100	1326	1	1326	100	100	0	|||TPR Domain containing protein|T. thermophilia|chr_0|8254716|7	0
7.m00299	TTHERM_00095510	7.m00299	TTHERM_00095510	Y	645	1	645	100	645	1	645	100	100	0	|||hypothetical protein|T. thermophilia|chr_0|8254716|7	0
7.m00298	TTHERM_00095500	7.m00298	TTHERM_00095500	Y	2506	1	2506	100	2506	1	2506	100	100	0	|||CCR4-Not complex component, Not1 family protein|T. thermophilia|chr_0|8254716|7	0
7.m00296	TTHERM_00095480	7.m00296	TTHERM_00095480	Y	123	1	123	100	123	1	123	100	100	0	|||hypothetical protein|T. thermophilia|chr_0|8254716|7	4.4e-65
7.m00294	TTHERM_00095460	7.m00294	TTHERM_00095460	Y	105	1	105	100	105	1	105	100	100	0	|||hypothetical protein|T. thermophilia|chr_0|8254716|7	2.7e-51
7.m00293	TTHERM_00095450	7.m00293	TTHERM_00095450	Y	262	1	262	100	262	1	262	100	100	0	|||hypothetical protein|T. thermophilia|chr_0|8254716|7	1.1e-132
7.m00292	TTHERM_00095440	7.m00292	TTHERM_00095440	Y	703	1	703	100	703	1	703	100	100	0	|||hypothetical protein|T. thermophilia|chr_0|8254716|7	0
7.m00291	TTHERM_00095410	7.m00291	TTHERM_00095410	Y	2594	1	2594	100	2594	1	2594	100	100	0	|||hypothetical protein|T. thermophilia|chr_0|8254716|7	0
7.m00290	TTHERM_00095400	7.m00290	TTHERM_00095400	Y	68	1	68	100	68	1	68	100	100	0	|||hypothetical protein|T. thermophilia|chr_0|8254716|7	1.1e-31
7.m00289	TTHERM_00095390	7.m00289	TTHERM_00095390	Y	86	1	86	100	86	1	86	100	100	0	|||hypothetical protein|T. thermophilia|chr_0|8254716|7	3.4e-42
7.m00288	TTHERM_00095380	7.m00288	TTHERM_00095380	Y	1049	1	1049	100	1049	1	1049	100	100	0	|||hypothetical protein|T. thermophilia|chr_0|8254716|7	0
7.m00287	TTHERM_00095370	7.m00287	TTHERM_00095370	Y	1000	1	1000	100	1000	1	1000	100	100	0	|||hypothetical protein|T. thermophilia|chr_0|8254716|7	0
7.m00286	TTHERM_00095360	7.m00286	TTHERM_00095360	Y	208	1	208	100	208	1	208	100	100	0	|||hypothetical protein|T. thermophilia|chr_0|8254716|7	8e-114
7.m00284	TTHERM_00095340	7.m00284	TTHERM_00095340	Y	215	1	215	100	215	1	215	100	100	0	|||hypothetical protein|T. thermophilia|chr_0|8254716|7	5.5e-115
695.m00004	TTHERM_01822940	695.m00004	TTHERM_01822940	Y	233	1	233	100	233	1	233	100	100	0	|||hypothetical protein|T. thermophilia|chr_0|8254733|695	3.3e-124
692.m00002	TTHERM_01818940	692.m00002	TTHERM_01818940	Y	74	1	74	100	74	1	74	100	100	0	|||hypothetical protein|T. thermophilia|chr_0|8253897|692	9e-35
679.m00002	TTHERM_01808870	679.m00002	TTHERM_01808870	Y	109	1	109	100	109	1	109	100	100	0	|||hypothetical protein|T. thermophilia|chr_0|8254107|679	1.5e-57
677.m00002	TTHERM_01806870	677.m00002	TTHERM_01806870	Y	44	1	44	100	44	1	44	100	100	0	|||hypothetical protein|T. thermophilia|chr_0|8254514|677	5.5e-19
658.m00003	TTHERM_01787780	658.m00003	TTHERM_01787780	Y	79	1	79	100	79	1	79	100	100	0	|||hypothetical protein|T. thermophilia|chr_0|8254045|658	3.7e-38
654.m00004	TTHERM_01782750	654.m00004	TTHERM_01782750	Y	62	1	62	100	62	1	62	100	100	0	|||hypothetical protein|T. thermophilia|chr_0|8254730|654	4.8e-29
641.m00002	TTHERM_01768690	641.m00002	TTHERM_01768690	Y	68	1	68	100	68	1	68	100	100	0	|||hypothetical protein|T. thermophilia|chr_0|8254012|641	5.1e-32
628.m00002	TTHERM_01754620	628.m00002	TTHERM_01754620	Y	78	1	78	100	78	1	78	100	100	0	|||hypothetical protein|T. thermophilia|chr_0|8254700|628	2.6e-37
627.m00002	TTHERM_01753620	627.m00002	TTHERM_01753620	Y	340	1	340	100	340	1	340	100	100	0	|||hypothetical protein|T. thermophilia|chr_0|8254299|627	8.4e-190
621.m00002	TTHERM_01748600	621.m00002	TTHERM_01748600	Y	41	1	41	100	41	1	41	100	100	0	|||hypothetical protein|T. thermophilia|chr_0|8254174|621	1.7e-17
619.m00002	TTHERM_01746600	619.m00002	TTHERM_01746600	Y	161	1	161	100	161	1	161	100	100	0	|||hypothetical protein|T. thermophilia|chr_0|8253983|619	5.9e-86
616.m00002	TTHERM_01743570	616.m00002	TTHERM_01743570	Y	98	1	98	100	98	1	98	100	100	0	|||hypothetical protein|T. thermophilia|chr_0|8253838|616	2.8e-47
615.m00002	TTHERM_01742570	615.m00002	TTHERM_01742570	Y	206	1	206	100	206	1	206	100	100	0	|||hypothetical protein|T. thermophilia|chr_0|8254488|615	6.2e-107
614.m00002	TTHERM_01741570	614.m00002	TTHERM_01741570	Y	547	1	547	100	547	1	547	100	100	0	|||hypothetical protein|T. thermophilia|chr_0|8254356|614	4.3e-289
610.m00006	TTHERM_01738570	610.m00006	TTHERM_01738570	Y	43	1	43	100	43	1	43	100	100	0	|||hypothetical protein|T. thermophilia|chr_0|8254142|610	3.9e-18
609.m00002	TTHERM_01736560	609.m00002	TTHERM_01736560	Y	238	1	238	100	238	1	238	100	100	0	|||deliriumA-related|T. thermophilia|chr_0|8253829|609	4.1e-126
602.m00002	TTHERM_01731490	602.m00002	TTHERM_01731490	Y	891	1	891	100	891	1	891	100	100	0	|||hypothetical protein|T. thermophilia|chr_0|8253956|602	0
60.m00232	TTHERM_00491300	60.m00232	TTHERM_00491300	Y	40	1	40	100	40	1	40	100	100	0	|||hypothetical protein|T. thermophilia|chr_0|8254636|60	3.2e-16
60.m00231	TTHERM_00491290	60.m00231	TTHERM_00491290	Y	374	1	374	100	374	1	374	100	100	0	|||hypothetical protein|T. thermophilia|chr_0|8254636|60	3.1e-199
60.m00230	TTHERM_00491280	60.m00230	TTHERM_00491280	Y	736	1	736	100	736	1	736	100	100	0	|||hypothetical protein|T. thermophilia|chr_0|8254636|60	0
60.m00229	TTHERM_00491270	60.m00229	TTHERM_00491270	Y	635	1	635	100	635	1	635	100	100	0	|||hypothetical protein|T. thermophilia|chr_0|8254636|60	0
60.m00228	TTHERM_00491260	60.m00228	TTHERM_00491260	Y	565	1	565	100	565	1	565	100	100	0	|||hypothetical protein|T. thermophilia|chr_0|8254636|60	0
60.m00227	TTHERM_00491250	60.m00227	TTHERM_00491250	Y	634	1	634	100	634	1	634	100	100	0	|||hypothetical protein|T. thermophilia|chr_0|8254636|60	0
60.m00226	TTHERM_00491240	60.m00226	TTHERM_00491240	Y	88	1	88	100	88	1	88	100	100	0	|||hypothetical protein|T. thermophilia|chr_0|8254636|60	3.1e-41
60.m00225	TTHERM_00491230	60.m00225	TTHERM_00491230	Y	64	1	64	100	64	1	64	100	100	0	|||hypothetical protein|T. thermophilia|chr_0|8254636|60	5.1e-32
60.m00224	TTHERM_00491220	60.m00224	TTHERM_00491220	Y	235	1	235	100	235	1	235	100	100	0	|||hypothetical protein|T. thermophilia|chr_0|8254636|60	4.5e-127
60.m00223	TTHERM_00491210	60.m00223	TTHERM_00491210	Y	4303	1	4303	100	4303	1	4303	100	100	0	|||hypothetical protein|T. thermophilia|chr_0|8254636|60	0
60.m00222	TTHERM_00491200	60.m00222	TTHERM_00491200	Y	142	1	142	100	142	1	142	100	100	0	|||hypothetical protein|T. thermophilia|chr_0|8254636|60	1.7e-81
60.m00221	TTHERM_00491190	60.m00221	TTHERM_00491190	Y	1496	1	1496	100	1496	1	1496	100	100	0	|||hypothetical protein|T. thermophilia|chr_0|8254636|60	0
60.m00220	TTHERM_00491180	60.m00220	TTHERM_00491180	Y	110	1	110	100	110	1	110	100	100	0	|||hypothetical protein|T. thermophilia|chr_0|8254636|60	1.5e-57
60.m00219	TTHERM_00491170	60.m00219	TTHERM_00491170	Y	779	1	779	100	779	1	779	100	100	0	|||hypothetical protein|T. thermophilia|chr_0|8254636|60	0
60.m00218	TTHERM_00491160	60.m00218	TTHERM_00491160	Y	958	1	958	100	958	1	958	100	100	0	|||hypothetical protein|T. thermophilia|chr_0|8254636|60	0
60.m00217	TTHERM_00491150	60.m00217	TTHERM_00491150	Y	993	1	993	100	993	1	993	100	100	0	|||hypothetical protein|T. thermophilia|chr_0|8254636|60	0
60.m00215	TTHERM_00491130	60.m00215	TTHERM_00491130	Y	116	1	116	100	116	1	116	100	100	0	|||hypothetical protein|T. thermophilia|chr_0|8254636|60	7.1e-58
60.m00214	TTHERM_00491120	60.m00214	TTHERM_00491120	Y	53	1	53	100	53	1	53	100	100	0	|||hypothetical protein|T. thermophilia|chr_0|8254636|60	2.2e-24
60.m00213	TTHERM_00491110	60.m00213	TTHERM_00491110	Y	250	1	250	100	250	1	250	100	100	0	|||hypothetical protein|T. thermophilia|chr_0|8254636|60	4.4e-129
60.m00212	TTHERM_00491100	60.m00212	TTHERM_00491100	Y	118	1	118	100	118	1	118	100	100	0	|||hypothetical protein|T. thermophilia|chr_0|8254636|60	6.9e-60
60.m00211	TTHERM_00491090	60.m00211	TTHERM_00491090	Y	574	1	574	100	574	1	574	100	100	0	|||hypothetical protein|T. thermophilia|chr_0|8254636|60	0
60.m00210	TTHERM_00491080	60.m00210	TTHERM_00491080	Y	60	1	60	100	60	1	60	100	100	0	|||hypothetical protein|T. thermophilia|chr_0|8254636|60	1.8e-27
60.m00209	TTHERM_00491070	60.m00209	TTHERM_00491070	Y	63	1	63	100	63	1	63	100	100	0	|||hypothetical protein|T. thermophilia|chr_0|8254636|60	1.1e-29
60.m00208	TTHERM_00491060	60.m00208	TTHERM_00491060	Y	201	1	201	100	201	1	201	100	100	0	|||hypothetical protein|T. thermophilia|chr_0|8254636|60	4.4e-106
60.m00207	TTHERM_00491050	60.m00207	TTHERM_00491050	Y	348	1	348	100	348	1	348	100	100	0	|||hypothetical protein|T. thermophilia|chr_0|8254636|60	1.3e-198
60.m00206	TTHERM_00491040	60.m00206	TTHERM_00491040	Y	2645	1	2645	100	2645	1	2645	100	100	0	|||hypothetical protein|T. thermophilia|chr_0|8254636|60	0
60.m00205	TTHERM_00491030	60.m00205	TTHERM_00491030	Y	517	1	517	100	517	1	517	100	100	0	|||major facilitator superfamily protein|T. thermophilia|chr_0|8254636|60	1.7e-278
60.m00204	TTHERM_00491020	60.m00204	TTHERM_00491020	Y	1660	1	1660	100	1660	1	1660	100	100	0	|||hypothetical protein|T. thermophilia|chr_0|8254636|60	0
60.m00203	TTHERM_00491010	60.m00203	TTHERM_00491010	Y	839	1	839	100	839	1	839	100	100	0	|||Chlamydial polymorphic outer membrane protein repeat containing protein|T. thermophilia|chr_0|8254636|60	0
60.m00202	TTHERM_00491000	60.m00202	TTHERM_00491000	Y	194	1	194	100	194	1	194	100	100	0	|||hypothetical protein|T. thermophilia|chr_0|8254636|60	2.4e-105
60.m00200	TTHERM_00490980	60.m00200	TTHERM_00490980	Y	214	1	214	100	214	1	214	100	100	0	|||hypothetical protein|T. thermophilia|chr_0|8254636|60	6.5e-112
60.m00199	TTHERM_00490970	60.m00199	TTHERM_00490970	Y	220	1	220	100	220	1	220	100	100	0	|||hypothetical protein|T. thermophilia|chr_0|8254636|60	4.8e-116
60.m00198	TTHERM_00490960	60.m00198	TTHERM_00490960	Y	220	1	220	100	220	1	220	100	100	0	|||hypothetical protein|T. thermophilia|chr_0|8254636|60	1.2e-117
60.m00197	TTHERM_00490950	60.m00197	TTHERM_00490950	Y	220	1	220	100	220	1	220	100	100	0	|||hypothetical protein|T. thermophilia|chr_0|8254636|60	1.6e-117
60.m00196	TTHERM_00490940	60.m00196	TTHERM_00490940	Y	179	1	179	100	179	1	179	100	100	0	|||hypothetical protein|T. thermophilia|chr_0|8254636|60	9.9e-100
60.m00193	TTHERM_00490910	60.m00193	TTHERM_00490910	Y	144	1	144	100	144	1	144	100	100	0	|||hypothetical protein|T. thermophilia|chr_0|8254636|60	4.5e-72
60.m00192	TTHERM_00490900	60.m00192	TTHERM_00490900	Y	215	1	215	100	215	1	215	100	100	0	|||Glutathione S-transferase, N-terminal domain containing protein|T. thermophilia|chr_0|8254636|60	1.2e-117
60.m00191	TTHERM_00490890	60.m00191	TTHERM_00490890	Y	208	1	208	100	208	1	208	100	100	0	|||Glutathione S-transferase, N-terminal domain containing protein|T. thermophilia|chr_0|8254636|60	2.8e-111
60.m00190	TTHERM_00490880	60.m00190	TTHERM_00490880	Y	223	1	223	100	223	1	223	100	100	0	|||Glutathione S-transferase, N-terminal domain containing protein|T. thermophilia|chr_0|8254636|60	2.7e-122
60.m00189	TTHERM_00490870	60.m00189	TTHERM_00490870	Y	224	1	224	100	224	1	224	100	100	0	|||Glutathione S-transferase, N-terminal domain containing protein|T. thermophilia|chr_0|8254636|60	1.2e-121
60.m00187	TTHERM_00490850	60.m00187	TTHERM_00490850	Y	335	1	335	100	335	1	335	100	100	0	|||UBA/TS-N domain containing protein|T. thermophilia|chr_0|8254636|60	1.9e-176
60.m00186	TTHERM_00490840	60.m00186	TTHERM_00490840	Y	475	1	475	100	475	1	475	100	100	0	|||hypothetical protein|T. thermophilia|chr_0|8254636|60	1.7e-248
60.m00185	TTHERM_00490830	60.m00185	TTHERM_00490830	Y	664	1	664	100	664	1	664	100	100	0	|||Divergent AAA domain containing protein|T. thermophilia|chr_0|8254636|60	0
60.m00184	TTHERM_00490820	60.m00184	TTHERM_00490820	Y	2076	1	2076	100	2076	1	2076	100	100	0	|||hypothetical protein|T. thermophilia|chr_0|8254636|60	0
60.m00183	TTHERM_00490810	60.m00183	TTHERM_00490810	Y	120	1	120	100	120	1	120	100	100	0	|||hypothetical protein|T. thermophilia|chr_0|8254636|60	3.7e-61
60.m00182	TTHERM_00490800	60.m00182	TTHERM_00490800	Y	217	1	217	100	217	1	217	100	100	0	|||hypothetical protein|T. thermophilia|chr_0|8254636|60	8.6e-117
60.m00181	TTHERM_00490790	60.m00181	TTHERM_00490790	Y	120	1	120	100	120	1	120	100	100	0	|||hypothetical protein|T. thermophilia|chr_0|8254636|60	1.8e-61
60.m00180	TTHERM_00490780	60.m00180	TTHERM_00490780	Y	329	1	329	100	329	1	329	100	100	0	|||hypothetical protein|T. thermophilia|chr_0|8254636|60	2.9e-171
60.m00179	TTHERM_00490770	60.m00179	TTHERM_00490770	Y	117	1	117	100	117	1	117	100	100	0	|||hypothetical protein|T. thermophilia|chr_0|8254636|60	2e-60
60.m00178	TTHERM_00490760	60.m00178	TTHERM_00490760	Y	179	1	179	100	179	1	179	100	100	0	|||hypothetical protein|T. thermophilia|chr_0|8254636|60	7.9e-91
60.m00177	TTHERM_00490750	60.m00177	TTHERM_00490750	Y	777	1	777	100	777	1	777	100	100	0	|||FHA domain containing protein|T. thermophilia|chr_0|8254636|60	0
60.m00176	TTHERM_00490740	60.m00176	TTHERM_00490740	Y	1634	1	1634	100	1634	1	1634	100	100	0	|||von Willebrand factor type A domain containing protein|T. thermophilia|chr_0|8254636|60	0
60.m00174	TTHERM_00490720	60.m00174	TTHERM_00490720	Y	1050	1	1050	100	1050	1	1050	100	100	0	|||von Willebrand factor type A domain containing protein|T. thermophilia|chr_0|8254636|60	0
60.m00173	TTHERM_00490710	60.m00173	TTHERM_00490710	Y	490	1	490	100	490	1	490	100	100	0	|||BRCA1 C Terminus (BRCT) domain|T. thermophilia|chr_0|8254636|60	5.2e-261
60.m00172	TTHERM_00490700	60.m00172	TTHERM_00490700	Y	442	1	442	100	442	1	442	100	100	0	|||hypothetical protein|T. thermophilia|chr_0|8254636|60	7.7e-235
60.m00170	TTHERM_00490680	60.m00170	TTHERM_00490680	Y	1167	1	1167	100	1167	1	1167	100	100	0	|||hypothetical protein|T. thermophilia|chr_0|8254636|60	0
60.m00169	TTHERM_00490670	60.m00169	TTHERM_00490670	Y	930	1	930	100	930	1	930	100	100	0	|||DnaJ domain containing protein|T. thermophilia|chr_0|8254636|60	0
60.m00168	TTHERM_00490660	60.m00168	TTHERM_00490660	Y	1640	1	1640	100	1640	1	1640	100	100	0	|||Endonuclease/Exonuclease/phosphatase family protein|T. thermophilia|chr_0|8254636|60	0
60.m00167	TTHERM_00490650	60.m00167	TTHERM_00490650	Y	703	1	703	100	703	1	703	100	100	0	|||hypothetical protein|T. thermophilia|chr_0|8254636|60	0
60.m00166	TTHERM_00490640	60.m00166	TTHERM_00490640	Y	60	1	60	100	60	1	60	100	100	0	|||hypothetical protein|T. thermophilia|chr_0|8254636|60	5.5e-28
60.m00165	TTHERM_00490630	60.m00165	TTHERM_00490630	Y	259	1	259	100	259	1	259	100	100	0	|||hypothetical protein|T. thermophilia|chr_0|8254636|60	2.1e-138
60.m00164	TTHERM_00490620	60.m00164	TTHERM_00490620	Y	578	1	578	100	578	1	578	100	100	0	|||hypothetical protein|T. thermophilia|chr_0|8254636|60	0
60.m00163	TTHERM_00490610	60.m00163	TTHERM_00490610	Y	520	1	520	100	520	1	520	100	100	0	|||hypothetical protein|T. thermophilia|chr_0|8254636|60	4.4e-280
60.m00162	TTHERM_00490600	60.m00162	TTHERM_00490600	Y	132	1	132	100	132	1	132	100	100	0	|||hypothetical protein|T. thermophilia|chr_0|8254636|60	4.2e-69
60.m00160	TTHERM_00490580	60.m00160	TTHERM_00490580	Y	554	1	554	100	554	1	554	100	100	0	|||hypothetical protein|T. thermophilia|chr_0|8254636|60	2.9e-299
60.m00159	TTHERM_00490570	60.m00159	TTHERM_00490570	Y	1410	1	1410	100	1410	1	1410	100	100	0	|||hypothetical protein|T. thermophilia|chr_0|8254636|60	0
60.m00156	TTHERM_00490540	60.m00156	TTHERM_00490540	Y	817	1	817	100	817	1	817	100	100	0	|||UvrD/REP helicase family protein|T. thermophilia|chr_0|8254636|60	0
60.m00155	TTHERM_00490530	60.m00155	TTHERM_00490530	Y	830	1	830	100	830	1	830	100	100	0	|||UvrD/REP helicase family protein|T. thermophilia|chr_0|8254636|60	0
60.m00153	TTHERM_00489520	60.m00153	TTHERM_00489520	Y	130	1	130	100	130	1	130	100	100	0	|||hypothetical protein|T. thermophilia|chr_0|8254636|60	4.8e-68
60.m00152	TTHERM_00489510	60.m00152	TTHERM_00489510	Y	489	1	489	100	489	1	489	100	100	0	|||hypothetical protein|T. thermophilia|chr_0|8254636|60	7e-273
60.m00150	TTHERM_00489490	60.m00150	TTHERM_00489490	Y	94	1	94	100	94	1	94	100	100	0	|||hypothetical protein|T. thermophilia|chr_0|8254636|60	1.2e-46
60.m00149	TTHERM_00489480	60.m00149	TTHERM_00489480	Y	1829	1	1829	100	1829	1	1829	100	100	0	|||hypothetical protein|T. thermophilia|chr_0|8254636|60	0
60.m00148	TTHERM_00489470	60.m00148	TTHERM_00489470	Y	238	1	238	100	238	1	238	100	100	0	|||hypothetical protein|T. thermophilia|chr_0|8254636|60	2.4e-128
60.m00147	TTHERM_00489460	60.m00147	TTHERM_00489460	Y	356	1	356	100	356	1	356	100	100	0	|||hypothetical protein|T. thermophilia|chr_0|8254636|60	5.4e-195
60.m00146	TTHERM_00489450	60.m00146	TTHERM_00489450	Y	174	1	174	100	174	1	174	100	100	0	|||hypothetical protein|T. thermophilia|chr_0|8254636|60	1.4e-91
60.m00145	TTHERM_00489440	60.m00145	TTHERM_00489440	Y	231	1	231	100	231	1	231	100	100	0	|||hypothetical protein|T. thermophilia|chr_0|8254636|60	1.2e-124
60.m00144	TTHERM_00489430	60.m00144	TTHERM_00489430	Y	52	1	52	100	52	1	52	100	100	0	|||hypothetical protein|T. thermophilia|chr_0|8254636|60	3.2e-23
60.m00143	TTHERM_00489420	60.m00143	TTHERM_00489420	Y	233	1	233	100	233	1	233	100	100	0	|||hypothetical protein|T. thermophilia|chr_0|8254636|60	8.5e-126
60.m00140	TTHERM_00488400	60.m00140	TTHERM_00488400	Y	233	1	233	100	233	1	233	100	100	0	|||hypothetical protein|T. thermophilia|chr_0|8254636|60	8.5e-126
60.m00139	TTHERM_00488390	60.m00139	TTHERM_00488390	Y	116	1	116	100	116	1	116	100	100	0	|||hypothetical protein|T. thermophilia|chr_0|8254636|60	2.9e-61
60.m00138	TTHERM_00488380	60.m00138	TTHERM_00488380	Y	235	1	235	100	235	1	235	100	100	0	|||hypothetical protein|T. thermophilia|chr_0|8254636|60	4e-128
60.m00137	TTHERM_00488370	60.m00137	TTHERM_00488370	Y	730	1	730	100	730	1	730	100	100	0	|||hypothetical protein|T. thermophilia|chr_0|8254636|60	0
60.m00136	TTHERM_00488360	60.m00136	TTHERM_00488360	Y	448	1	448	100	448	1	448	100	100	0	|||DNA-binding protein Mel-18, RING finger protein|T. thermophilia|chr_0|8254636|60	4.7e-244
60.m00132	TTHERM_00488320	60.m00132	TTHERM_00488320	Y	171	1	171	100	171	1	171	100	100	0	|||TPR Domain containing protein|T. thermophilia|chr_0|8254636|60	2.2e-88
60.m00131	TTHERM_00488310	60.m00131	TTHERM_00488310	Y	188	1	188	100	188	1	188	100	100	0	|||hypothetical protein|T. thermophilia|chr_0|8254636|60	6.3e-98
60.m00130	TTHERM_00488300	60.m00130	TTHERM_00488300	Y	41	1	41	100	41	1	41	100	100	0	|||hypothetical protein|T. thermophilia|chr_0|8254636|60	9e-19
60.m00129	TTHERM_00488290	60.m00129	TTHERM_00488290	Y	3956	1	3956	100	3956	1	3956	100	100	0	|||Chlamydial polymorphic outer membrane protein repeat containing protein|T. thermophilia|chr_0|8254636|60	0
60.m00128	TTHERM_00488280	60.m00128	TTHERM_00488280	Y	682	1	682	100	682	1	682	100	100	0	|||hypothetical protein|T. thermophilia|chr_0|8254636|60	0
60.m00127	TTHERM_00488270	60.m00127	TTHERM_00488270	Y	499	1	499	100	499	1	499	100	100	0	|||hypothetical protein|T. thermophilia|chr_0|8254636|60	7.1e-264
60.m00126	TTHERM_00488260	60.m00126	TTHERM_00488260	Y	447	1	447	100	447	1	447	100	100	0	|||hypothetical protein|T. thermophilia|chr_0|8254636|60	3.5e-239
60.m00125	TTHERM_00488250	60.m00125	TTHERM_00488250	Y	220	1	220	100	220	1	220	100	100	0	|||hypothetical protein|T. thermophilia|chr_0|8254636|60	1.7e-118
60.m00124	TTHERM_00488240	60.m00124	TTHERM_00488240	Y	662	1	662	100	662	1	662	100	100	0	|||hypothetical protein|T. thermophilia|chr_0|8254636|60	0
60.m00123	TTHERM_00488230	60.m00123	TTHERM_00488230	Y	602	1	602	100	602	1	602	100	100	0	|||hypothetical protein|T. thermophilia|chr_0|8254636|60	0
60.m00122	TTHERM_00488220	60.m00122	TTHERM_00488220	Y	644	1	644	100	644	1	644	100	100	0	|||hypothetical protein|T. thermophilia|chr_0|8254636|60	0
60.m00121	TTHERM_00488210	60.m00121	TTHERM_00488210	Y	1452	1	1452	100	1452	1	1452	100	100	0	|||hypothetical protein|T. thermophilia|chr_0|8254636|60	0
60.m00120	TTHERM_00488200	60.m00120	TTHERM_00488200	Y	687	1	687	100	687	1	687	100	100	0	|||erythrocyte binding protein|T. thermophilia|chr_0|8254636|60	0
60.m00118	TTHERM_00488180	60.m00118	TTHERM_00488180	Y	199	1	199	100	199	1	199	100	100	0	|||hypothetical protein|T. thermophilia|chr_0|8254636|60	9.3e-104
60.m00117	TTHERM_00488170	60.m00117	TTHERM_00488170	Y	43	1	43	100	43	1	43	100	100	0	|||hypothetical protein|T. thermophilia|chr_0|8254636|60	1.9e-18
596.m00004	TTHERM_01727480	596.m00004	TTHERM_01727480	Y	82	1	82	100	82	1	82	100	100	0	|||hypothetical protein|T. thermophilia|chr_0|8254533|596	7.6e-38
594.m00002	TTHERM_01725470	594.m00002	TTHERM_01725470	Y	653	1	653	100	653	1	653	100	100	0	|||Protein kinase domain containing protein|T. thermophilia|chr_0|8254520|594	0
592.m00004	TTHERM_01723460	592.m00004	TTHERM_01723460	Y	133	1	133	100	133	1	133	100	100	0	|||Surface protein with furin-like cysteine repeats-related|T. thermophilia|chr_0|8254031|592	2.4e-73
588.m00003	TTHERM_01718400	588.m00003	TTHERM_01718400	Y	206	1	206	100	206	1	206	100	100	0	|||hypothetical protein|T. thermophilia|chr_0|8254694|588	7.2e-113
586.m00004	TTHERM_01716400	586.m00004	TTHERM_01716400	Y	144	1	144	100	144	1	144	100	100	0	|||hypothetical protein|T. thermophilia|chr_0|8253903|586	3.1e-73
584.m00002	TTHERM_01713380	584.m00002	TTHERM_01713380	Y	930	1	930	100	930	1	930	100	100	0	|||hypothetical protein|T. thermophilia|chr_0|8253967|584	0
580.m00003	TTHERM_01709370	580.m00003	TTHERM_01709370	Y	398	1	398	100	398	1	398	100	100	0	|||hypothetical protein|T. thermophilia|chr_0|8254175|580	1.2e-213
579.m00004	TTHERM_01708370	579.m00004	TTHERM_01708370	Y	433	1	433	100	433	1	433	100	100	0	|||hypothetical protein|T. thermophilia|chr_0|8254246|579	1.1e-237
579.m00003	TTHERM_01708360	579.m00003	TTHERM_01708360	Y	298	1	298	100	298	1	298	100	100	0	|||hypothetical protein|T. thermophilia|chr_0|8254246|579	1.8e-155
578.m00004	TTHERM_01707360	578.m00004	TTHERM_01707360	Y	94	1	94	100	94	1	94	100	100	0	|||hypothetical protein|T. thermophilia|chr_0|8254307|578	6.7e-46
574.m00004	TTHERM_01701350	574.m00004	TTHERM_01701350	Y	111	1	111	100	111	1	111	100	100	0	|||hypothetical protein|T. thermophilia|chr_0|8254471|574	1e-56
574.m00003	TTHERM_01701340	574.m00003	TTHERM_01701340	Y	76	1	76	100	76	1	76	100	100	0	|||hypothetical protein|T. thermophilia|chr_0|8254471|574	3.3e-37
573.m00002	TTHERM_01700340	573.m00002	TTHERM_01700340	Y	455	1	455	100	455	1	455	100	100	0	|||J immobilization antigen-related|T. thermophilia|chr_0|8254384|573	1.4e-260
572.m00004	TTHERM_01699340	572.m00004	TTHERM_01699340	Y	82	1	82	100	82	1	82	100	100	0	|||hypothetical protein|T. thermophilia|chr_0|8254286|572	4.5e-40
572.m00003	TTHERM_01699330	572.m00003	TTHERM_01699330	Y	43	1	43	100	43	1	43	100	100	0	|||hypothetical protein|T. thermophilia|chr_0|8254286|572	3.1e-18
571.m00003	TTHERM_01698320	571.m00003	TTHERM_01698320	Y	481	1	481	100	481	1	481	100	100	0	|||Cytochrome P450 family protein|T. thermophilia|chr_0|8254220|571	1.1e-258
568.m00002	TTHERM_01695310	568.m00002	TTHERM_01695310	Y	548	1	548	100	548	1	548	100	100	0	|||Protein kinase domain containing protein|T. thermophilia|chr_0|8253870|568	4.5e-294
566.m00007	TTHERM_01693300	566.m00007	TTHERM_01693300	Y	254	1	254	100	254	1	254	100	100	0	|||calcium-dependent protein kinase|T. thermophilia|chr_0|8254242|566	1.6e-133
566.m00005	TTHERM_01692290	566.m00005	TTHERM_01692290	Y	166	1	166	100	166	1	166	100	100	0	|||hypothetical protein|T. thermophilia|chr_0|8254242|566	2.6e-83
564.m00002	TTHERM_01691290	564.m00002	TTHERM_01691290	Y	626	1	626	100	626	1	626	100	100	0	|||cysteine rich repeat protein|T. thermophilia|chr_0|8254238|564	0
561.m00002	TTHERM_01688280	561.m00002	TTHERM_01688280	Y	176	1	176	100	176	1	176	100	100	0	|||hypothetical protein|T. thermophilia|chr_0|8254510|561	2.4e-89
560.m00002	TTHERM_01687280	560.m00002	TTHERM_01687280	Y	44	1	44	100	44	1	44	100	100	0	|||hypothetical protein|T. thermophilia|chr_0|8254390|560	1.6e-19
559.m00004	TTHERM_01686280	559.m00004	TTHERM_01686280	Y	767	1	767	100	767	1	767	100	100	0	|||hypothetical protein|T. thermophilia|chr_0|8254266|559	0
558.m00004	TTHERM_01684280	558.m00004	TTHERM_01684280	Y	82	1	82	100	82	1	82	100	100	0	|||hypothetical protein|T. thermophilia|chr_0|8254452|558	6.4e-41
557.m00006	TTHERM_01683270	557.m00006	TTHERM_01683270	Y	141	1	141	100	141	1	141	100	100	0	|||hypothetical protein|T. thermophilia|chr_0|8254493|557	5.2e-71
557.m00005	TTHERM_01683260	557.m00005	TTHERM_01683260	Y	49	1	49	100	49	1	49	100	100	0	|||hypothetical protein|T. thermophilia|chr_0|8254493|557	1.6e-21
557.m00004	TTHERM_01683250	557.m00004	TTHERM_01683250	Y	153	1	153	100	153	1	153	100	100	0	|||hypothetical protein|T. thermophilia|chr_0|8254493|557	4.7e-77
554.m00004	TTHERM_01680240	554.m00004	TTHERM_01680240	Y	541	1	541	100	541	1	541	100	100	0	|||DNA-directed RNA polymerase, beta subunit family protein|T. thermophilia|chr_0|8254233|554	3.8e-297
553.m00007	TTHERM_01678230	553.m00007	TTHERM_01678230	Y	62	1	62	100	62	1	62	100	100	0	|||hypothetical protein|T. thermophilia|chr_0|8253972|553	2.3e-29
551.m00003	TTHERM_01675210	551.m00003	TTHERM_01675210	Y	40	1	40	100	40	1	40	100	100	0	|||hypothetical protein|T. thermophilia|chr_0|8254715|551	2.4e-18
550.m00007	TTHERM_01674200	550.m00007	TTHERM_01674200	Y	52	1	52	100	52	1	52	100	100	0	|||hypothetical protein|T. thermophilia|chr_0|8254322|550	5.8e-24
550.m00005	TTHERM_01673190	550.m00005	TTHERM_01673190	Y	117	1	117	100	117	1	117	100	100	0	|||hypothetical protein|T. thermophilia|chr_0|8254322|550	2.1e-58
549.m00004	TTHERM_01672190	549.m00004	TTHERM_01672190	Y	602	1	602	100	602	1	602	100	100	0	|||hypothetical protein|T. thermophilia|chr_0|8254027|549	0
549.m00003	TTHERM_01672180	549.m00003	TTHERM_01672180	Y	305	1	305	100	305	1	305	100	100	0	|||hypothetical protein|T. thermophilia|chr_0|8254027|549	9.4e-159
547.m00004	TTHERM_01670170	547.m00004	TTHERM_01670170	Y	324	1	324	100	324	1	324	100	100	0	|||Protein kinase domain containing protein|T. thermophilia|chr_0|8254806|547	3e-169
547.m00003	TTHERM_01670160	547.m00003	TTHERM_01670160	Y	910	1	910	100	910	1	910	100	100	0	|||hypothetical protein|T. thermophilia|chr_0|8254806|547	0
546.m00004	TTHERM_01668150	546.m00004	TTHERM_01668150	Y	44	1	44	100	44	1	44	100	100	0	|||hypothetical protein|T. thermophilia|chr_0|8253840|546	7.9e-20
545.m00003	TTHERM_01667140	545.m00003	TTHERM_01667140	Y	243	1	243	100	243	1	243	100	100	0	|||hypothetical protein|T. thermophilia|chr_0|8254445|545	2e-126
542.m00006	TTHERM_01663100	542.m00006	TTHERM_01663100	Y	554	1	554	100	554	1	554	100	100	0	|||hypothetical protein|T. thermophilia|chr_0|8254741|542	9e-296
542.m00005	TTHERM_01663090	542.m00005	TTHERM_01663090	Y	241	1	241	100	241	1	241	100	100	0	|||Protein kinase domain containing protein|T. thermophilia|chr_0|8254741|542	2.5e-126
542.m00004	TTHERM_01663080	542.m00004	TTHERM_01663080	Y	180	1	180	100	180	1	180	100	100	0	|||hypothetical protein|T. thermophilia|chr_0|8254741|542	1.5e-94
541.m00003	TTHERM_01662070	541.m00003	TTHERM_01662070	Y	351	1	351	100	351	1	351	100	100	0	|||hypothetical protein|T. thermophilia|chr_0|8254408|541	8.9e-186
538.m00008	TTHERM_01659070	538.m00008	TTHERM_01659070	Y	92	1	92	100	92	1	92	100	100	0	|||hypothetical protein|T. thermophilia|chr_0|8254499|538	1.6e-46
537.m00006	TTHERM_01658040	537.m00006	TTHERM_01658040	Y	886	1	886	100	886	1	886	100	100	0	|||hypothetical protein|T. thermophilia|chr_0|8254817|537	0
537.m00005	TTHERM_01658030	537.m00005	TTHERM_01658030	Y	104	1	104	100	104	1	104	100	100	0	|||hypothetical protein|T. thermophilia|chr_0|8254817|537	4.8e-52
536.m00002	TTHERM_01656030	536.m00002	TTHERM_01656030	Y	597	1	597	100	597	1	597	100	100	0	|||Protein kinase domain containing protein|T. thermophilia|chr_0|8254568|536	0
535.m00002	TTHERM_01655030	535.m00002	TTHERM_01655030	Y	74	1	74	100	74	1	74	100	100	0	|||hypothetical protein|T. thermophilia|chr_0|8254523|535	7.9e-36
531.m00008	TTHERM_01649030	531.m00008	TTHERM_01649030	Y	482	1	482	100	482	1	482	100	100	0	|||hypothetical protein|T. thermophilia|chr_0|8254108|531	7.6e-260
531.m00006	TTHERM_01648020	531.m00006	TTHERM_01648020	Y	175	1	175	100	175	1	175	100	100	0	|||RNA polymerase Rpb2, domain 7 family protein|T. thermophilia|chr_0|8254108|531	5.2e-94
531.m00005	TTHERM_01648010	531.m00005	TTHERM_01648010	Y	79	1	79	100	79	1	79	100	100	0	|||hypothetical protein|T. thermophilia|chr_0|8254108|531	1.4e-38
530.m00004	TTHERM_01647010	530.m00004	TTHERM_01647010	Y	53	1	53	100	53	1	53	100	100	0	|||hypothetical protein|T. thermophilia|chr_0|8254695|530	8.2e-25
529.m00004	TTHERM_01645010	529.m00004	TTHERM_01645010	Y	1053	1	1053	100	1053	1	1053	100	100	0	|||hypothetical protein|T. thermophilia|chr_0|8254263|529	0
529.m00003	TTHERM_01645000	529.m00003	TTHERM_01645000	Y	104	1	104	100	104	1	104	100	100	0	|||hypothetical protein|T. thermophilia|chr_0|8254263|529	3.5e-49
528.m00003	TTHERM_01643990	528.m00003	TTHERM_01643990	Y	754	1	754	100	754	1	754	100	100	0	|||hypothetical protein|T. thermophilia|chr_0|8254740|528	0
525.m00004	TTHERM_01640980	525.m00004	TTHERM_01640980	Y	609	1	609	100	609	1	609	100	100	0	|||Protein kinase domain containing protein|T. thermophilia|chr_0|8254696|525	0
523.m00003	TTHERM_01638940	523.m00003	TTHERM_01638940	Y	531	1	531	100	531	1	531	100	100	0	|||Protein kinase domain containing protein|T. thermophilia|chr_0|8254507|523	7e-289
518.m00004	TTHERM_01630900	518.m00004	TTHERM_01630900	Y	116	1	116	100	116	1	116	100	100	0	|||hypothetical protein|T. thermophilia|chr_0|8254643|518	5.6e-58
516.m00004	TTHERM_01625900	516.m00004	TTHERM_01625900	Y	639	1	639	100	639	1	639	100	100	0	|||hypothetical protein|T. thermophilia|chr_0|8254569|516	0
515.m00012	TTHERM_01624900	515.m00012	TTHERM_01624900	Y	623	1	623	100	623	1	623	100	100	0	|||Sec1 family protein|T. thermophilia|chr_0|8253803|515	0
515.m00011	TTHERM_01624890	515.m00011	TTHERM_01624890	Y	397	1	397	100	397	1	397	100	100	0	|||tRNA m(1)G methyltransferase|T. thermophilia|chr_0|8253803|515	4.2e-211
515.m00009	TTHERM_01623880	515.m00009	TTHERM_01623880	Y	84	1	84	100	84	1	84	100	100	0	|||hypothetical protein|T. thermophilia|chr_0|8253803|515	1.7e-40
515.m00008	TTHERM_01623870	515.m00008	TTHERM_01623870	Y	96	1	96	100	96	1	96	100	100	0	|||hypothetical protein|T. thermophilia|chr_0|8253803|515	1.6e-46
513.m00004	TTHERM_01620840	513.m00004	TTHERM_01620840	Y	437	1	437	100	437	1	437	100	100	0	|||Tubulin/FtsZ family, GTPase domain containing protein|T. thermophilia|chr_0|8254366|513	1.5e-238
512.m00006	TTHERM_01619830	512.m00006	TTHERM_01619830	Y	325	1	325	100	325	1	325	100	100	0	|||hypothetical protein|T. thermophilia|chr_0|8254462|512	1.1e-171
512.m00005	TTHERM_01619820	512.m00005	TTHERM_01619820	Y	754	1	754	100	754	1	754	100	100	0	|||Chlamydial polymorphic outer membrane protein repeat containing protein|T. thermophilia|chr_0|8254462|512	0
512.m00004	TTHERM_01619810	512.m00004	TTHERM_01619810	Y	56	1	56	100	56	1	56	100	100	0	|||hypothetical protein|T. thermophilia|chr_0|8254462|512	5.6e-26
511.m00006	TTHERM_01618810	511.m00006	TTHERM_01618810	Y	409	1	409	100	409	1	409	100	100	0	|||Protein kinase domain containing protein|T. thermophilia|chr_0|8254554|511	7.7e-219
510.m00005	TTHERM_01616790	510.m00005	TTHERM_01616790	Y	129	1	129	100	129	1	129	100	100	0	|||hypothetical protein|T. thermophilia|chr_0|8253910|510	4.2e-69
510.m00004	TTHERM_01616780	510.m00004	TTHERM_01616780	Y	52	1	52	100	52	1	52	100	100	0	|||hypothetical protein|T. thermophilia|chr_0|8253910|510	3.6e-24
508.m00004	TTHERM_01614780	508.m00004	TTHERM_01614780	Y	54	1	54	100	54	1	54	100	100	0	|||hypothetical protein|T. thermophilia|chr_0|8254405|508	2.2e-24
506.m00002	TTHERM_01612750	506.m00002	TTHERM_01612750	Y	452	1	452	100	452	1	452	100	100	0	|||hypothetical protein|T. thermophilia|chr_0|8254453|506	1.9e-238
504.m00006	TTHERM_01609750	504.m00006	TTHERM_01609750	Y	1268	1	1268	100	1268	1	1268	100	100	0	|||conserved hypothetical protein|T. thermophilia|chr_0|8254560|504	0
504.m00005	TTHERM_01609740	504.m00005	TTHERM_01609740	Y	157	1	157	100	157	1	157	100	100	0	|||hypothetical protein|T. thermophilia|chr_0|8254560|504	3.6e-79
504.m00004	TTHERM_01609730	504.m00004	TTHERM_01609730	Y	499	1	499	100	499	1	499	100	100	0	|||hypothetical protein|T. thermophilia|chr_0|8254560|504	1.6e-264
503.m00006	TTHERM_01608710	503.m00006	TTHERM_01608710	Y	40	1	40	100	40	1	40	100	100	0	|||hypothetical protein|T. thermophilia|chr_0|8254376|503	2.8e-17
503.m00005	TTHERM_01608700	503.m00005	TTHERM_01608700	Y	703	1	703	100	703	1	703	100	100	0	|||ATPase, AAA family protein|T. thermophilia|chr_0|8254376|503	0
502.m00004	TTHERM_01606690	502.m00004	TTHERM_01606690	Y	61	1	61	100	61	1	61	100	100	0	|||hypothetical protein|T. thermophilia|chr_0|8254703|502	4.3e-28
501.m00007	TTHERM_01605680	501.m00007	TTHERM_01605680	Y	125	1	125	100	125	1	125	100	100	0	|||hypothetical protein|T. thermophilia|chr_0|8254113|501	1.9e-66
500.m00004	TTHERM_01604660	500.m00004	TTHERM_01604660	Y	82	1	82	100	82	1	82	100	100	0	|||hypothetical protein|T. thermophilia|chr_0|8254519|500	1.7e-40
500.m00003	TTHERM_01604650	500.m00003	TTHERM_01604650	Y	63	1	63	100	63	1	63	100	100	0	|||hypothetical protein|T. thermophilia|chr_0|8254519|500	2e-30
496.m00004	TTHERM_01598640	496.m00004	TTHERM_01598640	Y	865	1	865	100	865	1	865	100	100	0	|||hypothetical protein|T. thermophilia|chr_0|8254774|496	0
496.m00003	TTHERM_01598630	496.m00003	TTHERM_01598630	Y	195	1	195	100	195	1	195	100	100	0	|||hypothetical protein|T. thermophilia|chr_0|8254774|496	6.1e-100
495.m00004	TTHERM_01597630	495.m00004	TTHERM_01597630	Y	906	1	906	100	906	1	906	100	100	0	|||hypothetical protein|T. thermophilia|chr_0|8254578|495	0
495.m00003	TTHERM_01597620	495.m00003	TTHERM_01597620	Y	73	1	73	100	73	1	73	100	100	0	|||hypothetical protein|T. thermophilia|chr_0|8254578|495	1e-35
494.m00004	TTHERM_01595610	494.m00004	TTHERM_01595610	Y	80	1	80	100	80	1	80	100	100	0	|||hypothetical protein|T. thermophilia|chr_0|8254355|494	9.4e-40
493.m00008	TTHERM_01594610	493.m00008	TTHERM_01594610	Y	351	1	351	100	351	1	351	100	100	0	|||conserved hypothetical protein|T. thermophilia|chr_0|8254022|493	1.5e-190
493.m00007	TTHERM_01594600	493.m00007	TTHERM_01594600	Y	98	1	98	100	98	1	98	100	100	0	|||hypothetical protein|T. thermophilia|chr_0|8254022|493	1.3e-51
492.m00008	TTHERM_01592590	492.m00008	TTHERM_01592590	Y	108	1	108	100	108	1	108	100	100	0	|||hypothetical protein|T. thermophilia|chr_0|8254443|492	1.7e-56
492.m00007	TTHERM_01592580	492.m00007	TTHERM_01592580	Y	636	1	636	100	636	1	636	100	100	0	|||hypothetical protein|T. thermophilia|chr_0|8254443|492	0
492.m00006	TTHERM_01592570	492.m00006	TTHERM_01592570	Y	367	1	367	100	367	1	367	100	100	0	|||hypothetical protein|T. thermophilia|chr_0|8254443|492	5.4e-195
492.m00005	TTHERM_01592560	492.m00005	TTHERM_01592560	Y	82	1	82	100	82	1	82	100	100	0	|||hypothetical protein|T. thermophilia|chr_0|8254443|492	1e-40
490.m00008	TTHERM_01590550	490.m00008	TTHERM_01590550	Y	546	1	546	100	546	1	546	100	100	0	|||hypothetical protein|T. thermophilia|chr_0|8254419|490	4.3e-296
490.m00005	TTHERM_01590520	490.m00005	TTHERM_01590520	Y	81	1	81	100	81	1	81	100	100	0	|||hypothetical protein|T. thermophilia|chr_0|8254419|490	2.8e-40
487.m00006	TTHERM_01587480	487.m00006	TTHERM_01587480	Y	148	1	148	100	148	1	148	100	100	0	|||hypothetical protein|T. thermophilia|chr_0|8254432|487	1.8e-75
484.m00008	TTHERM_01583440	484.m00008	TTHERM_01583440	Y	123	1	123	100	123	1	123	100	100	0	|||hypothetical protein|T. thermophilia|chr_0|8254706|484	2.1e-65
484.m00007	TTHERM_01583430	484.m00007	TTHERM_01583430	Y	60	1	60	100	60	1	60	100	100	0	|||hypothetical protein|T. thermophilia|chr_0|8254706|484	1.4e-27
484.m00006	TTHERM_01583420	484.m00006	TTHERM_01583420	Y	213	1	213	100	213	1	213	100	100	0	|||hypothetical protein|T. thermophilia|chr_0|8254706|484	9.2e-113
483.m00007	TTHERM_01582410	483.m00007	TTHERM_01582410	Y	43	1	43	100	43	1	43	100	100	0	|||hypothetical protein|T. thermophilia|chr_0|8254424|483	5.5e-19
483.m00006	TTHERM_01582400	483.m00006	TTHERM_01582400	Y	259	1	259	100	259	1	259	100	100	0	|||Protein kinase domain containing protein|T. thermophilia|chr_0|8254424|483	2.7e-136
483.m00005	TTHERM_01582390	483.m00005	TTHERM_01582390	Y	180	1	180	100	180	1	180	100	100	0	|||hypothetical protein|T. thermophilia|chr_0|8254424|483	5.8e-95
482.m00005	TTHERM_01581380	482.m00005	TTHERM_01581380	Y	239	1	239	100	239	1	239	100	100	0	|||hypothetical protein|T. thermophilia|chr_0|8254680|482	3.4e-122
481.m00012	TTHERM_01580370	481.m00012	TTHERM_01580370	Y	178	1	178	100	178	1	178	100	100	0	|||conserved hypothetical protein|T. thermophilia|chr_0|8254411|481	3.8e-91
481.m00010	TTHERM_01580350	481.m00010	TTHERM_01580350	Y	238	1	238	100	238	1	238	100	100	0	|||conserved hypothetical protein|T. thermophilia|chr_0|8254411|481	4.2e-124
481.m00008	TTHERM_01580330	481.m00008	TTHERM_01580330	Y	80	1	80	100	80	1	80	100	100	0	|||hypothetical protein|T. thermophilia|chr_0|8254411|481	7.4e-40
480.m00006	TTHERM_01579320	480.m00006	TTHERM_01579320	Y	437	1	437	100	437	1	437	100	100	0	|||hypothetical protein|T. thermophilia|chr_0|8254508|480	6.7e-236
480.m00005	TTHERM_01579310	480.m00005	TTHERM_01579310	Y	635	1	635	100	635	1	635	100	100	0	|||hypothetical protein|T. thermophilia|chr_0|8254508|480	0
478.m00010	TTHERM_01576290	478.m00010	TTHERM_01576290	Y	82	1	82	100	82	1	82	100	100	0	|||hypothetical protein|T. thermophilia|chr_0|8254566|478	7.6e-38
478.m00008	TTHERM_01576270	478.m00008	TTHERM_01576270	Y	113	1	113	100	113	1	113	100	100	0	|||hypothetical protein|T. thermophilia|chr_0|8254566|478	2.2e-56
477.m00004	TTHERM_01575250	477.m00004	TTHERM_01575250	Y	116	1	116	100	116	1	116	100	100	0	|||hypothetical protein|T. thermophilia|chr_0|8254394|477	6.2e-59
477.m00003	TTHERM_01575240	477.m00003	TTHERM_01575240	Y	438	1	438	100	438	1	438	100	100	0	|||hypothetical protein|T. thermophilia|chr_0|8254394|477	3.5e-239
476.m00006	TTHERM_01574240	476.m00006	TTHERM_01574240	Y	108	1	108	100	108	1	108	100	100	0	|||CARD15-like protein-related|T. thermophilia|chr_0|8254421|476	1.2e-57
476.m00004	TTHERM_01574220	476.m00004	TTHERM_01574220	Y	417	1	417	100	417	1	417	100	100	0	|||Protein kinase domain containing protein|T. thermophilia|chr_0|8254421|476	6.3e-224
475.m00006	TTHERM_01573220	475.m00006	TTHERM_01573220	Y	201	1	201	100	201	1	201	100	100	0	|||hypothetical protein|T. thermophilia|chr_0|8254374|475	6.6e-119
474.m00006	TTHERM_01572200	474.m00006	TTHERM_01572200	Y	157	1	157	100	157	1	157	100	100	0	|||hypothetical protein|T. thermophilia|chr_0|8254105|474	5.1e-80
473.m00005	TTHERM_01571170	473.m00005	TTHERM_01571170	Y	59	1	59	100	59	1	59	100	100	0	|||hypothetical protein|T. thermophilia|chr_0|8254280|473	6.1e-29
472.m00004	TTHERM_01570160	472.m00004	TTHERM_01570160	Y	159	1	159	100	159	1	159	100	100	0	|||hypothetical protein|T. thermophilia|chr_0|8254772|472	4.3e-83
471.m00006	TTHERM_01568160	471.m00006	TTHERM_01568160	Y	115	1	115	100	115	1	115	100	100	0	|||hypothetical protein|T. thermophilia|chr_0|8254425|471	8.2e-57
471.m00005	TTHERM_01568150	471.m00005	TTHERM_01568150	Y	79	1	79	100	79	1	79	100	100	0	|||hypothetical protein|T. thermophilia|chr_0|8254425|471	8.5e-39
471.m00004	TTHERM_01568140	471.m00004	TTHERM_01568140	Y	115	1	115	100	115	1	115	100	100	0	|||hypothetical protein|T. thermophilia|chr_0|8254425|471	1e-58
470.m00010	TTHERM_01567140	470.m00010	TTHERM_01567140	Y	57	1	57	100	57	1	57	100	100	0	|||hypothetical protein|T. thermophilia|chr_0|8254743|470	8e-27
470.m00009	TTHERM_01567130	470.m00009	TTHERM_01567130	Y	201	1	201	100	201	1	201	100	100	0	|||hypothetical protein|T. thermophilia|chr_0|8254743|470	7.1e-106
470.m00006	TTHERM_01565120	470.m00006	TTHERM_01565120	Y	277	1	277	100	277	1	277	100	100	0	|||Protein kinase domain containing protein|T. thermophilia|chr_0|8254743|470	7.2e-145
47.m00293	TTHERM_00428610	47.m00293	TTHERM_00428610	Y	489	1	489	100	489	1	489	100	100	0	|||Helicase conserved C-terminal domain containing protein|T. thermophilia|chr_0|8254671|47	2.4e-263
47.m00291	TTHERM_00427600	47.m00291	TTHERM_00427600	Y	475	1	475	100	475	1	475	100	100	0	|||Integral membrane protein DUF6 containing protein|T. thermophilia|chr_0|8254671|47	1.7e-255
47.m00290	TTHERM_00427590	47.m00290	TTHERM_00427590	Y	501	1	501	100	501	1	501	100	100	0	|||hypothetical protein|T. thermophilia|chr_0|8254671|47	8.1e-279
47.m00288	TTHERM_00427570	47.m00288	TTHERM_00427570	Y	378	1	378	100	378	1	378	100	100	0	|||hypothetical protein|T. thermophilia|chr_0|8254671|47	2.2e-205
47.m00287	TTHERM_00427560	47.m00287	TTHERM_00427560	Y	969	1	969	100	969	1	969	100	100	0	|||hypothetical protein|T. thermophilia|chr_0|8254671|47	0
47.m00286	TTHERM_00427550	47.m00286	TTHERM_00427550	Y	1201	1	1201	100	1201	1	1201	100	100	0	|||Insect antifreeze protein|T. thermophilia|chr_0|8254671|47	0
47.m00285	TTHERM_00427540	47.m00285	TTHERM_00427540	Y	1346	1	1346	100	1346	1	1346	100	100	0	|||cation channel family protein|T. thermophilia|chr_0|8254671|47	0
47.m00284	TTHERM_00427530	47.m00284	TTHERM_00427530	Y	1173	1	1173	100	1173	1	1173	100	100	0	|||cyclic nucleotide-binding domain containing protein|T. thermophilia|chr_0|8254671|47	0
47.m00283	TTHERM_00427520	47.m00283	TTHERM_00427520	Y	2536	1	2536	100	2536	1	2536	100	100	0	|||cation channel family protein|T. thermophilia|chr_0|8254671|47	0
47.m00282	TTHERM_00427510	47.m00282	TTHERM_00427510	Y	2408	1	2408	100	2408	1	2408	100	100	0	|||cation channel family protein|T. thermophilia|chr_0|8254671|47	0
47.m00281	TTHERM_00427500	47.m00281	TTHERM_00427500	Y	1201	1	1201	100	1201	1	1201	100	100	0	|||cation channel family protein|T. thermophilia|chr_0|8254671|47	0
47.m00280	TTHERM_00427490	47.m00280	TTHERM_00427490	Y	278	1	278	100	278	1	278	100	100	0	|||Endonuclease/Exonuclease/phosphatase family protein|T. thermophilia|chr_0|8254671|47	9.3e-152
47.m00279	TTHERM_00427480	47.m00279	TTHERM_00427480	Y	280	1	280	100	280	1	280	100	100	0	|||Endonuclease/Exonuclease/phosphatase family protein|T. thermophilia|chr_0|8254671|47	5e-153
47.m00278	TTHERM_00427470	47.m00278	TTHERM_00427470	Y	277	1	277	100	277	1	277	100	100	0	|||Endonuclease/Exonuclease/phosphatase family protein|T. thermophilia|chr_0|8254671|47	1.4e-150
47.m00277	TTHERM_00427460	47.m00277	TTHERM_00427460	Y	243	1	243	100	243	1	243	100	100	0	|||hypothetical protein|T. thermophilia|chr_0|8254671|47	2.7e-129
47.m00276	TTHERM_00427450	47.m00276	TTHERM_00427450	Y	308	1	308	100	308	1	308	100	100	0	|||hypothetical protein|T. thermophilia|chr_0|8254671|47	7.2e-168
47.m00275	TTHERM_00427440	47.m00275	TTHERM_00427440	Y	440	1	440	100	440	1	440	100	100	0	|||hypothetical protein|T. thermophilia|chr_0|8254671|47	1.6e-236
47.m00274	TTHERM_00427430	47.m00274	TTHERM_00427430	Y	371	1	371	100	371	1	371	100	100	0	|||HAD-superfamily subfamily IIA hydrolase, TIGR01456, CECR5 containing protein|T. thermophilia|chr_0|8254671|47	6.1e-203
47.m00270	TTHERM_00427390	47.m00270	TTHERM_00427390	Y	2178	1	2178	100	2178	1	2178	100	100	0	|||hypothetical protein|T. thermophilia|chr_0|8254671|47	0
47.m00268	TTHERM_00426380	47.m00268	TTHERM_00426380	Y	166	1	166	100	166	1	166	100	100	0	|||hypothetical protein|T. thermophilia|chr_0|8254671|47	5.9e-86
47.m00267	TTHERM_00426370	47.m00267	TTHERM_00426370	Y	184	1	184	100	184	1	184	100	100	0	|||hypothetical protein|T. thermophilia|chr_0|8254671|47	1.9e-98
47.m00265	TTHERM_00426350	47.m00265	TTHERM_00426350	Y	233	1	233	100	233	1	233	100	100	0	|||hypothetical protein|T. thermophilia|chr_0|8254671|47	4.5e-127
47.m00262	TTHERM_00426320	47.m00262	TTHERM_00426320	Y	252	1	252	100	252	1	252	100	100	0	|||Skp1 family, dimerisation domain containing protein|T. thermophilia|chr_0|8254671|47	4.3e-131
47.m00261	TTHERM_00426310	47.m00261	TTHERM_00426310	Y	281	1	281	100	281	1	281	100	100	0	|||DnaJ domain containing protein|T. thermophilia|chr_0|8254671|47	6.8e-156
47.m00260	TTHERM_00426300	47.m00260	TTHERM_00426300	Y	418	1	418	100	418	1	418	100	100	0	|||hypothetical protein|T. thermophilia|chr_0|8254671|47	3.9e-224
47.m00259	TTHERM_00426290	47.m00259	TTHERM_00426290	Y	658	1	658	100	658	1	658	100	100	0	|||hypothetical protein|T. thermophilia|chr_0|8254671|47	0
47.m00258	TTHERM_00426280	47.m00258	TTHERM_00426280	Y	1080	1	1080	100	1080	1	1080	100	100	0	|||hypothetical protein|T. thermophilia|chr_0|8254671|47	0
47.m00255	TTHERM_00426250	47.m00255	TTHERM_00426250	Y	741	1	741	100	741	1	741	100	100	0	|||FAD dependent oxidoreductase family protein|T. thermophilia|chr_0|8254671|47	0
47.m00253	TTHERM_00426230	47.m00253	TTHERM_00426230	Y	1140	1	1140	100	1140	1	1140	100	100	0	|||MutS domain III family protein|T. thermophilia|chr_0|8254671|47	0
47.m00252	TTHERM_00426220	47.m00252	TTHERM_00426220	Y	1927	1	1927	100	1927	1	1927	100	100	0	|||Protein kinase domain containing protein|T. thermophilia|chr_0|8254671|47	0
47.m00251	TTHERM_00426210	47.m00251	TTHERM_00426210	Y	1184	1	1184	100	1184	1	1184	100	100	0	|||hypothetical protein|T. thermophilia|chr_0|8254671|47	0
47.m00249	TTHERM_00426190	47.m00249	TTHERM_00426190	Y	1546	1	1546	100	1546	1	1546	100	100	0	|||Helicase conserved C-terminal domain containing protein|T. thermophilia|chr_0|8254671|47	0
47.m00248	TTHERM_00426180	47.m00248	TTHERM_00426180	Y	1214	1	1214	100	1214	1	1214	100	100	0	|||hypothetical protein|T. thermophilia|chr_0|8254671|47	0
47.m00247	TTHERM_00426170	47.m00247	TTHERM_00426170	Y	1069	1	1069	100	1069	1	1069	100	100	0	|||cyclic nucleotide-binding domain containing protein|T. thermophilia|chr_0|8254671|47	0
47.m00245	TTHERM_00426150	47.m00245	TTHERM_00426150	Y	1111	1	1111	100	1111	1	1111	100	100	0	|||hypothetical protein|T. thermophilia|chr_0|8254671|47	0
47.m00244	TTHERM_00426140	47.m00244	TTHERM_00426140	Y	656	1	656	100	656	1	656	100	100	0	|||Phosphatidylinositol-specific phospholipase C, X domain containing protein|T. thermophilia|chr_0|8254671|47	0
47.m00242	TTHERM_00426120	47.m00242	TTHERM_00426120	Y	771	1	771	100	771	1	771	100	100	0	|||hypothetical protein|T. thermophilia|chr_0|8254671|47	0
47.m00241	TTHERM_00426110	47.m00241	TTHERM_00426110	Y	644	1	644	100	644	1	644	100	100	0	|||hypothetical protein|T. thermophilia|chr_0|8254671|47	0
47.m00239	TTHERM_00426090	47.m00239	TTHERM_00426090	Y	414	1	414	100	414	1	414	100	100	0	|||hypothetical protein|T. thermophilia|chr_0|8254671|47	1.8e-226
47.m00238	TTHERM_00426080	47.m00238	TTHERM_00426080	Y	358	1	358	100	358	1	358	100	100	0	|||von Willebrand factor type A domain containing protein|T. thermophilia|chr_0|8254671|47	1.6e-186
47.m00237	TTHERM_00426070	47.m00237	TTHERM_00426070	Y	369	1	369	100	369	1	369	100	100	0	|||von Willebrand factor type A domain containing protein|T. thermophilia|chr_0|8254671|47	2.2e-191
47.m00236	TTHERM_00426060	47.m00236	TTHERM_00426060	Y	1140	1	1140	100	1140	1	1140	100	100	0	|||hypothetical protein|T. thermophilia|chr_0|8254671|47	0
47.m00235	TTHERM_00426050	47.m00235	TTHERM_00426050	Y	369	1	369	100	369	1	369	100	100	0	|||von Willebrand factor type A domain containing protein|T. thermophilia|chr_0|8254671|47	8.1e-192
47.m00234	TTHERM_00426040	47.m00234	TTHERM_00426040	Y	453	1	453	100	453	1	453	100	100	0	|||Protein kinase domain containing protein|T. thermophilia|chr_0|8254671|47	5.8e-246
47.m00232	TTHERM_00426020	47.m00232	TTHERM_00426020	Y	214	1	214	100	214	1	214	100	100	0	|||hypothetical protein|T. thermophilia|chr_0|8254671|47	7.6e-109
47.m00230	TTHERM_00426000	47.m00230	TTHERM_00426000	Y	122	1	122	100	122	1	122	100	100	0	|||hypothetical protein|T. thermophilia|chr_0|8254671|47	3.3e-60
47.m00229	TTHERM_00425990	47.m00229	TTHERM_00425990	Y	773	1	773	100	773	1	773	100	100	0	|||hypothetical protein|T. thermophilia|chr_0|8254671|47	0
47.m00227	TTHERM_00425970	47.m00227	TTHERM_00425970	Y	570	1	570	100	570	1	570	100	100	0	|||Cyclin, N-terminal domain containing protein|T. thermophilia|chr_0|8254671|47	0
47.m00226	TTHERM_00425960	47.m00226	TTHERM_00425960	Y	224	1	224	100	224	1	224	100	100	0	|||GTP cyclohydrolase I family protein|T. thermophilia|chr_0|8254671|47	8.6e-117
47.m00225	TTHERM_00425950	47.m00225	TTHERM_00425950	Y	531	1	531	100	531	1	531	100	100	0	|||hypothetical protein|T. thermophilia|chr_0|8254671|47	4.9e-288
47.m00224	TTHERM_00425940	47.m00224	TTHERM_00425940	Y	57	1	57	100	57	1	57	100	100	0	|||hypothetical protein|T. thermophilia|chr_0|8254671|47	4.3e-28
47.m00223	TTHERM_00425930	47.m00223	TTHERM_00425930	Y	144	1	144	100	144	1	144	100	100	0	|||hypothetical protein|T. thermophilia|chr_0|8254671|47	3.5e-72
47.m00220	TTHERM_00425900	47.m00220	TTHERM_00425900	Y	914	1	914	100	914	1	914	100	100	0	|||Protein phosphatase 2C containing protein|T. thermophilia|chr_0|8254671|47	0
47.m00219	TTHERM_00425890	47.m00219	TTHERM_00425890	Y	444	1	444	100	444	1	444	100	100	0	|||hypothetical protein|T. thermophilia|chr_0|8254671|47	9.4e-230
47.m00218	TTHERM_00425880	47.m00218	TTHERM_00425880	Y	263	1	263	100	263	1	263	100	100	0	|||hypothetical protein|T. thermophilia|chr_0|8254671|47	2.7e-138
47.m00217	TTHERM_00425870	47.m00217	TTHERM_00425870	Y	151	1	151	100	151	1	151	100	100	0	|||hypothetical protein|T. thermophilia|chr_0|8254671|47	7.7e-77
47.m00216	TTHERM_00425860	47.m00216	TTHERM_00425860	Y	468	1	468	100	468	1	468	100	100	0	|||major facilitator superfamily protein|T. thermophilia|chr_0|8254671|47	2.9e-251
47.m00215	TTHERM_00425850	47.m00215	TTHERM_00425850	Y	278	1	278	100	278	1	278	100	100	0	|||hypothetical protein|T. thermophilia|chr_0|8254671|47	2e-147
47.m00214	TTHERM_00425840	47.m00214	TTHERM_00425840	Y	402	1	402	100	402	1	402	100	100	0	|||hypothetical protein|T. thermophilia|chr_0|8254671|47	4.1e-220
47.m00213	TTHERM_00425830	47.m00213	TTHERM_00425830	Y	989	1	989	100	989	1	989	100	100	0	|||hypothetical protein|T. thermophilia|chr_0|8254671|47	0
47.m00212	TTHERM_00425820	47.m00212	TTHERM_00425820	Y	1012	1	1012	100	1012	1	1012	100	100	0	|||hypothetical protein|T. thermophilia|chr_0|8254671|47	0
47.m00211	TTHERM_00425810	47.m00211	TTHERM_00425810	Y	1051	1	1051	100	1051	1	1051	100	100	0	|||Myb-like DNA-binding domain containing protein|T. thermophilia|chr_0|8254671|47	0
47.m00207	TTHERM_00425770	47.m00207	TTHERM_00425770	Y	62	1	62	100	62	1	62	100	100	0	|||hypothetical protein|T. thermophilia|chr_0|8254671|47	3.7e-29
47.m00205	TTHERM_00425750	47.m00205	TTHERM_00425750	Y	431	1	431	100	431	1	431	100	100	0	|||hypothetical protein|T. thermophilia|chr_0|8254671|47	3.4e-232
47.m00202	TTHERM_00424730	47.m00202	TTHERM_00424730	Y	137	1	137	100	137	1	137	100	100	0	|||hypothetical protein|T. thermophilia|chr_0|8254671|47	1.1e-70
47.m00201	TTHERM_00424720	47.m00201	TTHERM_00424720	Y	715	1	715	100	715	1	715	100	100	0	|||hypothetical protein|T. thermophilia|chr_0|8254671|47	0
47.m00200	TTHERM_00424710	47.m00200	TTHERM_00424710	Y	1197	1	1197	100	1197	1	1197	100	100	0	|||hypothetical protein|T. thermophilia|chr_0|8254671|47	0
47.m00198	TTHERM_00424690	47.m00198	TTHERM_00424690	Y	1470	1	1470	100	1470	1	1470	100	100	0	|||hypothetical protein|T. thermophilia|chr_0|8254671|47	0
47.m00197	TTHERM_00424680	47.m00197	TTHERM_00424680	Y	219	1	219	100	219	1	219	100	100	0	|||hypothetical protein|T. thermophilia|chr_0|8254671|47	1.6e-117
47.m00196	TTHERM_00424670	47.m00196	TTHERM_00424670	Y	169	1	169	100	169	1	169	100	100	0	|||hypothetical protein|T. thermophilia|chr_0|8254671|47	2.7e-90
47.m00195	TTHERM_00424660	47.m00195	TTHERM_00424660	Y	511	1	511	100	511	1	511	100	100	0	|||amine oxidase, flavin-containing family protein|T. thermophilia|chr_0|8254671|47	1.9e-279
47.m00194	TTHERM_00424650	47.m00194	TTHERM_00424650	Y	40	1	40	100	40	1	40	100	100	0	|||hypothetical protein|T. thermophilia|chr_0|8254671|47	2.8e-17
47.m00193	TTHERM_00424640	47.m00193	TTHERM_00424640	Y	1139	1	1139	100	1139	1	1139	100	100	0	|||cyclic nucleotide-binding domain containing protein|T. thermophilia|chr_0|8254671|47	0
47.m00192	TTHERM_00424630	47.m00192	TTHERM_00424630	Y	1013	1	1013	100	1013	1	1013	100	100	0	|||cyclic nucleotide-binding domain containing protein|T. thermophilia|chr_0|8254671|47	0
47.m00191	TTHERM_00424620	47.m00191	TTHERM_00424620	Y	1092	1	1092	100	1092	1	1092	100	100	0	|||cyclic nucleotide-binding domain containing protein|T. thermophilia|chr_0|8254671|47	0
47.m00190	TTHERM_00424610	47.m00190	TTHERM_00424610	Y	425	1	425	100	425	1	425	100	100	0	|||hypothetical protein|T. thermophilia|chr_0|8254671|47	7.6e-228
47.m00189	TTHERM_00424600	47.m00189	TTHERM_00424600	Y	192	1	192	100	192	1	192	100	100	0	|||hypothetical protein|T. thermophilia|chr_0|8254671|47	1.6e-99
47.m00188	TTHERM_00424590	47.m00188	TTHERM_00424590	Y	292	1	292	100	292	1	292	100	100	0	|||hypothetical protein|T. thermophilia|chr_0|8254671|47	4.3e-154
47.m00187	TTHERM_00424580	47.m00187	TTHERM_00424580	Y	1256	1	1256	100	1256	1	1256	100	100	0	|||hypothetical protein|T. thermophilia|chr_0|8254671|47	0
47.m00186	TTHERM_00424570	47.m00186	TTHERM_00424570	Y	865	1	865	100	865	1	865	100	100	0	|||hypothetical protein|T. thermophilia|chr_0|8254671|47	0
47.m00185	TTHERM_00424560	47.m00185	TTHERM_00424560	Y	606	1	606	100	606	1	606	100	100	0	|||hypothetical protein|T. thermophilia|chr_0|8254671|47	0
47.m00184	TTHERM_00424550	47.m00184	TTHERM_00424550	Y	600	1	600	100	600	1	600	100	100	0	|||hypothetical protein|T. thermophilia|chr_0|8254671|47	0
47.m00183	TTHERM_00424540	47.m00183	TTHERM_00424540	Y	62	1	62	100	62	1	62	100	100	0	|||hypothetical protein|T. thermophilia|chr_0|8254671|47	8.6e-30
47.m00182	TTHERM_00424530	47.m00182	TTHERM_00424530	Y	519	1	519	100	519	1	519	100	100	0	|||hypothetical protein|T. thermophilia|chr_0|8254671|47	0
47.m00181	TTHERM_00424520	47.m00181	TTHERM_00424520	Y	795	1	795	100	795	1	795	100	100	0	|||hypothetical protein|T. thermophilia|chr_0|8254671|47	0
47.m00180	TTHERM_00424510	47.m00180	TTHERM_00424510	Y	162	1	162	100	162	1	162	100	100	0	|||hypothetical protein|T. thermophilia|chr_0|8254671|47	2.1e-81
47.m00179	TTHERM_00424500	47.m00179	TTHERM_00424500	Y	456	1	456	100	456	1	456	100	100	0	|||J immobilization antigen-related|T. thermophilia|chr_0|8254671|47	2e-259
47.m00178	TTHERM_00424490	47.m00178	TTHERM_00424490	Y	56	1	56	100	56	1	56	100	100	0	|||hypothetical protein|T. thermophilia|chr_0|8254671|47	1.2e-25
47.m00177	TTHERM_00424480	47.m00177	TTHERM_00424480	Y	454	1	454	100	454	1	454	100	100	0	|||J immobilization antigen-related|T. thermophilia|chr_0|8254671|47	7.6e-260
47.m00176	TTHERM_00424470	47.m00176	TTHERM_00424470	Y	524	1	524	100	524	1	524	100	100	0	|||hypothetical protein|T. thermophilia|chr_0|8254671|47	0
47.m00175	TTHERM_00424460	47.m00175	TTHERM_00424460	Y	381	1	381	100	381	1	381	100	100	0	|||hypothetical protein|T. thermophilia|chr_0|8254671|47	6.1e-203
47.m00174	TTHERM_00424450	47.m00174	TTHERM_00424450	Y	124	1	124	100	124	1	124	100	100	0	|||hypothetical protein|T. thermophilia|chr_0|8254671|47	4.1e-62
47.m00173	TTHERM_00424440	47.m00173	TTHERM_00424440	Y	1122	1	1122	100	1122	1	1122	100	100	0	|||hypothetical protein|T. thermophilia|chr_0|8254671|47	0
47.m00172	TTHERM_00424430	47.m00172	TTHERM_00424430	Y	718	1	718	100	718	1	718	100	100	0	|||hypothetical protein|T. thermophilia|chr_0|8254671|47	0
47.m00171	TTHERM_00424420	47.m00171	TTHERM_00424420	Y	56	1	56	100	56	1	56	100	100	0	|||hypothetical protein|T. thermophilia|chr_0|8254671|47	9.2e-26
47.m00170	TTHERM_00424410	47.m00170	TTHERM_00424410	Y	1230	1	1230	100	1230	1	1230	100	100	0	|||hypothetical protein|T. thermophilia|chr_0|8254671|47	0
47.m00168	TTHERM_00423400	47.m00168	TTHERM_00423400	Y	51	1	51	100	51	1	51	100	100	0	|||hypothetical protein|T. thermophilia|chr_0|8254671|47	6.7e-23
47.m00167	TTHERM_00423390	47.m00167	TTHERM_00423390	Y	1290	1	1290	100	1290	1	1290	100	100	0	|||ABC transporter family protein|T. thermophilia|chr_0|8254671|47	0
47.m00165	TTHERM_00423370	47.m00165	TTHERM_00423370	Y	1874	1	1874	100	1874	1	1874	100	100	0	|||myosin|T. thermophilia|chr_0|8254671|47	0
47.m00164	TTHERM_00423360	47.m00164	TTHERM_00423360	Y	409	1	409	100	409	1	409	100	100	0	|||hypothetical protein|T. thermophilia|chr_0|8254671|47	1.3e-218
47.m00163	TTHERM_00423350	47.m00163	TTHERM_00423350	Y	407	1	407	100	407	1	407	100	100	0	|||hypothetical protein|T. thermophilia|chr_0|8254671|47	3.5e-216
47.m00162	TTHERM_00423340	47.m00162	TTHERM_00423340	Y	406	1	406	100	406	1	406	100	100	0	|||hypothetical protein|T. thermophilia|chr_0|8254671|47	3.7e-219
47.m00160	TTHERM_00423320	47.m00160	TTHERM_00423320	Y	137	1	137	100	137	1	137	100	100	0	|||hypothetical protein|T. thermophilia|chr_0|8254671|47	5.9e-70
47.m00159	TTHERM_00423310	47.m00159	TTHERM_00423310	Y	715	1	715	100	715	1	715	100	100	0	|||Chlamydial polymorphic outer membrane protein repeat containing protein|T. thermophilia|chr_0|8254671|47	0
47.m00158	TTHERM_00423300	47.m00158	TTHERM_00423300	Y	469	1	469	100	469	1	469	100	100	0	|||hypothetical protein|T. thermophilia|chr_0|8254671|47	1.2e-247
47.m00157	TTHERM_00423290	47.m00157	TTHERM_00423290	Y	801	1	801	100	801	1	801	100	100	0	|||Leucine Rich Repeat family protein|T. thermophilia|chr_0|8254671|47	0
47.m00154	TTHERM_00423260	47.m00154	TTHERM_00423260	Y	66	1	66	100	66	1	66	100	100	0	|||hypothetical protein|T. thermophilia|chr_0|8254671|47	2.7e-33
47.m00151	TTHERM_00422240	47.m00151	TTHERM_00422240	Y	66	1	66	100	66	1	66	100	100	0	|||hypothetical protein|T. thermophilia|chr_0|8254671|47	3.5e-33
47.m00149	TTHERM_00422220	47.m00149	TTHERM_00422220	Y	328	1	328	100	328	1	328	100	100	0	|||hypothetical protein|T. thermophilia|chr_0|8254671|47	4.2e-179
47.m00148	TTHERM_00422210	47.m00148	TTHERM_00422210	Y	82	1	82	100	82	1	82	100	100	0	|||hypothetical protein|T. thermophilia|chr_0|8254671|47	2.2e-40
469.m00006	TTHERM_01564120	469.m00006	TTHERM_01564120	Y	388	1	388	100	388	1	388	100	100	0	|||Protein kinase domain containing protein|T. thermophilia|chr_0|8254784|469	8.1e-208
469.m00004	TTHERM_01563110	469.m00004	TTHERM_01563110	Y	825	1	825	100	825	1	825	100	100	0	|||hypothetical protein|T. thermophilia|chr_0|8254784|469	0
468.m00010	TTHERM_01562110	468.m00010	TTHERM_01562110	Y	372	1	372	100	372	1	372	100	100	0	|||hypothetical protein|T. thermophilia|chr_0|8254509|468	2.6e-195
468.m00009	TTHERM_01562100	468.m00009	TTHERM_01562100	Y	47	1	47	100	47	1	47	100	100	0	|||hypothetical protein|T. thermophilia|chr_0|8254509|468	3.3e-21
468.m00008	TTHERM_01562090	468.m00008	TTHERM_01562090	Y	53	1	53	100	53	1	53	100	100	0	|||hypothetical protein|T. thermophilia|chr_0|8254509|468	1.7e-24
468.m00007	TTHERM_01562080	468.m00007	TTHERM_01562080	Y	45	1	45	100	45	1	45	100	100	0	|||hypothetical protein|T. thermophilia|chr_0|8254509|468	1e-19
468.m00006	TTHERM_01562070	468.m00006	TTHERM_01562070	Y	72	1	72	100	72	1	72	100	100	0	|||hypothetical protein|T. thermophilia|chr_0|8254509|468	2.7e-33
467.m00010	TTHERM_01561070	467.m00010	TTHERM_01561070	Y	95	1	95	100	95	1	95	100	100	0	|||hypothetical protein|T. thermophilia|chr_0|8253977|467	5.3e-46
467.m00009	TTHERM_01561060	467.m00009	TTHERM_01561060	Y	176	1	176	100	176	1	176	100	100	0	|||hypothetical protein|T. thermophilia|chr_0|8253977|467	4.4e-97
467.m00007	TTHERM_01561040	467.m00007	TTHERM_01561040	Y	331	1	331	100	331	1	331	100	100	0	|||hypothetical protein|T. thermophilia|chr_0|8253977|467	2.8e-182
466.m00006	TTHERM_01558030	466.m00006	TTHERM_01558030	Y	122	1	122	100	122	1	122	100	100	0	|||hypothetical protein|T. thermophilia|chr_0|8254809|466	2e-60
466.m00005	TTHERM_01558020	466.m00005	TTHERM_01558020	Y	336	1	336	100	336	1	336	100	100	0	|||hypothetical protein|T. thermophilia|chr_0|8254809|466	2.5e-174
465.m00005	TTHERM_01557010	465.m00005	TTHERM_01557010	Y	41	1	41	100	41	1	41	100	100	0	|||hypothetical protein|T. thermophilia|chr_0|8254490|465	8.1e-18
464.m00006	TTHERM_01556000	464.m00006	TTHERM_01556000	Y	109	1	109	100	109	1	109	100	100	0	|||hypothetical protein|T. thermophilia|chr_0|8254738|464	2.2e-54
464.m00005	TTHERM_01555990	464.m00005	TTHERM_01555990	Y	78	1	78	100	78	1	78	100	100	0	|||hypothetical protein|T. thermophilia|chr_0|8254738|464	3.3e-37
463.m00004	TTHERM_01553990	463.m00004	TTHERM_01553990	Y	508	1	508	100	508	1	508	100	100	0	|||hypothetical protein|T. thermophilia|chr_0|8254727|463	2.8e-278
463.m00003	TTHERM_01553980	463.m00003	TTHERM_01553980	Y	2368	1	2368	100	2368	1	2368	100	100	0	|||hypothetical protein|T. thermophilia|chr_0|8254727|463	0
462.m00006	TTHERM_01552980	462.m00006	TTHERM_01552980	Y	41	1	41	100	41	1	41	100	100	0	|||hypothetical protein|T. thermophilia|chr_0|8254791|462	2.2e-17
461.m00005	TTHERM_01550960	461.m00005	TTHERM_01550960	Y	157	1	157	100	157	1	157	100	100	0	|||hypothetical protein|T. thermophilia|chr_0|8254735|461	5.2e-78
461.m00004	TTHERM_01550950	461.m00004	TTHERM_01550950	Y	234	1	234	100	234	1	234	100	100	0	|||hypothetical protein|T. thermophilia|chr_0|8254735|461	2.6e-124
460.m00013	TTHERM_01549940	460.m00013	TTHERM_01549940	Y	432	1	432	100	432	1	432	100	100	0	|||hypothetical protein|T. thermophilia|chr_0|8254789|460	3e-233
460.m00011	TTHERM_01549920	460.m00011	TTHERM_01549920	Y	71	1	71	100	71	1	71	100	100	0	|||hypothetical protein|T. thermophilia|chr_0|8254789|460	6.3e-34
460.m00008	TTHERM_01548900	460.m00008	TTHERM_01548900	Y	70	1	70	100	70	1	70	100	100	0	|||hypothetical protein|T. thermophilia|chr_0|8254789|460	1.9e-32
459.m00010	TTHERM_01547900	459.m00010	TTHERM_01547900	Y	321	1	321	100	321	1	321	100	100	0	|||hypothetical protein|T. thermophilia|chr_0|8254721|459	4.9e-178
459.m00009	TTHERM_01547890	459.m00009	TTHERM_01547890	Y	42	1	42	100	42	1	42	100	100	0	|||hypothetical protein|T. thermophilia|chr_0|8254721|459	8.1e-18
459.m00008	TTHERM_01547880	459.m00008	TTHERM_01547880	Y	111	1	111	100	111	1	111	100	100	0	|||hypothetical protein|T. thermophilia|chr_0|8254721|459	1e-56
459.m00007	TTHERM_01547870	459.m00007	TTHERM_01547870	Y	70	1	70	100	70	1	70	100	100	0	|||hypothetical protein|T. thermophilia|chr_0|8254721|459	1.5e-34
459.m00006	TTHERM_01547860	459.m00006	TTHERM_01547860	Y	621	1	621	100	621	1	621	100	100	0	|||hypothetical protein|T. thermophilia|chr_0|8254721|459	0
458.m00006	TTHERM_01546860	458.m00006	TTHERM_01546860	Y	1812	1	1812	100	1812	1	1812	100	100	0	|||SNF2 family N-terminal domain containing protein|T. thermophilia|chr_0|8254265|458	0
458.m00005	TTHERM_01546850	458.m00005	TTHERM_01546850	Y	340	1	340	100	340	1	340	100	100	0	|||hypothetical protein|T. thermophilia|chr_0|8254265|458	7.7e-180
458.m00004	TTHERM_01546840	458.m00004	TTHERM_01546840	Y	104	1	104	100	104	1	104	100	100	0	|||hypothetical protein|T. thermophilia|chr_0|8254265|458	6.8e-53
457.m00007	TTHERM_01545830	457.m00007	TTHERM_01545830	Y	169	1	169	100	169	1	169	100	100	0	|||hypothetical protein|T. thermophilia|chr_0|8253976|457	3.7e-84
457.m00006	TTHERM_01545800	457.m00006	TTHERM_01545800	Y	268	1	268	100	268	1	268	100	100	0	|||hypothetical protein|T. thermophilia|chr_0|8253976|457	7.4e-143
457.m00005	TTHERM_01545790	457.m00005	TTHERM_01545790	Y	835	1	835	100	835	1	835	100	100	0	|||hypothetical protein|T. thermophilia|chr_0|8253976|457	0
456.m00004	TTHERM_01543780	456.m00004	TTHERM_01543780	Y	61	1	61	100	61	1	61	100	100	0	|||hypothetical protein|T. thermophilia|chr_0|8253971|456	2.3e-29
455.m00005	TTHERM_01542770	455.m00005	TTHERM_01542770	Y	668	1	668	100	668	1	668	100	100	0	|||translation initiation factor eIF-5A family protein|T. thermophilia|chr_0|8254821|455	0
454.m00008	TTHERM_01541760	454.m00008	TTHERM_01541760	Y	305	1	305	100	305	1	305	100	100	0	|||hypothetical protein|T. thermophilia|chr_0|8254704|454	3.6e-157
454.m00007	TTHERM_01541750	454.m00007	TTHERM_01541750	Y	1029	1	1029	100	1029	1	1029	100	100	0	|||Protein kinase domain containing protein|T. thermophilia|chr_0|8254704|454	0
454.m00005	TTHERM_01541730	454.m00005	TTHERM_01541730	Y	62	1	62	100	62	1	62	100	100	0	|||hypothetical protein|T. thermophilia|chr_0|8254704|454	5.3e-30
452.m00006	TTHERM_01539710	452.m00006	TTHERM_01539710	Y	862	1	862	100	862	1	862	100	100	0	|||hypothetical protein|T. thermophilia|chr_0|8254762|452	0
450.m00007	TTHERM_01537650	450.m00007	TTHERM_01537650	Y	112	1	112	100	112	1	112	100	100	0	|||hypothetical protein|T. thermophilia|chr_0|8254625|450	1.5e-57
450.m00005	TTHERM_01536640	450.m00005	TTHERM_01536640	Y	611	1	611	100	611	1	611	100	100	0	|||hypothetical protein|T. thermophilia|chr_0|8254625|450	0
449.m00006	TTHERM_01534630	449.m00006	TTHERM_01534630	Y	43	1	43	100	43	1	43	100	100	0	|||hypothetical protein|T. thermophilia|chr_0|8254633|449	7.1e-19
447.m00010	TTHERM_01532570	447.m00010	TTHERM_01532570	Y	161	1	161	100	161	1	161	100	100	0	|||hypothetical protein|T. thermophilia|chr_0|8254624|447	2.1e-83
447.m00009	TTHERM_01532560	447.m00009	TTHERM_01532560	Y	1743	1	1743	100	1743	1	1743	100	100	0	|||hypothetical protein|T. thermophilia|chr_0|8254624|447	0
447.m00006	TTHERM_01530550	447.m00006	TTHERM_01530550	Y	52	1	52	100	52	1	52	100	100	0	|||hypothetical protein|T. thermophilia|chr_0|8254624|447	2.8e-24
446.m00005	TTHERM_01529540	446.m00005	TTHERM_01529540	Y	834	1	834	100	834	1	834	100	100	0	|||hypothetical protein|T. thermophilia|chr_0|8254623|446	0
445.m00010	TTHERM_01528530	445.m00010	TTHERM_01528530	Y	1455	1	1455	100	1455	1	1455	100	100	0	|||hypothetical protein|T. thermophilia|chr_0|8254305|445	0
445.m00007	TTHERM_01528500	445.m00007	TTHERM_01528500	Y	220	1	220	100	220	1	220	100	100	0	|||hypothetical protein|T. thermophilia|chr_0|8254305|445	2.7e-113
444.m00010	TTHERM_01527490	444.m00010	TTHERM_01527490	Y	382	1	382	100	382	1	382	100	100	0	|||hypothetical protein|T. thermophilia|chr_0|8254250|444	7.9e-210
444.m00009	TTHERM_01527480	444.m00009	TTHERM_01527480	Y	138	1	138	100	138	1	138	100	100	0	|||hypothetical protein|T. thermophilia|chr_0|8254250|444	9.7e-70
444.m00008	TTHERM_01527470	444.m00008	TTHERM_01527470	Y	331	1	331	100	331	1	331	100	100	0	|||hypothetical protein|T. thermophilia|chr_0|8254250|444	5.9e-173
444.m00007	TTHERM_01527460	444.m00007	TTHERM_01527460	Y	251	1	251	100	251	1	251	100	100	0	|||hypothetical protein|T. thermophilia|chr_0|8254250|444	2e-133
444.m00006	TTHERM_01527450	444.m00006	TTHERM_01527450	Y	1289	1	1289	100	1289	1	1289	100	100	0	|||hypothetical protein|T. thermophilia|chr_0|8254250|444	0
443.m00004	TTHERM_01526450	443.m00004	TTHERM_01526450	Y	2063	1	2063	100	2063	1	2063	100	100	0	|||Chlamydial polymorphic outer membrane protein repeat containing protein|T. thermophilia|chr_0|8254357|443	0
443.m00003	TTHERM_01526440	443.m00003	TTHERM_01526440	Y	1464	1	1464	100	1464	1	1464	100	100	0	|||hypothetical protein|T. thermophilia|chr_0|8254357|443	0
442.m00007	TTHERM_01525430	442.m00007	TTHERM_01525430	Y	511	1	511	100	511	1	511	100	100	0	|||conserved hypothetical protein|T. thermophilia|chr_0|8254129|442	1.6e-266
442.m00005	TTHERM_01524420	442.m00005	TTHERM_01524420	Y	68	1	68	100	68	1	68	100	100	0	|||hypothetical protein|T. thermophilia|chr_0|8254129|442	5.7e-33
441.m00007	TTHERM_01523410	441.m00007	TTHERM_01523410	Y	512	1	512	100	512	1	512	100	100	0	|||GCC2 and GCC3 family protein|T. thermophilia|chr_0|8253853|441	8.6e-291
440.m00007	TTHERM_01522380	440.m00007	TTHERM_01522380	Y	1033	1	1033	100	1033	1	1033	100	100	0	|||GCC2 and GCC3 family protein|T. thermophilia|chr_0|8254628|440	0
440.m00006	TTHERM_01522370	440.m00006	TTHERM_01522370	Y	41	1	41	100	41	1	41	100	100	0	|||hypothetical protein|T. thermophilia|chr_0|8254628|440	2.2e-17
439.m00006	TTHERM_01520340	439.m00006	TTHERM_01520340	Y	62	1	62	100	62	1	62	100	100	0	|||hypothetical protein|T. thermophilia|chr_0|8253970|439	1.4e-29
438.m00004	TTHERM_01519330	438.m00004	TTHERM_01519330	Y	1819	1	1819	100	1819	1	1819	100	100	0	|||hypothetical protein|T. thermophilia|chr_0|8254687|438	0
437.m00004	TTHERM_01516340	437.m00004	TTHERM_01516340	Y	156	1	156	100	156	1	156	100	100	0	|||hypothetical protein|T. thermophilia|chr_0|8253931|437	4.1e-78
436.m00010	TTHERM_01514340	436.m00010	TTHERM_01514340	Y	162	1	162	100	162	1	162	100	100	0	|||conserved hypothetical protein|T. thermophilia|chr_0|8254553|436	6.1e-84
436.m00009	TTHERM_01514330	436.m00009	TTHERM_01514330	Y	230	1	230	100	230	1	230	100	100	0	|||hypothetical protein|T. thermophilia|chr_0|8254553|436	7.5e-118
436.m00008	TTHERM_01514320	436.m00008	TTHERM_01514320	Y	334	1	334	100	334	1	334	100	100	0	|||Uncharacterized protein family UPF0016 containing protein|T. thermophilia|chr_0|8254553|436	2.9e-173
436.m00007	TTHERM_01514310	436.m00007	TTHERM_01514310	Y	913	1	913	100	913	1	913	100	100	0	|||hypothetical protein|T. thermophilia|chr_0|8254553|436	0
435.m00014	TTHERM_01513280	435.m00014	TTHERM_01513280	Y	506	1	506	100	506	1	506	100	100	0	|||Protein kinase domain containing protein|T. thermophilia|chr_0|8253807|435	7.9e-281
435.m00012	TTHERM_01513260	435.m00012	TTHERM_01513260	Y	433	1	433	100	433	1	433	100	100	0	|||hypothetical protein|T. thermophilia|chr_0|8253807|435	5e-240
435.m00011	TTHERM_01513250	435.m00011	TTHERM_01513250	Y	379	1	379	100	379	1	379	100	100	0	|||hypothetical protein|T. thermophilia|chr_0|8253807|435	1.5e-206
435.m00010	TTHERM_01513240	435.m00010	TTHERM_01513240	Y	44	1	44	100	44	1	44	100	100	0	|||hypothetical protein|T. thermophilia|chr_0|8253807|435	1.8e-20
435.m00009	TTHERM_01513230	435.m00009	TTHERM_01513230	Y	49	1	49	100	49	1	49	100	100	0	|||hypothetical protein|T. thermophilia|chr_0|8253807|435	4.7e-22
434.m00012	TTHERM_01512230	434.m00012	TTHERM_01512230	Y	169	1	169	100	169	1	169	100	100	0	|||hypothetical protein|T. thermophilia|chr_0|8254152|434	2.7e-90
434.m00011	TTHERM_01512220	434.m00011	TTHERM_01512220	Y	857	1	857	100	857	1	857	100	100	0	|||von Willebrand factor type A domain containing protein|T. thermophilia|chr_0|8254152|434	0
434.m00010	TTHERM_01512210	434.m00010	TTHERM_01512210	Y	181	1	181	100	181	1	181	100	100	0	|||hypothetical protein|T. thermophilia|chr_0|8254152|434	5.8e-95
434.m00008	TTHERM_01511200	434.m00008	TTHERM_01511200	Y	51	1	51	100	51	1	51	100	100	0	|||hypothetical protein|T. thermophilia|chr_0|8254152|434	3.7e-22
434.m00007	TTHERM_01511190	434.m00007	TTHERM_01511190	Y	91	1	91	100	91	1	91	100	100	0	|||hypothetical protein|T. thermophilia|chr_0|8254152|434	1.4e-45
432.m00010	TTHERM_01509180	432.m00010	TTHERM_01509180	Y	175	1	175	100	175	1	175	100	100	0	|||hypothetical protein|T. thermophilia|chr_0|8254655|432	1e-90
432.m00009	TTHERM_01509170	432.m00009	TTHERM_01509170	Y	207	1	207	100	207	1	207	100	100	0	|||hypothetical protein|T. thermophilia|chr_0|8254655|432	4.2e-108
432.m00007	TTHERM_01508160	432.m00007	TTHERM_01508160	Y	715	1	715	100	715	1	715	100	100	0	|||Helicase conserved C-terminal domain containing protein|T. thermophilia|chr_0|8254655|432	0
432.m00006	TTHERM_01508150	432.m00006	TTHERM_01508150	Y	187	1	187	100	187	1	187	100	100	0	|||hypothetical protein|T. thermophilia|chr_0|8254655|432	6.1e-100
431.m00011	TTHERM_01507140	431.m00011	TTHERM_01507140	Y	568	1	568	100	568	1	568	100	100	0	|||hypothetical protein|T. thermophilia|chr_0|8254139|431	4.4e-303
431.m00010	TTHERM_01507130	431.m00010	TTHERM_01507130	Y	737	1	737	100	737	1	737	100	100	0	|||hypothetical protein|T. thermophilia|chr_0|8254139|431	0
431.m00009	TTHERM_01507120	431.m00009	TTHERM_01507120	Y	102	1	102	100	102	1	102	100	100	0	|||hypothetical protein|T. thermophilia|chr_0|8254139|431	6.3e-50
431.m00008	TTHERM_01507110	431.m00008	TTHERM_01507110	Y	654	1	654	100	654	1	654	100	100	0	|||Sec1 family protein|T. thermophilia|chr_0|8254139|431	0
429.m00008	TTHERM_01504080	429.m00008	TTHERM_01504080	Y	486	1	486	100	486	1	486	100	100	0	|||hypothetical protein|T. thermophilia|chr_0|8254790|429	2.9e-260
429.m00007	TTHERM_01504070	429.m00007	TTHERM_01504070	Y	696	1	696	100	696	1	696	100	100	0	|||hypothetical protein|T. thermophilia|chr_0|8254790|429	0
429.m00006	TTHERM_01504060	429.m00006	TTHERM_01504060	Y	259	1	259	100	259	1	259	100	100	0	|||Protein kinase domain containing protein|T. thermophilia|chr_0|8254790|429	3.5e-136
428.m00006	TTHERM_01503050	428.m00006	TTHERM_01503050	Y	641	1	641	100	641	1	641	100	100	0	|||hypothetical protein|T. thermophilia|chr_0|8254710|428	0
428.m00005	TTHERM_01503040	428.m00005	TTHERM_01503040	Y	542	1	542	100	542	1	542	100	100	0	|||hypothetical protein|T. thermophilia|chr_0|8254710|428	0
428.m00004	TTHERM_01503030	428.m00004	TTHERM_01503030	Y	232	1	232	100	232	1	232	100	100	0	|||hypothetical protein|T. thermophilia|chr_0|8254710|428	1.8e-125
427.m00008	TTHERM_01502030	427.m00008	TTHERM_01502030	Y	191	1	191	100	191	1	191	100	100	0	|||hypothetical protein|T. thermophilia|chr_0|8254372|427	4.2e-101
427.m00006	TTHERM_01502010	427.m00006	TTHERM_01502010	Y	646	1	646	100	646	1	646	100	100	0	|||Protein kinase domain containing protein|T. thermophilia|chr_0|8254372|427	0
426.m00009	TTHERM_01500990	426.m00009	TTHERM_01500990	Y	410	1	410	100	410	1	410	100	100	0	|||hypothetical protein|T. thermophilia|chr_0|8254480|426	4.8e-219
426.m00008	TTHERM_01500980	426.m00008	TTHERM_01500980	Y	226	1	226	100	226	1	226	100	100	0	|||hypothetical protein|T. thermophilia|chr_0|8254480|426	3.3e-117
426.m00006	TTHERM_01500960	426.m00006	TTHERM_01500960	Y	1448	1	1448	100	1448	1	1448	100	100	0	|||hypothetical protein|T. thermophilia|chr_0|8254480|426	0
425.m00016	TTHERM_01499960	425.m00016	TTHERM_01499960	Y	257	1	257	100	257	1	257	100	100	0	|||hypothetical protein|T. thermophilia|chr_0|8254692|425	7.6e-141
425.m00015	TTHERM_01499950	425.m00015	TTHERM_01499950	Y	204	1	204	100	204	1	204	100	100	0	|||hypothetical protein|T. thermophilia|chr_0|8254692|425	1.8e-109
425.m00014	TTHERM_01499940	425.m00014	TTHERM_01499940	Y	156	1	156	100	156	1	156	100	100	0	|||hypothetical protein|T. thermophilia|chr_0|8254692|425	4.2e-85
425.m00013	TTHERM_01499930	425.m00013	TTHERM_01499930	Y	231	1	231	100	231	1	231	100	100	0	|||hypothetical protein|T. thermophilia|chr_0|8254692|425	9.4e-127
425.m00012	TTHERM_01499920	425.m00012	TTHERM_01499920	Y	336	1	336	100	336	1	336	100	100	0	|||hypothetical protein|T. thermophilia|chr_0|8254692|425	1.7e-184
425.m00011	TTHERM_01499910	425.m00011	TTHERM_01499910	Y	244	1	244	100	244	1	244	100	100	0	|||hypothetical protein|T. thermophilia|chr_0|8254692|425	1.8e-132
425.m00010	TTHERM_01499900	425.m00010	TTHERM_01499900	Y	173	1	173	100	173	1	173	100	100	0	|||hypothetical protein|T. thermophilia|chr_0|8254692|425	1.6e-92
425.m00009	TTHERM_01499890	425.m00009	TTHERM_01499890	Y	241	1	241	100	241	1	241	100	100	0	|||hypothetical protein|T. thermophilia|chr_0|8254692|425	2.1e-131
424.m00011	TTHERM_01498880	424.m00011	TTHERM_01498880	Y	91	1	91	100	91	1	91	100	100	0	|||hypothetical protein|T. thermophilia|chr_0|8254465|424	4.1e-46
424.m00010	TTHERM_01498870	424.m00010	TTHERM_01498870	Y	68	1	68	100	68	1	68	100	100	0	|||hypothetical protein|T. thermophilia|chr_0|8254465|424	8.4e-32
424.m00008	TTHERM_01498820	424.m00008	TTHERM_01498820	Y	267	1	267	100	267	1	267	100	100	0	|||hypothetical protein|T. thermophilia|chr_0|8254465|424	1.2e-140
424.m00007	TTHERM_01498810	424.m00007	TTHERM_01498810	Y	221	1	221	100	221	1	221	100	100	0	|||hypothetical protein|T. thermophilia|chr_0|8254465|424	3.6e-118
422.m00006	TTHERM_01496790	422.m00006	TTHERM_01496790	Y	562	1	562	100	562	1	562	100	100	0	|||Protein kinase domain containing protein|T. thermophilia|chr_0|8253848|422	8.8e-298
422.m00004	TTHERM_01496770	422.m00004	TTHERM_01496770	Y	60	1	60	100	60	1	60	100	100	0	|||hypothetical protein|T. thermophilia|chr_0|8253848|422	3.3e-28
421.m00004	TTHERM_01495770	421.m00004	TTHERM_01495770	Y	1726	1	1726	100	1726	1	1726	100	100	0	|||hypothetical protein|T. thermophilia|chr_0|8254559|421	0
421.m00003	TTHERM_01495760	421.m00003	TTHERM_01495760	Y	1339	1	1339	100	1339	1	1339	100	100	0	|||hypothetical protein|T. thermophilia|chr_0|8254559|421	0
420.m00006	TTHERM_01494760	420.m00006	TTHERM_01494760	Y	107	1	107	100	107	1	107	100	100	0	|||hypothetical protein|T. thermophilia|chr_0|8254758|420	9.7e-54
420.m00005	TTHERM_01494750	420.m00005	TTHERM_01494750	Y	77	1	77	100	77	1	77	100	100	0	|||hypothetical protein|T. thermophilia|chr_0|8254758|420	3.8e-36
420.m00004	TTHERM_01494740	420.m00004	TTHERM_01494740	Y	545	1	545	100	545	1	545	100	100	0	|||Protein kinase domain containing protein|T. thermophilia|chr_0|8254758|420	1.2e-293
419.m00007	TTHERM_01493730	419.m00007	TTHERM_01493730	Y	41	1	41	100	41	1	41	100	100	0	|||hypothetical protein|T. thermophilia|chr_0|8254723|419	1.3e-17
418.m00008	TTHERM_01490730	418.m00008	TTHERM_01490730	Y	399	1	399	100	399	1	399	100	100	0	|||hypothetical protein|T. thermophilia|chr_0|8254230|418	7.6e-228
417.m00006	TTHERM_01488710	417.m00006	TTHERM_01488710	Y	351	1	351	100	351	1	351	100	100	0	|||hypothetical protein|T. thermophilia|chr_0|8254668|417	4.4e-193
417.m00005	TTHERM_01488700	417.m00005	TTHERM_01488700	Y	706	1	706	100	706	1	706	100	100	0	|||hypothetical protein|T. thermophilia|chr_0|8254668|417	0
416.m00011	TTHERM_01485700	416.m00011	TTHERM_01485700	Y	47	1	47	100	47	1	47	100	100	0	|||hypothetical protein|T. thermophilia|chr_0|8254526|416	6.9e-21
416.m00010	TTHERM_01485690	416.m00010	TTHERM_01485690	Y	62	1	62	100	62	1	62	100	100	0	|||hypothetical protein|T. thermophilia|chr_0|8254526|416	3.7e-29
416.m00009	TTHERM_01485680	416.m00009	TTHERM_01485680	Y	148	1	148	100	148	1	148	100	100	0	|||hypothetical protein|T. thermophilia|chr_0|8254526|416	3.6e-79
416.m00008	TTHERM_01485670	416.m00008	TTHERM_01485670	Y	167	1	167	100	167	1	167	100	100	0	|||hypothetical protein|T. thermophilia|chr_0|8254526|416	7.3e-88
415.m00012	TTHERM_01483650	415.m00012	TTHERM_01483650	Y	46	1	46	100	46	1	46	100	100	0	|||hypothetical protein|T. thermophilia|chr_0|8254759|415	6.9e-21
415.m00011	TTHERM_01483640	415.m00011	TTHERM_01483640	Y	179	1	179	100	179	1	179	100	100	0	|||hypothetical protein|T. thermophilia|chr_0|8254759|415	6.7e-94
415.m00010	TTHERM_01483630	415.m00010	TTHERM_01483630	Y	812	1	812	100	812	1	812	100	100	0	|||Protein kinase domain containing protein|T. thermophilia|chr_0|8254759|415	0
415.m00008	TTHERM_01482620	415.m00008	TTHERM_01482620	Y	51	1	51	100	51	1	51	100	100	0	|||hypothetical protein|T. thermophilia|chr_0|8254759|415	6.7e-23
414.m00010	TTHERM_01481600	414.m00010	TTHERM_01481600	Y	629	1	629	100	629	1	629	100	100	0	|||hypothetical protein|T. thermophilia|chr_0|8254750|414	0
414.m00009	TTHERM_01481590	414.m00009	TTHERM_01481590	Y	754	1	754	100	754	1	754	100	100	0	|||hypothetical protein|T. thermophilia|chr_0|8254750|414	0
413.m00012	TTHERM_01478590	413.m00012	TTHERM_01478590	Y	1232	1	1232	100	1232	1	1232	100	100	0	|||hypothetical protein|T. thermophilia|chr_0|8254787|413	0
413.m00011	TTHERM_01478580	413.m00011	TTHERM_01478580	Y	115	1	115	100	115	1	115	100	100	0	|||hypothetical protein|T. thermophilia|chr_0|8254787|413	3.1e-57
413.m00010	TTHERM_01478570	413.m00010	TTHERM_01478570	Y	407	1	407	100	407	1	407	100	100	0	|||von Willebrand factor type A domain containing protein|T. thermophilia|chr_0|8254787|413	1.7e-216
413.m00007	TTHERM_01478540	413.m00007	TTHERM_01478540	Y	1213	1	1213	100	1213	1	1213	100	100	0	|||hypothetical protein|T. thermophilia|chr_0|8254787|413	0
412.m00006	TTHERM_01476530	412.m00006	TTHERM_01476530	Y	611	1	611	100	611	1	611	100	100	0	|||von Willebrand factor type A domain containing protein|T. thermophilia|chr_0|8254561|412	0
412.m00005	TTHERM_01476520	412.m00005	TTHERM_01476520	Y	133	1	133	100	133	1	133	100	100	0	|||hypothetical protein|T. thermophilia|chr_0|8254561|412	2.4e-66
411.m00003	TTHERM_01475510	411.m00003	TTHERM_01475510	Y	44	1	44	100	44	1	44	100	100	0	|||hypothetical protein|T. thermophilia|chr_0|8254562|411	7.1e-19
410.m00008	TTHERM_01474510	410.m00008	TTHERM_01474510	Y	403	1	403	100	403	1	403	100	100	0	|||hypothetical protein|T. thermophilia|chr_0|8254482|410	1.5e-213
410.m00006	TTHERM_01474490	410.m00006	TTHERM_01474490	Y	1998	1	1998	100	1998	1	1998	100	100	0	|||Mitochondrial carrier protein|T. thermophilia|chr_0|8254482|410	0
410.m00005	TTHERM_01474480	410.m00005	TTHERM_01474480	Y	482	1	482	100	482	1	482	100	100	0	|||Protein kinase domain containing protein|T. thermophilia|chr_0|8254482|410	2.9e-258
41.m00325	TTHERM_00390220	41.m00325	TTHERM_00390220	Y	190	1	190	100	190	1	190	100	100	0	|||hypothetical protein|T. thermophilia|chr_0|8254587|41	2.3e-100
41.m00324	TTHERM_00390210	41.m00324	TTHERM_00390210	Y	667	1	667	100	667	1	667	100	100	0	|||Major Facilitator Superfamily protein|T. thermophilia|chr_0|8254587|41	0
41.m00323	TTHERM_00390200	41.m00323	TTHERM_00390200	Y	820	1	820	100	820	1	820	100	100	0	|||hypothetical protein|T. thermophilia|chr_0|8254587|41	0
41.m00321	TTHERM_00390180	41.m00321	TTHERM_00390180	Y	604	1	604	100	604	1	604	100	100	0	|||hypothetical protein|T. thermophilia|chr_0|8254587|41	0
41.m00320	TTHERM_00390170	41.m00320	TTHERM_00390170	Y	201	1	201	100	201	1	201	100	100	0	|||hypothetical protein|T. thermophilia|chr_0|8254587|41	7.3e-104
41.m00319	TTHERM_00390160	41.m00319	TTHERM_00390160	Y	1102	1	1102	100	1102	1	1102	100	100	0	|||hypothetical protein|T. thermophilia|chr_0|8254587|41	0
41.m00318	TTHERM_00390150	41.m00318	TTHERM_00390150	Y	1379	1	1379	100	1379	1	1379	100	100	0	|||hypothetical protein|T. thermophilia|chr_0|8254587|41	0
41.m00317	TTHERM_00390140	41.m00317	TTHERM_00390140	Y	229	1	229	100	229	1	229	100	100	0	|||hypothetical protein|T. thermophilia|chr_0|8254587|41	1.3e-120
41.m00316	TTHERM_00390130	41.m00316	TTHERM_00390130	Y	1097	1	1097	100	1097	1	1097	100	100	0	|||conserved hypothetical protein|T. thermophilia|chr_0|8254587|41	0
41.m00314	TTHERM_00390110	41.m00314	TTHERM_00390110	Y	422	1	422	100	422	1	422	100	100	0	|||hydrolase, alpha/beta fold family protein|T. thermophilia|chr_0|8254587|41	2.7e-232
41.m00313	TTHERM_00390100	41.m00313	TTHERM_00390100	Y	498	1	498	100	498	1	498	100	100	0	|||hypothetical protein|T. thermophilia|chr_0|8254587|41	1.1e-267
41.m00312	TTHERM_00390090	41.m00312	TTHERM_00390090	Y	495	1	495	100	495	1	495	100	100	0	|||Protein kinase domain containing protein|T. thermophilia|chr_0|8254587|41	3.4e-264
41.m00310	TTHERM_00390070	41.m00310	TTHERM_00390070	Y	725	1	725	100	725	1	725	100	100	0	|||hypothetical protein|T. thermophilia|chr_0|8254587|41	0
41.m00309	TTHERM_00390060	41.m00309	TTHERM_00390060	Y	881	1	881	100	881	1	881	100	100	0	|||Protein kinase domain containing protein|T. thermophilia|chr_0|8254587|41	0
41.m00307	TTHERM_00390040	41.m00307	TTHERM_00390040	Y	508	1	508	100	508	1	508	100	100	0	|||eukaryotic translation initiation factor 2 gamma subunit|T. thermophilia|chr_0|8254587|41	4.9e-272
41.m00306	TTHERM_00390030	41.m00306	TTHERM_00390030	Y	289	1	289	100	289	1	289	100	100	0	|||hypothetical protein|T. thermophilia|chr_0|8254587|41	5.5e-154
41.m00305	TTHERM_00390020	41.m00305	TTHERM_00390020	Y	53	1	53	100	53	1	53	100	100	0	|||hypothetical protein|T. thermophilia|chr_0|8254587|41	1.1e-24
41.m00304	TTHERM_00390010	41.m00304	TTHERM_00390010	Y	360	1	360	100	360	1	360	100	100	0	|||hypothetical protein|T. thermophilia|chr_0|8254587|41	2.5e-190
41.m00303	TTHERM_00390000	41.m00303	TTHERM_00390000	Y	1767	1	1767	100	1767	1	1767	100	100	0	|||Protein kinase domain containing protein|T. thermophilia|chr_0|8254587|41	0
41.m00301	TTHERM_00389980	41.m00301	TTHERM_00389980	Y	282	1	282	100	282	1	282	100	100	0	|||hypothetical protein|T. thermophilia|chr_0|8254587|41	1.2e-151
41.m00300	TTHERM_00389970	41.m00300	TTHERM_00389970	Y	606	1	606	100	606	1	606	100	100	0	|||hypothetical protein|T. thermophilia|chr_0|8254587|41	0
41.m00299	TTHERM_00389960	41.m00299	TTHERM_00389960	Y	364	1	364	100	364	1	364	100	100	0	|||Ras family protein|T. thermophilia|chr_0|8254587|41	1.1e-196
41.m00298	TTHERM_00389950	41.m00298	TTHERM_00389950	Y	157	1	157	100	157	1	157	100	100	0	|||hypothetical protein|T. thermophilia|chr_0|8254587|41	2.6e-83
41.m00296	TTHERM_00389930	41.m00296	TTHERM_00389930	Y	275	1	275	100	275	1	275	100	100	0	|||KED-related|T. thermophilia|chr_0|8254587|41	8.8e-147
41.m00295	TTHERM_00389920	41.m00295	TTHERM_00389920	Y	136	1	136	100	136	1	136	100	100	0	|||hypothetical protein|T. thermophilia|chr_0|8254587|41	2.3e-68
41.m00294	TTHERM_00389910	41.m00294	TTHERM_00389910	Y	1716	1	1716	100	1716	1	1716	100	100	0	|||Protein kinase domain containing protein|T. thermophilia|chr_0|8254587|41	0
41.m00290	TTHERM_00389870	41.m00290	TTHERM_00389870	Y	1655	1	1655	100	1655	1	1655	100	100	0	|||hypothetical protein|T. thermophilia|chr_0|8254587|41	0
41.m00289	TTHERM_00389860	41.m00289	TTHERM_00389860	Y	344	1	344	100	344	1	344	100	100	0	|||conserved hypothetical protein|T. thermophilia|chr_0|8254587|41	5.6e-193
41.m00288	TTHERM_00389850	41.m00288	TTHERM_00389850	Y	156	1	156	100	156	1	156	100	100	0	|||cytidine deaminase family protein|T. thermophilia|chr_0|8254587|41	1.5e-82
41.m00287	TTHERM_00389840	41.m00287	TTHERM_00389840	Y	186	1	186	100	186	1	186	100	100	0	|||hypothetical protein|T. thermophilia|chr_0|8254587|41	1.5e-96
41.m00286	TTHERM_00389830	41.m00286	TTHERM_00389830	Y	398	1	398	100	398	1	398	100	100	0	|||adenosine deaminase|T. thermophilia|chr_0|8254587|41	2.8e-214
41.m00285	TTHERM_00389820	41.m00285	TTHERM_00389820	Y	500	1	500	100	500	1	500	100	100	0	|||hypothetical protein|T. thermophilia|chr_0|8254587|41	1.5e-268
41.m00284	TTHERM_00389810	41.m00284	TTHERM_00389810	Y	806	1	806	100	806	1	806	100	100	0	|||hypothetical protein|T. thermophilia|chr_0|8254587|41	0
41.m00283	TTHERM_00389800	41.m00283	TTHERM_00389800	Y	213	1	213	100	213	1	213	100	100	0	|||SNF7 family protein|T. thermophilia|chr_0|8254587|41	4.1e-110
41.m00281	TTHERM_00389780	41.m00281	TTHERM_00389780	Y	135	1	135	100	135	1	135	100	100	0	|||hypothetical protein|T. thermophilia|chr_0|8254587|41	1.4e-68
41.m00280	TTHERM_00389770	41.m00280	TTHERM_00389770	Y	595	1	595	100	595	1	595	100	100	0	|||hypothetical protein|T. thermophilia|chr_0|8254587|41	0
41.m00279	TTHERM_00389760	41.m00279	TTHERM_00389760	Y	872	1	872	100	872	1	872	100	100	0	|||hypothetical protein|T. thermophilia|chr_0|8254587|41	0
41.m00278	TTHERM_00389750	41.m00278	TTHERM_00389750	Y	476	1	476	100	476	1	476	100	100	0	|||hypothetical protein|T. thermophilia|chr_0|8254587|41	7e-257
41.m00276	TTHERM_00389730	41.m00276	TTHERM_00389730	Y	590	1	590	100	590	1	590	100	100	0	|||hypothetical protein|T. thermophilia|chr_0|8254587|41	0
41.m00275	TTHERM_00389720	41.m00275	TTHERM_00389720	Y	104	1	104	100	104	1	104	100	100	0	|||hypothetical protein|T. thermophilia|chr_0|8254587|41	1.1e-52
41.m00274	TTHERM_00389710	41.m00274	TTHERM_00389710	Y	53	1	53	100	53	1	53	100	100	0	|||hypothetical protein|T. thermophilia|chr_0|8254587|41	7.2e-26
41.m00273	TTHERM_00389700	41.m00273	TTHERM_00389700	Y	1779	1	1779	100	1779	1	1779	100	100	0	|||hypothetical protein|T. thermophilia|chr_0|8254587|41	0
41.m00272	TTHERM_00389690	41.m00272	TTHERM_00389690	Y	6053	1	6053	100	6053	1	6053	100	100	0	|||hypothetical protein|T. thermophilia|chr_0|8254587|41	0
41.m00271	TTHERM_00389680	41.m00271	TTHERM_00389680	Y	649	1	649	100	649	1	649	100	100	0	|||hypothetical protein|T. thermophilia|chr_0|8254587|41	0
41.m00270	TTHERM_00389670	41.m00270	TTHERM_00389670	Y	845	1	845	100	845	1	845	100	100	0	|||hypothetical protein|T. thermophilia|chr_0|8254587|41	0
41.m00268	TTHERM_00389650	41.m00268	TTHERM_00389650	Y	1209	1	1209	100	1209	1	1209	100	100	0	|||TPR Domain containing protein|T. thermophilia|chr_0|8254587|41	0
41.m00265	TTHERM_00388630	41.m00265	TTHERM_00388630	Y	1276	1	1276	100	1276	1	1276	100	100	0	|||hypothetical protein|T. thermophilia|chr_0|8254587|41	0
41.m00264	TTHERM_00388620	41.m00264	TTHERM_00388620	Y	263	1	263	100	263	1	263	100	100	0	|||hypothetical protein|T. thermophilia|chr_0|8254587|41	3.7e-132
41.m00263	TTHERM_00388610	41.m00263	TTHERM_00388610	Y	1300	1	1300	100	1300	1	1300	100	100	0	|||Protein kinase domain containing protein|T. thermophilia|chr_0|8254587|41	0
41.m00262	TTHERM_00388600	41.m00262	TTHERM_00388600	Y	506	1	506	100	506	1	506	100	100	0	|||conserved hypothetical protein|T. thermophilia|chr_0|8254587|41	5.9e-276
41.m00259	TTHERM_00388570	41.m00259	TTHERM_00388570	Y	629	1	629	100	629	1	629	100	100	0	|||hypothetical protein|T. thermophilia|chr_0|8254587|41	0
41.m00258	TTHERM_00388560	41.m00258	TTHERM_00388560	Y	1030	1	1030	100	1030	1	1030	100	100	0	|||EF hand family protein|T. thermophilia|chr_0|8254587|41	0
41.m00257	TTHERM_00388550	41.m00257	TTHERM_00388550	Y	273	1	273	100	273	1	273	100	100	0	|||Phosphoribosyl transferase domain containing protein|T. thermophilia|chr_0|8254587|41	3.9e-144
41.m00256	TTHERM_00388540	41.m00256	TTHERM_00388540	Y	498	1	498	100	498	1	498	100	100	0	|||hypothetical protein|T. thermophilia|chr_0|8254587|41	9.1e-264
41.m00255	TTHERM_00388530	41.m00255	TTHERM_00388530	Y	900	1	900	100	900	1	900	100	100	0	|||hypothetical protein|T. thermophilia|chr_0|8254587|41	0
41.m00254	TTHERM_00388520	41.m00254	TTHERM_00388520	Y	459	1	459	100	459	1	459	100	100	0	|||hypothetical protein|T. thermophilia|chr_0|8254587|41	7.4e-246
41.m00253	TTHERM_00388510	41.m00253	TTHERM_00388510	Y	785	1	785	100	785	1	785	100	100	0	|||hypothetical protein|T. thermophilia|chr_0|8254587|41	0
41.m00252	TTHERM_00388500	41.m00252	TTHERM_00388500	Y	941	1	941	100	941	1	941	100	100	0	|||hypothetical protein|T. thermophilia|chr_0|8254587|41	0
41.m00251	TTHERM_00388490	41.m00251	TTHERM_00388490	Y	2071	1	2071	100	2071	1	2071	100	100	0	|||MT-A70 family protein|T. thermophilia|chr_0|8254587|41	0
41.m00250	TTHERM_00388480	41.m00250	TTHERM_00388480	Y	455	1	455	100	455	1	455	100	100	0	|||hypothetical protein|T. thermophilia|chr_0|8254587|41	1.2e-238
41.m00249	TTHERM_00388470	41.m00249	TTHERM_00388470	Y	502	1	502	100	502	1	502	100	100	0	|||hypothetical protein|T. thermophilia|chr_0|8254587|41	1.8e-267
41.m00248	TTHERM_00388460	41.m00248	TTHERM_00388460	Y	488	1	488	100	488	1	488	100	100	0	|||TPR Domain containing protein|T. thermophilia|chr_0|8254587|41	2.5e-261
41.m00245	TTHERM_00388430	41.m00245	TTHERM_00388430	Y	633	1	633	100	633	1	633	100	100	0	|||hypothetical protein|T. thermophilia|chr_0|8254587|41	0
41.m00244	TTHERM_00388420	41.m00244	TTHERM_00388420	Y	1393	1	1393	100	1393	1	1393	100	100	0	|||hypothetical protein|T. thermophilia|chr_0|8254587|41	0
41.m00243	TTHERM_00388410	41.m00243	TTHERM_00388410	Y	674	1	674	100	674	1	674	100	100	0	|||hypothetical protein|T. thermophilia|chr_0|8254587|41	0
41.m00241	TTHERM_00388390	41.m00241	TTHERM_00388390	Y	160	1	160	100	160	1	160	100	100	0	|||hypothetical protein|T. thermophilia|chr_0|8254587|41	2.7e-81
41.m00240	TTHERM_00388380	41.m00240	TTHERM_00388380	Y	908	1	908	100	908	1	908	100	100	0	|||hypothetical protein|T. thermophilia|chr_0|8254587|41	0
41.m00239	TTHERM_00388370	41.m00239	TTHERM_00388370	Y	310	1	310	100	310	1	310	100	100	0	|||hypothetical protein|T. thermophilia|chr_0|8254587|41	1.6e-161
41.m00237	TTHERM_00388350	41.m00237	TTHERM_00388350	Y	1737	1	1737	100	1737	1	1737	100	100	0	|||cation channel family protein|T. thermophilia|chr_0|8254587|41	0
41.m00236	TTHERM_00388340	41.m00236	TTHERM_00388340	Y	298	1	298	100	298	1	298	100	100	0	|||hypothetical protein|T. thermophilia|chr_0|8254587|41	3.4e-161
41.m00235	TTHERM_00388330	41.m00235	TTHERM_00388330	Y	446	1	446	100	446	1	446	100	100	0	|||hypothetical protein|T. thermophilia|chr_0|8254587|41	6.3e-240
41.m00234	TTHERM_00388320	41.m00234	TTHERM_00388320	Y	99	1	99	100	99	1	99	100	100	0	|||hypothetical protein|T. thermophilia|chr_0|8254587|41	4e-48
41.m00233	TTHERM_00388310	41.m00233	TTHERM_00388310	Y	630	1	630	100	630	1	630	100	100	0	|||hypothetical protein|T. thermophilia|chr_0|8254587|41	0
41.m00232	TTHERM_00388300	41.m00232	TTHERM_00388300	Y	592	1	592	100	592	1	592	100	100	0	|||Zn-finger in ubiquitin-hydrolases and other protein|T. thermophilia|chr_0|8254587|41	0
41.m00231	TTHERM_00388290	41.m00231	TTHERM_00388290	Y	653	1	653	100	653	1	653	100	100	0	|||hypothetical protein|T. thermophilia|chr_0|8254587|41	0
41.m00230	TTHERM_00388280	41.m00230	TTHERM_00388280	Y	1958	1	1958	100	1958	1	1958	100	100	0	|||hypothetical protein|T. thermophilia|chr_0|8254587|41	0
41.m00229	TTHERM_00388270	41.m00229	TTHERM_00388270	Y	342	1	342	100	342	1	342	100	100	0	|||hypothetical protein|T. thermophilia|chr_0|8254587|41	1.2e-188
41.m00228	TTHERM_00388260	41.m00228	TTHERM_00388260	Y	181	1	181	100	181	1	181	100	100	0	|||hypothetical protein|T. thermophilia|chr_0|8254587|41	3.7e-93
41.m00226	TTHERM_00388240	41.m00226	TTHERM_00388240	Y	822	1	822	100	822	1	822	100	100	0	|||Kelch motif family protein|T. thermophilia|chr_0|8254587|41	0
41.m00224	TTHERM_00388220	41.m00224	TTHERM_00388220	Y	135	1	135	100	135	1	135	100	100	0	|||hypothetical protein|T. thermophilia|chr_0|8254587|41	2.1e-74
41.m00223	TTHERM_00388210	41.m00223	TTHERM_00388210	Y	142	1	142	100	142	1	142	100	100	0	|||hypothetical protein|T. thermophilia|chr_0|8254587|41	5.2e-78
41.m00222	TTHERM_00388200	41.m00222	TTHERM_00388200	Y	704	1	704	100	704	1	704	100	100	0	|||hypothetical protein|T. thermophilia|chr_0|8254587|41	0
41.m00221	TTHERM_00388190	41.m00221	TTHERM_00388190	Y	557	1	557	100	557	1	557	100	100	0	|||hypothetical protein|T. thermophilia|chr_0|8254587|41	4.5e-301
41.m00220	TTHERM_00388180	41.m00220	TTHERM_00388180	Y	627	1	627	100	627	1	627	100	100	0	|||hypothetical protein|T. thermophilia|chr_0|8254587|41	0
41.m00219	TTHERM_00388170	41.m00219	TTHERM_00388170	Y	451	1	451	100	451	1	451	100	100	0	|||hypothetical protein|T. thermophilia|chr_0|8254587|41	1.8e-249
41.m00218	TTHERM_00388160	41.m00218	TTHERM_00388160	Y	500	1	500	100	500	1	500	100	100	0	|||Major Facilitator Superfamily protein|T. thermophilia|chr_0|8254587|41	8.8e-266
41.m00217	TTHERM_00388150	41.m00217	TTHERM_00388150	Y	957	1	957	100	957	1	957	100	100	0	|||hypothetical protein|T. thermophilia|chr_0|8254587|41	0
41.m00215	TTHERM_00387140	41.m00215	TTHERM_00387140	Y	181	1	181	100	181	1	181	100	100	0	|||hypothetical protein|T. thermophilia|chr_0|8254587|41	1.4e-93
41.m00214	TTHERM_00387130	41.m00214	TTHERM_00387130	Y	694	1	694	100	694	1	694	100	100	0	|||hypothetical protein|T. thermophilia|chr_0|8254587|41	0
41.m00213	TTHERM_00387120	41.m00213	TTHERM_00387120	Y	61	1	61	100	61	1	61	100	100	0	|||hypothetical protein|T. thermophilia|chr_0|8254587|41	4.8e-29
41.m00212	TTHERM_00387110	41.m00212	TTHERM_00387110	Y	367	1	367	100	367	1	367	100	100	0	|||hypothetical protein|T. thermophilia|chr_0|8254587|41	3e-194
41.m00211	TTHERM_00387100	41.m00211	TTHERM_00387100	Y	1070	1	1070	100	1070	1	1070	100	100	0	|||hypothetical protein|T. thermophilia|chr_0|8254587|41	0
41.m00210	TTHERM_00387090	41.m00210	TTHERM_00387090	Y	850	1	850	100	850	1	850	100	100	0	|||hypothetical protein|T. thermophilia|chr_0|8254587|41	0
41.m00209	TTHERM_00387080	41.m00209	TTHERM_00387080	Y	1002	1	1002	100	1002	1	1002	100	100	0	|||calcium-translocating P-type ATPase, PMCA-type family protein|T. thermophilia|chr_0|8254587|41	0
41.m00208	TTHERM_00387070	41.m00208	TTHERM_00387070	Y	192	1	192	100	192	1	192	100	100	0	|||hypothetical protein|T. thermophilia|chr_0|8254587|41	1.1e-100
41.m00207	TTHERM_00387060	41.m00207	TTHERM_00387060	Y	70	1	70	100	70	1	70	100	100	0	|||hypothetical protein|T. thermophilia|chr_0|8254587|41	3.4e-35
41.m00206	TTHERM_00387050	41.m00206	TTHERM_00387050	Y	1027	1	1027	100	1027	1	1027	100	100	0	|||DNA ligase IV|T. thermophilia|chr_0|8254587|41	0
41.m00205	TTHERM_00387040	41.m00205	TTHERM_00387040	Y	915	1	915	100	915	1	915	100	100	0	|||Myb-like DNA-binding domain containing protein|T. thermophilia|chr_0|8254587|41	0
41.m00204	TTHERM_00387030	41.m00204	TTHERM_00387030	Y	850	1	850	100	850	1	850	100	100	0	|||Calpain family cysteine protease containing protein|T. thermophilia|chr_0|8254587|41	0
41.m00203	TTHERM_00387020	41.m00203	TTHERM_00387020	Y	808	1	808	100	808	1	808	100	100	0	|||3'5'-cyclic nucleotide phosphodiesterase family protein|T. thermophilia|chr_0|8254587|41	0
41.m00202	TTHERM_00387010	41.m00202	TTHERM_00387010	Y	884	1	884	100	884	1	884	100	100	0	|||hypothetical protein|T. thermophilia|chr_0|8254587|41	0
41.m00201	TTHERM_00387000	41.m00201	TTHERM_00387000	Y	521	1	521	100	521	1	521	100	100	0	|||hypothetical protein|T. thermophilia|chr_0|8254587|41	6.7e-284
41.m00200	TTHERM_00386990	41.m00200	TTHERM_00386990	Y	372	1	372	100	372	1	372	100	100	0	|||hypothetical protein|T. thermophilia|chr_0|8254587|41	2.2e-198
41.m00197	TTHERM_00384980	41.m00197	TTHERM_00384980	Y	156	1	156	100	156	1	156	100	100	0	|||hypothetical protein|T. thermophilia|chr_0|8254587|41	3.9e-82
41.m00196	TTHERM_00384970	41.m00196	TTHERM_00384970	Y	219	1	219	100	219	1	219	100	100	0	|||hypothetical protein|T. thermophilia|chr_0|8254587|41	4.5e-120
41.m00195	TTHERM_00384960	41.m00195	TTHERM_00384960	Y	1259	1	1259	100	1259	1	1259	100	100	0	|||IBR domain containing protein|T. thermophilia|chr_0|8254587|41	0
41.m00193	TTHERM_00384940	41.m00193	TTHERM_00384940	Y	1021	1	1021	100	1021	1	1021	100	100	0	|||hypothetical protein|T. thermophilia|chr_0|8254587|41	0
41.m00191	TTHERM_00384920	41.m00191	TTHERM_00384920	Y	692	1	692	100	692	1	692	100	100	0	|||hypothetical protein|T. thermophilia|chr_0|8254587|41	0
41.m00190	TTHERM_00384910	41.m00190	TTHERM_00384910	Y	168	1	168	100	168	1	168	100	100	0	|||EF hand family protein|T. thermophilia|chr_0|8254587|41	6.8e-85
41.m00189	TTHERM_00384900	41.m00189	TTHERM_00384900	Y	398	1	398	100	398	1	398	100	100	0	|||hypothetical protein|T. thermophilia|chr_0|8254587|41	3.6e-214
41.m00188	TTHERM_00384890	41.m00188	TTHERM_00384890	Y	1995	1	1995	100	1995	1	1995	100	100	0	|||oxidoreductase, zinc-binding dehydrogenase family protein|T. thermophilia|chr_0|8254587|41	0
41.m00187	TTHERM_00384880	41.m00187	TTHERM_00384880	Y	2114	1	2114	100	2114	1	2114	100	100	0	|||Protein kinase domain containing protein|T. thermophilia|chr_0|8254587|41	0
41.m00186	TTHERM_00384870	41.m00186	TTHERM_00384870	Y	686	1	686	100	686	1	686	100	100	0	|||hypothetical protein|T. thermophilia|chr_0|8254587|41	0
41.m00184	TTHERM_00384850	41.m00184	TTHERM_00384850	Y	66	1	66	100	66	1	66	100	100	0	|||hypothetical protein|T. thermophilia|chr_0|8254587|41	3.5e-33
41.m00182	TTHERM_00384830	41.m00182	TTHERM_00384830	Y	711	1	711	100	711	1	711	100	100	0	|||metallo-beta-lactamase superfamily protein|T. thermophilia|chr_0|8254587|41	0
41.m00181	TTHERM_00384820	41.m00181	TTHERM_00384820	Y	687	1	687	100	687	1	687	100	100	0	|||hypothetical protein|T. thermophilia|chr_0|8254587|41	0
41.m00180	TTHERM_00384810	41.m00180	TTHERM_00384810	Y	321	1	321	100	321	1	321	100	100	0	|||nucleolar phosphoprotein|T. thermophilia|chr_0|8254587|41	3.9e-169
41.m00178	TTHERM_00384790	41.m00178	TTHERM_00384790	Y	226	1	226	100	226	1	226	100	100	0	|||hypothetical protein|T. thermophilia|chr_0|8254587|41	1.1e-118
41.m00177	TTHERM_00384780	41.m00177	TTHERM_00384780	Y	79	1	79	100	79	1	79	100	100	0	|||hypothetical protein|T. thermophilia|chr_0|8254587|41	8.5e-39
41.m00176	TTHERM_00384770	41.m00176	TTHERM_00384770	Y	379	1	379	100	379	1	379	100	100	0	|||hypothetical protein|T. thermophilia|chr_0|8254587|41	3.4e-202
41.m00175	TTHERM_00384760	41.m00175	TTHERM_00384760	Y	563	1	563	100	563	1	563	100	100	0	|||hypothetical protein|T. thermophilia|chr_0|8254587|41	4e-302
41.m00174	TTHERM_00384750	41.m00174	TTHERM_00384750	Y	73	1	73	100	73	1	73	100	100	0	|||hypothetical protein|T. thermophilia|chr_0|8254587|41	2.3e-36
41.m00173	TTHERM_00384740	41.m00173	TTHERM_00384740	Y	686	1	686	100	686	1	686	100	100	0	|||conserved hypothetical protein|T. thermophilia|chr_0|8254587|41	0
41.m00172	TTHERM_00384730	41.m00172	TTHERM_00384730	Y	315	1	315	100	315	1	315	100	100	0	|||hypothetical protein|T. thermophilia|chr_0|8254587|41	8e-169
41.m00171	TTHERM_00384720	41.m00171	TTHERM_00384720	Y	2147	1	2147	100	2147	1	2147	100	100	0	|||hypothetical protein|T. thermophilia|chr_0|8254587|41	0
41.m00169	TTHERM_00384700	41.m00169	TTHERM_00384700	Y	88	1	88	100	88	1	88	100	100	0	|||hypothetical protein|T. thermophilia|chr_0|8254587|41	4.7e-45
41.m00168	TTHERM_00384690	41.m00168	TTHERM_00384690	Y	315	1	315	100	315	1	315	100	100	0	|||hypothetical protein|T. thermophilia|chr_0|8254587|41	1.1e-173
41.m00167	TTHERM_00384680	41.m00167	TTHERM_00384680	Y	350	1	350	100	350	1	350	100	100	0	|||hypothetical protein|T. thermophilia|chr_0|8254587|41	7.4e-182
41.m00166	TTHERM_00384670	41.m00166	TTHERM_00384670	Y	1148	1	1148	100	1148	1	1148	100	100	0	|||hypothetical protein|T. thermophilia|chr_0|8254587|41	0
41.m00165	TTHERM_00384660	41.m00165	TTHERM_00384660	Y	1528	1	1528	100	1528	1	1528	100	100	0	|||hypothetical protein|T. thermophilia|chr_0|8254587|41	0
408.m00009	TTHERM_01472430	408.m00009	TTHERM_01472430	Y	423	1	423	100	423	1	423	100	100	0	|||hypothetical protein|T. thermophilia|chr_0|8254635|408	4.3e-225
407.m00011	TTHERM_01470380	407.m00011	TTHERM_01470380	Y	42	1	42	100	42	1	42	100	100	0	|||hypothetical protein|T. thermophilia|chr_0|8254792|407	2.4e-18
407.m00010	TTHERM_01470370	407.m00010	TTHERM_01470370	Y	132	1	132	100	132	1	132	100	100	0	|||hypothetical protein|T. thermophilia|chr_0|8254792|407	7.2e-65
407.m00009	TTHERM_01470360	407.m00009	TTHERM_01470360	Y	813	1	813	100	813	1	813	100	100	0	|||hypothetical protein|T. thermophilia|chr_0|8254792|407	0
406.m00010	TTHERM_01469350	406.m00010	TTHERM_01469350	Y	698	1	698	100	698	1	698	100	100	0	|||Protein kinase domain containing protein|T. thermophilia|chr_0|8254620|406	0
406.m00009	TTHERM_01469340	406.m00009	TTHERM_01469340	Y	420	1	420	100	420	1	420	100	100	0	|||hypothetical protein|T. thermophilia|chr_0|8254620|406	1e-223
406.m00008	TTHERM_01469330	406.m00008	TTHERM_01469330	Y	49	1	49	100	49	1	49	100	100	0	|||hypothetical protein|T. thermophilia|chr_0|8254620|406	6.7e-23
406.m00007	TTHERM_01469320	406.m00007	TTHERM_01469320	Y	388	1	388	100	388	1	388	100	100	0	|||hypothetical protein|T. thermophilia|chr_0|8254620|406	7.1e-209
406.m00006	TTHERM_01469310	406.m00006	TTHERM_01469310	Y	126	1	126	100	126	1	126	100	100	0	|||hypothetical protein|T. thermophilia|chr_0|8254620|406	3.9e-66
405.m00010	TTHERM_01467300	405.m00010	TTHERM_01467300	Y	47	1	47	100	47	1	47	100	100	0	|||hypothetical protein|T. thermophilia|chr_0|8254003|405	1.4e-20
405.m00009	TTHERM_01467290	405.m00009	TTHERM_01467290	Y	592	1	592	100	592	1	592	100	100	0	|||hypothetical protein|T. thermophilia|chr_0|8254003|405	0
405.m00007	TTHERM_01467270	405.m00007	TTHERM_01467270	Y	678	1	678	100	678	1	678	100	100	0	|||hypothetical protein|T. thermophilia|chr_0|8254003|405	0
404.m00009	TTHERM_01466260	404.m00009	TTHERM_01466260	Y	2848	1	2848	100	2848	1	2848	100	100	0	|||hypothetical protein|T. thermophilia|chr_0|8254430|404	0
404.m00008	TTHERM_01466250	404.m00008	TTHERM_01466250	Y	62	1	62	100	62	1	62	100	100	0	|||hypothetical protein|T. thermophilia|chr_0|8254430|404	2e-30
404.m00007	TTHERM_01466240	404.m00007	TTHERM_01466240	Y	572	1	572	100	572	1	572	100	100	0	|||TPR Domain containing protein|T. thermophilia|chr_0|8254430|404	0
403.m00009	TTHERM_01465220	403.m00009	TTHERM_01465220	Y	134	1	134	100	134	1	134	100	100	0	|||hypothetical protein|T. thermophilia|chr_0|8254684|403	1e-67
402.m00016	TTHERM_01462210	402.m00016	TTHERM_01462210	Y	809	1	809	100	809	1	809	100	100	0	|||hypothetical protein|T. thermophilia|chr_0|8254222|402	0
402.m00014	TTHERM_01462190	402.m00014	TTHERM_01462190	Y	74	1	74	100	74	1	74	100	100	0	|||hypothetical protein|T. thermophilia|chr_0|8254222|402	9.7e-38
402.m00012	TTHERM_01462170	402.m00012	TTHERM_01462170	Y	50	1	50	100	50	1	50	100	100	0	|||hypothetical protein|T. thermophilia|chr_0|8254222|402	1.5e-23
402.m00011	TTHERM_01462160	402.m00011	TTHERM_01462160	Y	89	1	89	100	89	1	89	100	100	0	|||hypothetical protein|T. thermophilia|chr_0|8254222|402	3.4e-42
402.m00010	TTHERM_01462150	402.m00010	TTHERM_01462150	Y	403	1	403	100	403	1	403	100	100	0	|||hypothetical protein|T. thermophilia|chr_0|8254222|402	1.3e-218
401.m00008	TTHERM_01461140	401.m00008	TTHERM_01461140	Y	576	1	576	100	576	1	576	100	100	0	|||IBR domain containing protein|T. thermophilia|chr_0|8254604|401	0
401.m00007	TTHERM_01461130	401.m00007	TTHERM_01461130	Y	1710	1	1710	100	1710	1	1710	100	100	0	|||Protein kinase domain containing protein|T. thermophilia|chr_0|8254604|401	0
401.m00006	TTHERM_01461120	401.m00006	TTHERM_01461120	Y	694	1	694	100	694	1	694	100	100	0	|||IBR domain containing protein|T. thermophilia|chr_0|8254604|401	0
401.m00005	TTHERM_01461110	401.m00005	TTHERM_01461110	Y	75	1	75	100	75	1	75	100	100	0	|||hypothetical protein|T. thermophilia|chr_0|8254604|401	2.7e-35
400.m00005	TTHERM_01458100	400.m00005	TTHERM_01458100	Y	80	1	80	100	80	1	80	100	100	0	|||hypothetical protein|T. thermophilia|chr_0|8254755|400	7.4e-40
40.m00308	TTHERM_00383650	40.m00308	TTHERM_00383650	Y	173	1	173	100	173	1	173	100	100	0	|||hypothetical protein|T. thermophilia|chr_0|8254652|40	4.9e-91
40.m00307	TTHERM_00383640	40.m00307	TTHERM_00383640	Y	534	1	534	100	534	1	534	100	100	0	|||hypothetical protein|T. thermophilia|chr_0|8254652|40	3.2e-284
40.m00306	TTHERM_00383630	40.m00306	TTHERM_00383630	Y	954	1	954	100	954	1	954	100	100	0	|||hypothetical protein|T. thermophilia|chr_0|8254652|40	0
40.m00305	TTHERM_00383620	40.m00305	TTHERM_00383620	Y	1378	1	1378	100	1378	1	1378	100	100	0	|||hypothetical protein|T. thermophilia|chr_0|8254652|40	0
40.m00304	TTHERM_00383610	40.m00304	TTHERM_00383610	Y	587	1	587	100	587	1	587	100	100	0	|||Citrate synthase family protein|T. thermophilia|chr_0|8254652|40	0
40.m00303	TTHERM_00383600	40.m00303	TTHERM_00383600	Y	723	1	723	100	723	1	723	100	100	0	|||hypothetical protein|T. thermophilia|chr_0|8254652|40	0
40.m00302	TTHERM_00383590	40.m00302	TTHERM_00383590	Y	155	1	155	100	155	1	155	100	100	0	|||hypothetical protein|T. thermophilia|chr_0|8254652|40	7.2e-81
40.m00301	TTHERM_00383580	40.m00301	TTHERM_00383580	Y	161	1	161	100	161	1	161	100	100	0	|||hypothetical protein|T. thermophilia|chr_0|8254652|40	2e-85
40.m00300	TTHERM_00383570	40.m00300	TTHERM_00383570	Y	52	1	52	100	52	1	52	100	100	0	|||hypothetical protein|T. thermophilia|chr_0|8254652|40	2.8e-24
40.m00299	TTHERM_00383560	40.m00299	TTHERM_00383560	Y	304	1	304	100	304	1	304	100	100	0	|||hypothetical protein|T. thermophilia|chr_0|8254652|40	7.5e-166
40.m00298	TTHERM_00383550	40.m00298	TTHERM_00383550	Y	295	1	295	100	295	1	295	100	100	0	|||hypothetical protein|T. thermophilia|chr_0|8254652|40	7.1e-161
40.m00297	TTHERM_00383540	40.m00297	TTHERM_00383540	Y	301	1	301	100	301	1	301	100	100	0	|||hypothetical protein|T. thermophilia|chr_0|8254652|40	4.7e-164
40.m00296	TTHERM_00383530	40.m00296	TTHERM_00383530	Y	310	1	310	100	310	1	310	100	100	0	|||hypothetical protein|T. thermophilia|chr_0|8254652|40	1.1e-169
40.m00295	TTHERM_00383520	40.m00295	TTHERM_00383520	Y	273	1	273	100	273	1	273	100	100	0	|||hypothetical protein|T. thermophilia|chr_0|8254652|40	4.7e-148
40.m00294	TTHERM_00383510	40.m00294	TTHERM_00383510	Y	304	1	304	100	304	1	304	100	100	0	|||hypothetical protein|T. thermophilia|chr_0|8254652|40	5.8e-166
40.m00293	TTHERM_00383500	40.m00293	TTHERM_00383500	Y	2614	1	2614	100	2614	1	2614	100	100	0	|||hypothetical protein|T. thermophilia|chr_0|8254652|40	0
40.m00292	TTHERM_00383490	40.m00292	TTHERM_00383490	Y	774	1	774	100	774	1	774	100	100	0	|||Kelch motif family protein|T. thermophilia|chr_0|8254652|40	0
40.m00290	TTHERM_00383470	40.m00290	TTHERM_00383470	Y	303	1	303	100	303	1	303	100	100	0	|||hypothetical protein|T. thermophilia|chr_0|8254652|40	2.2e-157
40.m00289	TTHERM_00383460	40.m00289	TTHERM_00383460	Y	188	1	188	100	188	1	188	100	100	0	|||hypothetical protein|T. thermophilia|chr_0|8254652|40	4e-96
40.m00288	TTHERM_00383450	40.m00288	TTHERM_00383450	Y	188	1	188	100	188	1	188	100	100	0	|||hypothetical protein|T. thermophilia|chr_0|8254652|40	8e-98
40.m00286	TTHERM_00382440	40.m00286	TTHERM_00382440	Y	96	1	96	100	96	1	96	100	100	0	|||hypothetical protein|T. thermophilia|chr_0|8254652|40	1.1e-47
40.m00285	TTHERM_00382430	40.m00285	TTHERM_00382430	Y	171	1	171	100	171	1	171	100	100	0	|||hypothetical protein|T. thermophilia|chr_0|8254652|40	5e-89
40.m00284	TTHERM_00382420	40.m00284	TTHERM_00382420	Y	617	1	617	100	617	1	617	100	100	0	|||hypothetical protein|T. thermophilia|chr_0|8254652|40	0
40.m00283	TTHERM_00382410	40.m00283	TTHERM_00382410	Y	613	1	613	100	613	1	613	100	100	0	|||hypothetical protein|T. thermophilia|chr_0|8254652|40	0
40.m00282	TTHERM_00382400	40.m00282	TTHERM_00382400	Y	414	1	414	100	414	1	414	100	100	0	|||hypothetical protein|T. thermophilia|chr_0|8254652|40	2.4e-224
40.m00280	TTHERM_00382380	40.m00280	TTHERM_00382380	Y	666	1	666	100	666	1	666	100	100	0	|||AMP-binding enzyme family protein|T. thermophilia|chr_0|8254652|40	0
40.m00273	TTHERM_00382310	40.m00273	TTHERM_00382310	Y	292	1	292	100	292	1	292	100	100	0	|||Protein phosphatase 2C containing protein|T. thermophilia|chr_0|8254652|40	6.8e-156
40.m00272	TTHERM_00382300	40.m00272	TTHERM_00382300	Y	783	1	783	100	783	1	783	100	100	0	|||hypothetical protein|T. thermophilia|chr_0|8254652|40	0
40.m00271	TTHERM_00382290	40.m00271	TTHERM_00382290	Y	205	1	205	100	205	1	205	100	100	0	|||Mnd1 family protein|T. thermophilia|chr_0|8254652|40	1.5e-105
40.m00270	TTHERM_00382280	40.m00270	TTHERM_00382280	Y	651	1	651	100	651	1	651	100	100	0	|||hypothetical protein|T. thermophilia|chr_0|8254652|40	0
40.m00268	TTHERM_00382260	40.m00268	TTHERM_00382260	Y	452	1	452	100	452	1	452	100	100	0	|||TPR Domain containing protein|T. thermophilia|chr_0|8254652|40	3.1e-247
40.m00267	TTHERM_00382250	40.m00267	TTHERM_00382250	Y	138	1	138	100	138	1	138	100	100	0	|||hypothetical protein|T. thermophilia|chr_0|8254652|40	6.4e-73
40.m00266	TTHERM_00382240	40.m00266	TTHERM_00382240	Y	218	1	218	100	218	1	218	100	100	0	|||hypothetical protein|T. thermophilia|chr_0|8254652|40	1.4e-123
40.m00265	TTHERM_00382230	40.m00265	TTHERM_00382230	Y	419	1	419	100	419	1	419	100	100	0	|||hypothetical protein|T. thermophilia|chr_0|8254652|40	1.8e-219
40.m00264	TTHERM_00382220	40.m00264	TTHERM_00382220	Y	2403	1	2403	100	2403	1	2403	100	100	0	|||T-complex protein 10 C-terminus containing protein|T. thermophilia|chr_0|8254652|40	0
40.m00263	TTHERM_00382210	40.m00263	TTHERM_00382210	Y	1335	1	1335	100	1335	1	1335	100	100	0	|||EF hand family protein|T. thermophilia|chr_0|8254652|40	0
40.m00262	TTHERM_00382200	40.m00262	TTHERM_00382200	Y	508	1	508	100	508	1	508	100	100	0	|||hypothetical protein|T. thermophilia|chr_0|8254652|40	3.7e-267
40.m00261	TTHERM_00382190	40.m00261	TTHERM_00382190	Y	659	1	659	100	659	1	659	100	100	0	|||hypothetical protein|T. thermophilia|chr_0|8254652|40	0
40.m00260	TTHERM_00382180	40.m00260	TTHERM_00382180	Y	245	1	245	100	245	1	245	100	100	0	|||hypothetical protein|T. thermophilia|chr_0|8254652|40	1.9e-128
40.m00258	TTHERM_00382160	40.m00258	TTHERM_00382160	Y	202	1	202	100	202	1	202	100	100	0	|||small GTP-binding protein domain containing protein|T. thermophilia|chr_0|8254652|40	5.6e-106
40.m00257	TTHERM_00382150	40.m00257	TTHERM_00382150	Y	333	1	333	100	333	1	333	100	100	0	|||Squalene and phytoene synthases family protein|T. thermophilia|chr_0|8254652|40	3e-178
40.m00256	TTHERM_00382140	40.m00256	TTHERM_00382140	Y	651	1	651	100	651	1	651	100	100	0	|||hypothetical protein|T. thermophilia|chr_0|8254652|40	0
40.m00255	TTHERM_00382130	40.m00255	TTHERM_00382130	Y	433	1	433	100	433	1	433	100	100	0	|||conserved hypothetical protein|T. thermophilia|chr_0|8254652|40	5.8e-230
40.m00254	TTHERM_00382120	40.m00254	TTHERM_00382120	Y	371	1	371	100	371	1	371	100	100	0	|||WD-repeat protein An11 homolog.-related|T. thermophilia|chr_0|8254652|40	6.8e-204
40.m00253	TTHERM_00382110	40.m00253	TTHERM_00382110	Y	392	1	392	100	392	1	392	100	100	0	|||hypothetical protein|T. thermophilia|chr_0|8254652|40	8.5e-213
40.m00250	TTHERM_00381090	40.m00250	TTHERM_00381090	Y	582	1	582	100	582	1	582	100	100	0	|||hypothetical protein|T. thermophilia|chr_0|8254652|40	0
40.m00249	TTHERM_00381080	40.m00249	TTHERM_00381080	Y	1070	1	1070	100	1070	1	1070	100	100	0	|||hypothetical protein|T. thermophilia|chr_0|8254652|40	0
40.m00247	TTHERM_00379080	40.m00247	TTHERM_00379080	Y	441	1	441	100	441	1	441	100	100	0	|||amidohydrolase family protein|T. thermophilia|chr_0|8254652|40	2.9e-244
40.m00246	TTHERM_00379070	40.m00246	TTHERM_00379070	Y	316	1	316	100	316	1	316	100	100	0	|||variant-specific surface protein AS3-related|T. thermophilia|chr_0|8254652|40	8.9e-186
40.m00245	TTHERM_00379060	40.m00245	TTHERM_00379060	Y	75	1	75	100	75	1	75	100	100	0	|||hypothetical protein|T. thermophilia|chr_0|8254652|40	6e-38
40.m00243	TTHERM_00379040	40.m00243	TTHERM_00379040	Y	428	1	428	100	428	1	428	100	100	0	|||hypothetical protein|T. thermophilia|chr_0|8254652|40	1.2e-227
40.m00238	TTHERM_00378990	40.m00238	TTHERM_00378990	Y	1014	1	1014	100	1014	1	1014	100	100	0	|||hypothetical protein|T. thermophilia|chr_0|8254652|40	0
40.m00237	TTHERM_00378980	40.m00237	TTHERM_00378980	Y	440	1	440	100	440	1	440	100	100	0	|||hypothetical protein|T. thermophilia|chr_0|8254652|40	4.6e-237
40.m00234	TTHERM_00378950	40.m00234	TTHERM_00378950	Y	842	1	842	100	842	1	842	100	100	0	|||hypothetical protein|T. thermophilia|chr_0|8254652|40	0
40.m00233	TTHERM_00378940	40.m00233	TTHERM_00378940	Y	1394	1	1394	100	1394	1	1394	100	100	0	|||Kinesin motor domain containing protein|T. thermophilia|chr_0|8254652|40	0
40.m00231	TTHERM_00378920	40.m00231	TTHERM_00378920	Y	2660	1	2660	100	2660	1	2660	100	100	0	|||hypothetical protein|T. thermophilia|chr_0|8254652|40	0
40.m00230	TTHERM_00378910	40.m00230	TTHERM_00378910	Y	359	1	359	100	359	1	359	100	100	0	|||Myb-like DNA-binding domain containing protein|T. thermophilia|chr_0|8254652|40	1.3e-191
40.m00229	TTHERM_00378900	40.m00229	TTHERM_00378900	Y	1070	1	1070	100	1070	1	1070	100	100	0	|||hypothetical protein|T. thermophilia|chr_0|8254652|40	0
40.m00228	TTHERM_00378890	40.m00228	TTHERM_00378890	Y	378	1	378	100	378	1	378	100	100	0	|||granule lattice protein 5 precursor, putative|T. thermophilia|chr_0|8254652|40	5.6e-193
40.m00226	TTHERM_00378870	40.m00226	TTHERM_00378870	Y	641	1	641	100	641	1	641	100	100	0	|||hypothetical protein|T. thermophilia|chr_0|8254652|40	0
40.m00225	TTHERM_00378860	40.m00225	TTHERM_00378860	Y	700	1	700	100	700	1	700	100	100	0	|||hypothetical protein|T. thermophilia|chr_0|8254652|40	0
40.m00224	TTHERM_00378850	40.m00224	TTHERM_00378850	Y	659	1	659	100	659	1	659	100	100	0	|||hypothetical protein|T. thermophilia|chr_0|8254652|40	0
40.m00223	TTHERM_00378840	40.m00223	TTHERM_00378840	Y	275	1	275	100	275	1	275	100	100	0	|||MHCK/EF2 kinase domain family protein|T. thermophilia|chr_0|8254652|40	7.3e-152
40.m00222	TTHERM_00378830	40.m00222	TTHERM_00378830	Y	498	1	498	100	498	1	498	100	100	0	|||hypothetical protein|T. thermophilia|chr_0|8254652|40	7.1e-264
40.m00221	TTHERM_00378820	40.m00221	TTHERM_00378820	Y	346	1	346	100	346	1	346	100	100	0	|||TRAF-type zinc finger family protein|T. thermophilia|chr_0|8254652|40	5.5e-202
40.m00220	TTHERM_00378810	40.m00220	TTHERM_00378810	Y	421	1	421	100	421	1	421	100	100	0	|||ab-hydrolase associated lipase region family protein|T. thermophilia|chr_0|8254652|40	6.7e-236
40.m00219	TTHERM_00378800	40.m00219	TTHERM_00378800	Y	1365	1	1365	100	1365	1	1365	100	100	0	|||hypothetical protein|T. thermophilia|chr_0|8254652|40	0
40.m00218	TTHERM_00378790	40.m00218	TTHERM_00378790	Y	152	1	152	100	152	1	152	100	100	0	|||HIT domain containing protein|T. thermophilia|chr_0|8254652|40	1.7e-79
40.m00217	TTHERM_00378780	40.m00217	TTHERM_00378780	Y	269	1	269	100	269	1	269	100	100	0	|||hypothetical protein|T. thermophilia|chr_0|8254652|40	2.2e-141
40.m00216	TTHERM_00378770	40.m00216	TTHERM_00378770	Y	170	1	170	100	170	1	170	100	100	0	|||hypothetical protein|T. thermophilia|chr_0|8254652|40	1.2e-85
40.m00215	TTHERM_00378760	40.m00215	TTHERM_00378760	Y	1369	1	1369	100	1369	1	1369	100	100	0	|||hypothetical protein|T. thermophilia|chr_0|8254652|40	0
40.m00214	TTHERM_00378750	40.m00214	TTHERM_00378750	Y	1089	1	1089	100	1089	1	1089	100	100	0	|||Tubulin-tyrosine ligase family protein|T. thermophilia|chr_0|8254652|40	0
40.m00213	TTHERM_00378740	40.m00213	TTHERM_00378740	Y	2258	1	2258	100	2258	1	2258	100	100	0	|||hypothetical protein|T. thermophilia|chr_0|8254652|40	0
40.m00212	TTHERM_00378730	40.m00212	TTHERM_00378730	Y	173	1	173	100	173	1	173	100	100	0	|||hypothetical protein|T. thermophilia|chr_0|8254652|40	8.2e-89
40.m00211	TTHERM_00378720	40.m00211	TTHERM_00378720	Y	89	1	89	100	89	1	89	100	100	0	|||hypothetical protein|T. thermophilia|chr_0|8254652|40	2.1e-44
40.m00210	TTHERM_00378710	40.m00210	TTHERM_00378710	Y	1335	1	1335	100	1335	1	1335	100	100	0	|||hypothetical protein|T. thermophilia|chr_0|8254652|40	0
40.m00208	TTHERM_00378690	40.m00208	TTHERM_00378690	Y	474	1	474	100	474	1	474	100	100	0	|||Peptidase family M20/M25/M40 containing protein|T. thermophilia|chr_0|8254652|40	7.3e-262
40.m00207	TTHERM_00378680	40.m00207	TTHERM_00378680	Y	753	1	753	100	753	1	753	100	100	0	|||hypothetical protein|T. thermophilia|chr_0|8254652|40	0
40.m00204	TTHERM_00378650	40.m00204	TTHERM_00378650	Y	212	1	212	100	212	1	212	100	100	0	|||hypothetical protein|T. thermophilia|chr_0|8254652|40	5.1e-112
40.m00203	TTHERM_00378640	40.m00203	TTHERM_00378640	Y	71	1	71	100	71	1	71	100	100	0	|||hypothetical protein|T. thermophilia|chr_0|8254652|40	1.6e-35
40.m00195	TTHERM_00378560	40.m00195	TTHERM_00378560	Y	990	1	990	100	990	1	990	100	100	0	|||eukaryotic translation initiation factor 3 subunit 8|T. thermophilia|chr_0|8254652|40	0
40.m00194	TTHERM_00378550	40.m00194	TTHERM_00378550	Y	3042	1	3042	100	3042	1	3042	100	100	0	|||Ubiquitin carboxyl-terminal hydrolase family protein|T. thermophilia|chr_0|8254652|40	0
40.m00193	TTHERM_00378540	40.m00193	TTHERM_00378540	Y	854	1	854	100	854	1	854	100	100	0	|||PX domain containing protein|T. thermophilia|chr_0|8254652|40	0
40.m00192	TTHERM_00378530	40.m00192	TTHERM_00378530	Y	959	1	959	100	959	1	959	100	100	0	|||hypothetical protein|T. thermophilia|chr_0|8254652|40	0
40.m00191	TTHERM_00378520	40.m00191	TTHERM_00378520	Y	357	1	357	100	357	1	357	100	100	0	|||Dual specificity phosphatase, catalytic domain containing protein|T. thermophilia|chr_0|8254652|40	9.1e-193
40.m00190	TTHERM_00378510	40.m00190	TTHERM_00378510	Y	172	1	172	100	172	1	172	100	100	0	|||Dual specificity phosphatase, catalytic domain containing protein|T. thermophilia|chr_0|8254652|40	9.1e-90
40.m00189	TTHERM_00378500	40.m00189	TTHERM_00378500	Y	375	1	375	100	375	1	375	100	100	0	|||hypothetical protein|T. thermophilia|chr_0|8254652|40	5.3e-220
40.m00188	TTHERM_00378490	40.m00188	TTHERM_00378490	Y	476	1	476	100	476	1	476	100	100	0	|||hypothetical protein|T. thermophilia|chr_0|8254652|40	2e-250
40.m00187	TTHERM_00378480	40.m00187	TTHERM_00378480	Y	3302	1	3302	100	3302	1	3302	100	100	0	|||cation channel family protein|T. thermophilia|chr_0|8254652|40	0
40.m00186	TTHERM_00378470	40.m00186	TTHERM_00378470	Y	465	1	465	100	465	1	465	100	100	0	|||hypothetical protein|T. thermophilia|chr_0|8254652|40	7.1e-248
40.m00185	TTHERM_00378460	40.m00185	TTHERM_00378460	Y	515	1	515	100	515	1	515	100	100	0	|||hypothetical protein|T. thermophilia|chr_0|8254652|40	1.5e-277
40.m00184	TTHERM_00378450	40.m00184	TTHERM_00378450	Y	391	1	391	100	391	1	391	100	100	0	|||hypothetical protein|T. thermophilia|chr_0|8254652|40	2e-211
40.m00182	TTHERM_00378430	40.m00182	TTHERM_00378430	Y	526	1	526	100	526	1	526	100	100	0	|||hypothetical protein|T. thermophilia|chr_0|8254652|40	4.3e-289
40.m00181	TTHERM_00378420	40.m00181	TTHERM_00378420	Y	85	1	85	100	85	1	85	100	100	0	|||hypothetical protein|T. thermophilia|chr_0|8254652|40	3.1e-41
40.m00180	TTHERM_00378410	40.m00180	TTHERM_00378410	Y	532	1	532	100	532	1	532	100	100	0	|||hypothetical protein|T. thermophilia|chr_0|8254652|40	4.3e-289
40.m00178	TTHERM_00377400	40.m00178	TTHERM_00377400	Y	470	1	470	100	470	1	470	100	100	0	|||hypothetical protein|T. thermophilia|chr_0|8254652|40	4.7e-251
40.m00177	TTHERM_00377390	40.m00177	TTHERM_00377390	Y	870	1	870	100	870	1	870	100	100	0	|||hypothetical protein|T. thermophilia|chr_0|8254652|40	0
40.m00176	TTHERM_00377380	40.m00176	TTHERM_00377380	Y	50	1	50	100	50	1	50	100	100	0	|||hypothetical protein|T. thermophilia|chr_0|8254652|40	3.2e-23
40.m00175	TTHERM_00377370	40.m00175	TTHERM_00377370	Y	439	1	439	100	439	1	439	100	100	0	|||hypothetical protein|T. thermophilia|chr_0|8254652|40	9.6e-237
40.m00174	TTHERM_00377360	40.m00174	TTHERM_00377360	Y	239	1	239	100	239	1	239	100	100	0	|||hypothetical protein|T. thermophilia|chr_0|8254652|40	2.6e-124
40.m00173	TTHERM_00377350	40.m00173	TTHERM_00377350	Y	718	1	718	100	718	1	718	100	100	0	|||hypothetical protein|T. thermophilia|chr_0|8254652|40	0
40.m00172	TTHERM_00377340	40.m00172	TTHERM_00377340	Y	1190	1	1190	100	1190	1	1190	100	100	0	|||hypothetical protein|T. thermophilia|chr_0|8254652|40	0
40.m00171	TTHERM_00377330	40.m00171	TTHERM_00377330	Y	576	1	576	100	576	1	576	100	100	0	|||hypothetical protein|T. thermophilia|chr_0|8254652|40	0
40.m00170	TTHERM_00377320	40.m00170	TTHERM_00377320	Y	50	1	50	100	50	1	50	100	100	0	|||hypothetical protein|T. thermophilia|chr_0|8254652|40	2.5e-23
40.m00168	TTHERM_00377300	40.m00168	TTHERM_00377300	Y	333	1	333	100	333	1	333	100	100	0	|||hypothetical protein|T. thermophilia|chr_0|8254652|40	9.7e-173
40.m00167	TTHERM_00377290	40.m00167	TTHERM_00377290	Y	419	1	419	100	419	1	419	100	100	0	|||hypothetical protein|T. thermophilia|chr_0|8254652|40	6e-228
40.m00166	TTHERM_00377280	40.m00166	TTHERM_00377280	Y	286	1	286	100	286	1	286	100	100	0	|||hypothetical protein|T. thermophilia|chr_0|8254652|40	1.4e-146
40.m00165	TTHERM_00377270	40.m00165	TTHERM_00377270	Y	975	1	975	100	975	1	975	100	100	0	|||hypothetical protein|T. thermophilia|chr_0|8254652|40	0
40.m00164	TTHERM_00377260	40.m00164	TTHERM_00377260	Y	487	1	487	100	487	1	487	100	100	0	|||Integral membrane protein DUF6 containing protein|T. thermophilia|chr_0|8254652|40	2.6e-259
40.m00162	TTHERM_00377240	40.m00162	TTHERM_00377240	Y	759	1	759	100	759	1	759	100	100	0	|||hypothetical protein|T. thermophilia|chr_0|8254652|40	0
40.m00160	TTHERM_00377220	40.m00160	TTHERM_00377220	Y	829	1	829	100	829	1	829	100	100	0	|||hypothetical protein|T. thermophilia|chr_0|8254652|40	0
40.m00159	TTHERM_00377210	40.m00159	TTHERM_00377210	Y	2731	1	2731	100	2731	1	2731	100	100	0	|||Helicase conserved C-terminal domain containing protein|T. thermophilia|chr_0|8254652|40	0
40.m00158	TTHERM_00377200	40.m00158	TTHERM_00377200	Y	2721	1	2721	100	2721	1	2721	100	100	0	|||Helicase conserved C-terminal domain containing protein|T. thermophilia|chr_0|8254652|40	0
40.m00156	TTHERM_00376190	40.m00156	TTHERM_00376190	Y	230	1	230	100	230	1	230	100	100	0	|||hypothetical protein|T. thermophilia|chr_0|8254652|40	1.5e-119
399.m00011	TTHERM_01457090	399.m00011	TTHERM_01457090	Y	381	1	381	100	381	1	381	100	100	0	|||conserved hypothetical protein|T. thermophilia|chr_0|8253893|399	1.7e-198
399.m00010	TTHERM_01457080	399.m00010	TTHERM_01457080	Y	874	1	874	100	874	1	874	100	100	0	|||Phosphatidylinositol-4-phosphate 5-Kinase family protein|T. thermophilia|chr_0|8253893|399	0
399.m00007	TTHERM_01456060	399.m00007	TTHERM_01456060	Y	131	1	131	100	131	1	131	100	100	0	|||deliriumA-related|T. thermophilia|chr_0|8253893|399	6.8e-69
397.m00007	TTHERM_01452020	397.m00007	TTHERM_01452020	Y	635	1	635	100	635	1	635	100	100	0	|||hypothetical protein|T. thermophilia|chr_0|8254426|397	0
396.m00007	TTHERM_01448990	396.m00007	TTHERM_01448990	Y	99	1	99	100	99	1	99	100	100	0	|||hypothetical protein|T. thermophilia|chr_0|8253932|396	3.9e-50
395.m00008	TTHERM_01447980	395.m00008	TTHERM_01447980	Y	54	1	54	100	54	1	54	100	100	0	|||hypothetical protein|T. thermophilia|chr_0|8253928|395	1.2e-23
395.m00007	TTHERM_01447970	395.m00007	TTHERM_01447970	Y	82	1	82	100	82	1	82	100	100	0	|||hypothetical protein|T. thermophilia|chr_0|8253928|395	7.2e-42
394.m00009	TTHERM_01445940	394.m00009	TTHERM_01445940	Y	70	1	70	100	70	1	70	100	100	0	|||hypothetical protein|T. thermophilia|chr_0|8254785|394	5.7e-33
394.m00008	TTHERM_01445930	394.m00008	TTHERM_01445930	Y	103	1	103	100	103	1	103	100	100	0	|||hypothetical protein|T. thermophilia|chr_0|8254785|394	1.3e-49
394.m00007	TTHERM_01445920	394.m00007	TTHERM_01445920	Y	701	1	701	100	701	1	701	100	100	0	|||Protein kinase domain containing protein|T. thermophilia|chr_0|8254785|394	0
394.m00006	TTHERM_01445910	394.m00006	TTHERM_01445910	Y	164	1	164	100	164	1	164	100	100	0	|||hypothetical protein|T. thermophilia|chr_0|8254785|394	5.9e-86
393.m00012	TTHERM_01444910	393.m00012	TTHERM_01444910	Y	277	1	277	100	277	1	277	100	100	0	|||KTI12 protein.-related|T. thermophilia|chr_0|8254021|393	2.6e-147
393.m00009	TTHERM_01444880	393.m00009	TTHERM_01444880	Y	518	1	518	100	518	1	518	100	100	0	|||hypothetical protein|T. thermophilia|chr_0|8254021|393	2.6e-282
393.m00008	TTHERM_01444870	393.m00008	TTHERM_01444870	Y	485	1	485	100	485	1	485	100	100	0	|||hypothetical protein|T. thermophilia|chr_0|8254021|393	3e-265
393.m00007	TTHERM_01444860	393.m00007	TTHERM_01444860	Y	78	1	78	100	78	1	78	100	100	0	|||hypothetical protein|T. thermophilia|chr_0|8254021|393	1.2e-39
392.m00011	TTHERM_01443850	392.m00011	TTHERM_01443850	Y	723	1	723	100	723	1	723	100	100	0	|||Protein kinase domain containing protein|T. thermophilia|chr_0|8254511|392	0
392.m00010	TTHERM_01443840	392.m00010	TTHERM_01443840	Y	189	1	189	100	189	1	189	100	100	0	|||hypothetical protein|T. thermophilia|chr_0|8254511|392	8e-98
392.m00009	TTHERM_01443830	392.m00009	TTHERM_01443830	Y	442	1	442	100	442	1	442	100	100	0	|||hypothetical protein|T. thermophilia|chr_0|8254511|392	8e-233
392.m00008	TTHERM_01443820	392.m00008	TTHERM_01443820	Y	623	1	623	100	623	1	623	100	100	0	|||Major Facilitator Superfamily protein|T. thermophilia|chr_0|8254511|392	0
391.m00009	TTHERM_01442800	391.m00009	TTHERM_01442800	Y	102	1	102	100	102	1	102	100	100	0	|||hypothetical protein|T. thermophilia|chr_0|8254681|391	2.6e-53
390.m00010	TTHERM_01440780	390.m00010	TTHERM_01440780	Y	735	1	735	100	735	1	735	100	100	0	|||Protein kinase domain containing protein|T. thermophilia|chr_0|8254271|390	0
390.m00006	TTHERM_01437770	390.m00006	TTHERM_01437770	Y	320	1	320	100	320	1	320	100	100	0	|||hypothetical protein|T. thermophilia|chr_0|8254271|390	2.5e-165
389.m00010	TTHERM_01436770	389.m00010	TTHERM_01436770	Y	653	1	653	100	653	1	653	100	100	0	|||Surface protein with EGF domains and furin-like repeats-related|T. thermophilia|chr_0|8254518|389	0
389.m00009	TTHERM_01436760	389.m00009	TTHERM_01436760	Y	1416	1	1416	100	1416	1	1416	100	100	0	|||hypothetical protein|T. thermophilia|chr_0|8254518|389	0
389.m00008	TTHERM_01436750	389.m00008	TTHERM_01436750	Y	602	1	602	100	602	1	602	100	100	0	|||Major Facilitator Superfamily protein|T. thermophilia|chr_0|8254518|389	0
389.m00007	TTHERM_01436740	389.m00007	TTHERM_01436740	Y	88	1	88	100	88	1	88	100	100	0	|||hypothetical protein|T. thermophilia|chr_0|8254518|389	2.1e-44
389.m00006	TTHERM_01436730	389.m00006	TTHERM_01436730	Y	47	1	47	100	47	1	47	100	100	0	|||hypothetical protein|T. thermophilia|chr_0|8254518|389	1.4e-20
388.m00011	TTHERM_01435700	388.m00011	TTHERM_01435700	Y	53	1	53	100	53	1	53	100	100	0	|||hypothetical protein|T. thermophilia|chr_0|8254434|388	1.7e-24
388.m00009	TTHERM_01435680	388.m00009	TTHERM_01435680	Y	321	1	321	100	321	1	321	100	100	0	|||hypothetical protein|T. thermophilia|chr_0|8254434|388	2.4e-183
388.m00008	TTHERM_01435670	388.m00008	TTHERM_01435670	Y	735	1	735	100	735	1	735	100	100	0	|||Alpha amylase, catalytic domain containing protein|T. thermophilia|chr_0|8254434|388	0
387.m00014	TTHERM_01434670	387.m00014	TTHERM_01434670	Y	474	1	474	100	474	1	474	100	100	0	|||hypothetical protein|T. thermophilia|chr_0|8254438|387	5.1e-254
387.m00013	TTHERM_01434660	387.m00013	TTHERM_01434660	Y	454	1	454	100	454	1	454	100	100	0	|||hypothetical protein|T. thermophilia|chr_0|8254438|387	3.1e-247
387.m00012	TTHERM_01434650	387.m00012	TTHERM_01434650	Y	467	1	467	100	467	1	467	100	100	0	|||hypothetical protein|T. thermophilia|chr_0|8254438|387	1.7e-253
387.m00010	TTHERM_01434630	387.m00010	TTHERM_01434630	Y	467	1	467	100	467	1	467	100	100	0	|||hypothetical protein|T. thermophilia|chr_0|8254438|387	1.6e-252
387.m00009	TTHERM_01434620	387.m00009	TTHERM_01434620	Y	467	1	467	100	467	1	467	100	100	0	|||hypothetical protein|T. thermophilia|chr_0|8254438|387	6.7e-252
387.m00008	TTHERM_01434610	387.m00008	TTHERM_01434610	Y	354	1	354	100	354	1	354	100	100	0	|||hypothetical protein|T. thermophilia|chr_0|8254438|387	3.7e-187
386.m00012	TTHERM_01433610	386.m00012	TTHERM_01433610	Y	759	1	759	100	759	1	759	100	100	0	|||hypothetical protein|T. thermophilia|chr_0|8254701|386	0
386.m00011	TTHERM_01433600	386.m00011	TTHERM_01433600	Y	52	1	52	100	52	1	52	100	100	0	|||hypothetical protein|T. thermophilia|chr_0|8254701|386	4.4e-26
386.m00010	TTHERM_01433590	386.m00010	TTHERM_01433590	Y	1160	1	1160	100	1160	1	1160	100	100	0	|||cation channel family protein|T. thermophilia|chr_0|8254701|386	0
386.m00009	TTHERM_01433580	386.m00009	TTHERM_01433580	Y	395	1	395	100	395	1	395	100	100	0	|||Chitinase class I family protein|T. thermophilia|chr_0|8254701|386	6.9e-234
386.m00008	TTHERM_01433570	386.m00008	TTHERM_01433570	Y	285	1	285	100	285	1	285	100	100	0	|||hypothetical protein|T. thermophilia|chr_0|8254701|386	8.2e-160
385.m00014	TTHERM_01431570	385.m00014	TTHERM_01431570	Y	565	1	565	100	565	1	565	100	100	0	|||hypothetical protein|T. thermophilia|chr_0|8253805|385	0
385.m00013	TTHERM_01431560	385.m00013	TTHERM_01431560	Y	70	1	70	100	70	1	70	100	100	0	|||hypothetical protein|T. thermophilia|chr_0|8253805|385	5e-34
385.m00012	TTHERM_01431550	385.m00012	TTHERM_01431550	Y	55	1	55	100	55	1	55	100	100	0	|||hypothetical protein|T. thermophilia|chr_0|8253805|385	5.1e-25
385.m00011	TTHERM_01431540	385.m00011	TTHERM_01431540	Y	66	1	66	100	66	1	66	100	100	0	|||hypothetical protein|T. thermophilia|chr_0|8253805|385	1.1e-31
385.m00010	TTHERM_01431530	385.m00010	TTHERM_01431530	Y	595	1	595	100	595	1	595	100	100	0	|||Neurohypophysial hormones, N-terminal Domain containing protein|T. thermophilia|chr_0|8253805|385	0
385.m00008	TTHERM_01430520	385.m00008	TTHERM_01430520	Y	70	1	70	100	70	1	70	100	100	0	|||hypothetical protein|T. thermophilia|chr_0|8253805|385	5e-34
384.m00009	TTHERM_01429470	384.m00009	TTHERM_01429470	Y	183	1	183	100	183	1	183	100	100	0	|||hypothetical protein|T. thermophilia|chr_0|8254773|384	6.3e-98
383.m00016	TTHERM_01427470	383.m00016	TTHERM_01427470	Y	43	1	43	100	43	1	43	100	100	0	|||hypothetical protein|T. thermophilia|chr_0|8254612|383	1.9e-18
383.m00010	TTHERM_01424440	383.m00010	TTHERM_01424440	Y	333	1	333	100	333	1	333	100	100	0	|||hypothetical protein|T. thermophilia|chr_0|8254612|383	8.2e-176
382.m00010	TTHERM_01423430	382.m00010	TTHERM_01423430	Y	378	1	378	100	378	1	378	100	100	0	|||beta-lactamase family protein|T. thermophilia|chr_0|8254729|382	6.3e-201
382.m00009	TTHERM_01423420	382.m00009	TTHERM_01423420	Y	62	1	62	100	62	1	62	100	100	0	|||hypothetical protein|T. thermophilia|chr_0|8254729|382	7.7e-29
382.m00008	TTHERM_01423410	382.m00008	TTHERM_01423410	Y	125	1	125	100	125	1	125	100	100	0	|||hypothetical protein|T. thermophilia|chr_0|8254729|382	5.9e-63
382.m00007	TTHERM_01423400	382.m00007	TTHERM_01423400	Y	2215	1	2215	100	2215	1	2215	100	100	0	|||hypothetical protein|T. thermophilia|chr_0|8254729|382	0
382.m00006	TTHERM_01423390	382.m00006	TTHERM_01423390	Y	138	1	138	100	138	1	138	100	100	0	|||hypothetical protein|T. thermophilia|chr_0|8254729|382	8.4e-71
381.m00008	TTHERM_01422390	381.m00008	TTHERM_01422390	Y	69	1	69	100	69	1	69	100	100	0	|||hypothetical protein|T. thermophilia|chr_0|8254474|381	1.3e-35
381.m00007	TTHERM_01422380	381.m00007	TTHERM_01422380	Y	2401	1	2401	100	2401	1	2401	100	100	0	|||hypothetical protein|T. thermophilia|chr_0|8254474|381	0
381.m00006	TTHERM_01422370	381.m00006	TTHERM_01422370	Y	2409	1	2409	100	2409	1	2409	100	100	0	|||hypothetical protein|T. thermophilia|chr_0|8254474|381	0
381.m00005	TTHERM_01422360	381.m00005	TTHERM_01422360	Y	77	1	77	100	77	1	77	100	100	0	|||hypothetical protein|T. thermophilia|chr_0|8254474|381	5.2e-39
380.m00007	TTHERM_01421350	380.m00007	TTHERM_01421350	Y	437	1	437	100	437	1	437	100	100	0	|||hypothetical protein|T. thermophilia|chr_0|8254596|380	7.6e-228
380.m00006	TTHERM_01421340	380.m00006	TTHERM_01421340	Y	642	1	642	100	642	1	642	100	100	0	|||hypothetical protein|T. thermophilia|chr_0|8254596|380	0
38.m00321	TTHERM_00369640	38.m00321	TTHERM_00369640	Y	441	1	441	100	441	1	441	100	100	0	|||Protein kinase domain containing protein|T. thermophilia|chr_0|8254813|38	5.9e-244
38.m00319	TTHERM_00369620	38.m00319	TTHERM_00369620	Y	431	1	431	100	431	1	431	100	100	0	|||hypothetical protein|T. thermophilia|chr_0|8254813|38	2.6e-227
38.m00318	TTHERM_00369610	38.m00318	TTHERM_00369610	Y	662	1	662	100	662	1	662	100	100	0	|||hypothetical protein|T. thermophilia|chr_0|8254813|38	0
38.m00316	TTHERM_00369590	38.m00316	TTHERM_00369590	Y	822	1	822	100	822	1	822	100	100	0	|||hypothetical protein|T. thermophilia|chr_0|8254813|38	0
38.m00315	TTHERM_00369580	38.m00315	TTHERM_00369580	Y	605	1	605	100	605	1	605	100	100	0	|||hypothetical protein|T. thermophilia|chr_0|8254813|38	0
38.m00313	TTHERM_00368570	38.m00313	TTHERM_00368570	Y	1195	1	1195	100	1195	1	1195	100	100	0	|||hypothetical protein|T. thermophilia|chr_0|8254813|38	0
38.m00310	TTHERM_00367550	38.m00310	TTHERM_00367550	Y	235	1	235	100	235	1	235	100	100	0	|||hypothetical protein|T. thermophilia|chr_0|8254813|38	3.5e-120
38.m00306	TTHERM_00365530	38.m00306	TTHERM_00365530	Y	760	1	760	100	760	1	760	100	100	0	|||hypothetical protein|T. thermophilia|chr_0|8254813|38	0
38.m00305	TTHERM_00365520	38.m00305	TTHERM_00365520	Y	349	1	349	100	349	1	349	100	100	0	|||hypothetical protein|T. thermophilia|chr_0|8254813|38	2.6e-195
38.m00304	TTHERM_00365510	38.m00304	TTHERM_00365510	Y	617	1	617	100	617	1	617	100	100	0	|||hypothetical protein|T. thermophilia|chr_0|8254813|38	0
38.m00302	TTHERM_00365490	38.m00302	TTHERM_00365490	Y	99	1	99	100	99	1	99	100	100	0	|||hypothetical protein|T. thermophilia|chr_0|8254813|38	1.3e-49
38.m00301	TTHERM_00365480	38.m00301	TTHERM_00365480	Y	327	1	327	100	327	1	327	100	100	0	|||hypothetical protein|T. thermophilia|chr_0|8254813|38	3.2e-181
38.m00300	TTHERM_00365470	38.m00300	TTHERM_00365470	Y	1504	1	1504	100	1504	1	1504	100	100	0	|||hypothetical protein|T. thermophilia|chr_0|8254813|38	0
38.m00299	TTHERM_00365460	38.m00299	TTHERM_00365460	Y	537	1	537	100	537	1	537	100	100	0	|||hypothetical protein|T. thermophilia|chr_0|8254813|38	2.2e-301
38.m00296	TTHERM_00365430	38.m00296	TTHERM_00365430	Y	112	1	112	100	112	1	112	100	100	0	|||hypothetical protein|T. thermophilia|chr_0|8254813|38	7.4e-56
38.m00295	TTHERM_00365420	38.m00295	TTHERM_00365420	Y	1160	1	1160	100	1160	1	1160	100	100	0	|||hypothetical protein|T. thermophilia|chr_0|8254813|38	0
38.m00294	TTHERM_00365410	38.m00294	TTHERM_00365410	Y	202	1	202	100	202	1	202	100	100	0	|||hypothetical protein|T. thermophilia|chr_0|8254813|38	3.9e-105
38.m00293	TTHERM_00365400	38.m00293	TTHERM_00365400	Y	45	1	45	100	45	1	45	100	100	0	|||hypothetical protein|T. thermophilia|chr_0|8254813|38	2e-21
38.m00292	TTHERM_00365390	38.m00292	TTHERM_00365390	Y	1211	1	1211	100	1211	1	1211	100	100	0	|||Na,H/K antiporter P-type ATPase, alpha subunit family protein|T. thermophilia|chr_0|8254813|38	0
38.m00291	TTHERM_00365380	38.m00291	TTHERM_00365380	Y	1752	1	1752	100	1752	1	1752	100	100	0	|||hypothetical protein|T. thermophilia|chr_0|8254813|38	0
38.m00290	TTHERM_00365370	38.m00290	TTHERM_00365370	Y	3760	1	3760	100	3760	1	3760	100	100	0	|||IPT/TIG domain containing protein|T. thermophilia|chr_0|8254813|38	0
38.m00289	TTHERM_00365360	38.m00289	TTHERM_00365360	Y	683	1	683	100	683	1	683	100	100	0	|||hypothetical protein|T. thermophilia|chr_0|8254813|38	0
38.m00288	TTHERM_00365350	38.m00288	TTHERM_00365350	Y	685	1	685	100	685	1	685	100	100	0	|||CobW/P47K family protein|T. thermophilia|chr_0|8254813|38	0
38.m00287	TTHERM_00365340	38.m00287	TTHERM_00365340	Y	840	1	840	100	840	1	840	100	100	0	|||AAA family ATPase, CDC48 subfamily protein|T. thermophilia|chr_0|8254813|38	0
38.m00286	TTHERM_00365330	38.m00286	TTHERM_00365330	Y	534	1	534	100	534	1	534	100	100	0	|||Leucine Rich Repeat family protein|T. thermophilia|chr_0|8254813|38	7.1e-280
38.m00285	TTHERM_00365320	38.m00285	TTHERM_00365320	Y	241	1	241	100	241	1	241	100	100	0	|||hypothetical protein|T. thermophilia|chr_0|8254813|38	2.5e-126
38.m00283	TTHERM_00364310	38.m00283	TTHERM_00364310	Y	520	1	520	100	520	1	520	100	100	0	|||hypothetical protein|T. thermophilia|chr_0|8254813|38	6e-283
38.m00282	TTHERM_00364300	38.m00282	TTHERM_00364300	Y	740	1	740	100	740	1	740	100	100	0	|||hypothetical protein|T. thermophilia|chr_0|8254813|38	0
38.m00281	TTHERM_00364290	38.m00281	TTHERM_00364290	Y	2088	1	2088	100	2088	1	2088	100	100	0	|||hypothetical protein|T. thermophilia|chr_0|8254813|38	0
38.m00279	TTHERM_00364270	38.m00279	TTHERM_00364270	Y	470	1	470	100	470	1	470	100	100	0	|||hypothetical protein|T. thermophilia|chr_0|8254813|38	7.2e-255
38.m00278	TTHERM_00364260	38.m00278	TTHERM_00364260	Y	1309	1	1309	100	1309	1	1309	100	100	0	|||hypothetical protein|T. thermophilia|chr_0|8254813|38	0
38.m00276	TTHERM_00363250	38.m00276	TTHERM_00363250	Y	1376	1	1376	100	1376	1	1376	100	100	0	|||hypothetical protein|T. thermophilia|chr_0|8254813|38	0
38.m00275	TTHERM_00363240	38.m00275	TTHERM_00363240	Y	83	1	83	100	83	1	83	100	100	0	|||hypothetical protein|T. thermophilia|chr_0|8254813|38	5.6e-42
38.m00274	TTHERM_00363230	38.m00274	TTHERM_00363230	Y	952	1	952	100	952	1	952	100	100	0	|||hypothetical protein|T. thermophilia|chr_0|8254813|38	0
38.m00273	TTHERM_00363220	38.m00273	TTHERM_00363220	Y	1320	1	1320	100	1320	1	1320	100	100	0	|||hypothetical protein|T. thermophilia|chr_0|8254813|38	0
38.m00272	TTHERM_00363210	38.m00272	TTHERM_00363210	Y	305	1	305	100	305	1	305	100	100	0	|||Mitochondrial carrier protein|T. thermophilia|chr_0|8254813|38	5.8e-166
38.m00271	TTHERM_00363200	38.m00271	TTHERM_00363200	Y	280	1	280	100	280	1	280	100	100	0	|||hypothetical protein|T. thermophilia|chr_0|8254813|38	2.7e-152
38.m00270	TTHERM_00363190	38.m00270	TTHERM_00363190	Y	259	1	259	100	259	1	259	100	100	0	|||hypothetical protein|T. thermophilia|chr_0|8254813|38	5.4e-140
38.m00269	TTHERM_00363180	38.m00269	TTHERM_00363180	Y	903	1	903	100	903	1	903	100	100	0	|||hypothetical protein|T. thermophilia|chr_0|8254813|38	0
38.m00268	TTHERM_00363170	38.m00268	TTHERM_00363170	Y	1748	1	1748	100	1748	1	1748	100	100	0	|||hypothetical protein|T. thermophilia|chr_0|8254813|38	0
38.m00267	TTHERM_00363160	38.m00267	TTHERM_00363160	Y	2628	1	2628	100	2628	1	2628	100	100	0	|||Chlamydial polymorphic outer membrane protein repeat containing protein|T. thermophilia|chr_0|8254813|38	0
38.m00265	TTHERM_00363140	38.m00265	TTHERM_00363140	Y	2409	1	2409	100	2409	1	2409	100	100	0	|||hypothetical protein|T. thermophilia|chr_0|8254813|38	0
38.m00264	TTHERM_00363130	38.m00264	TTHERM_00363130	Y	2418	1	2418	100	2418	1	2418	100	100	0	|||hypothetical protein|T. thermophilia|chr_0|8254813|38	0
38.m00263	TTHERM_00363120	38.m00263	TTHERM_00363120	Y	795	1	795	100	795	1	795	100	100	0	|||hypothetical protein|T. thermophilia|chr_0|8254813|38	0
38.m00262	TTHERM_00363110	38.m00262	TTHERM_00363110	Y	326	1	326	100	326	1	326	100	100	0	|||hypothetical protein|T. thermophilia|chr_0|8254813|38	1.1e-182
38.m00261	TTHERM_00363100	38.m00261	TTHERM_00363100	Y	326	1	326	100	326	1	326	100	100	0	|||hypothetical protein|T. thermophilia|chr_0|8254813|38	5.5e-186
38.m00260	TTHERM_00363090	38.m00260	TTHERM_00363090	Y	473	1	473	100	473	1	473	100	100	0	|||hypothetical protein|T. thermophilia|chr_0|8254813|38	1.3e-269
38.m00259	TTHERM_00363080	38.m00259	TTHERM_00363080	Y	310	1	310	100	310	1	310	100	100	0	|||hypothetical protein|T. thermophilia|chr_0|8254813|38	1.9e-160
38.m00258	TTHERM_00363070	38.m00258	TTHERM_00363070	Y	198	1	198	100	198	1	198	100	100	0	|||hypothetical protein|T. thermophilia|chr_0|8254813|38	1.3e-104
38.m00257	TTHERM_00363060	38.m00257	TTHERM_00363060	Y	198	1	198	100	198	1	198	100	100	0	|||hypothetical protein|T. thermophilia|chr_0|8254813|38	1e-104
38.m00256	TTHERM_00363050	38.m00256	TTHERM_00363050	Y	198	1	198	100	198	1	198	100	100	0	|||immobilization antigen LD-related|T. thermophilia|chr_0|8254813|38	8.1e-105
38.m00255	TTHERM_00363040	38.m00255	TTHERM_00363040	Y	198	1	198	100	198	1	198	100	100	0	|||immobilization antigen LA-related|T. thermophilia|chr_0|8254813|38	1.3e-104
38.m00254	TTHERM_00363030	38.m00254	TTHERM_00363030	Y	198	1	198	100	198	1	198	100	100	0	|||hypothetical protein|T. thermophilia|chr_0|8254813|38	5.7e-104
38.m00253	TTHERM_00363020	38.m00253	TTHERM_00363020	Y	198	1	198	100	198	1	198	100	100	0	|||hypothetical protein|T. thermophilia|chr_0|8254813|38	8.1e-105
38.m00252	TTHERM_00363010	38.m00252	TTHERM_00363010	Y	198	1	198	100	198	1	198	100	100	0	|||hypothetical protein|T. thermophilia|chr_0|8254813|38	3.9e-105
38.m00251	TTHERM_00363000	38.m00251	TTHERM_00363000	Y	198	1	198	100	198	1	198	100	100	0	|||hypothetical protein|T. thermophilia|chr_0|8254813|38	7.3e-104
38.m00250	TTHERM_00362990	38.m00250	TTHERM_00362990	Y	198	1	198	100	198	1	198	100	100	0	|||hypothetical protein|T. thermophilia|chr_0|8254813|38	2.8e-104
38.m00249	TTHERM_00362980	38.m00249	TTHERM_00362980	Y	656	1	656	100	656	1	656	100	100	0	|||Chorion family 2 protein|T. thermophilia|chr_0|8254813|38	0
38.m00248	TTHERM_00362970	38.m00248	TTHERM_00362970	Y	197	1	197	100	197	1	197	100	100	0	|||hypothetical protein|T. thermophilia|chr_0|8254813|38	7.3e-104
38.m00247	TTHERM_00362960	38.m00247	TTHERM_00362960	Y	64	1	64	100	64	1	64	100	100	0	|||hypothetical protein|T. thermophilia|chr_0|8254813|38	1.4e-29
38.m00246	TTHERM_00362950	38.m00246	TTHERM_00362950	Y	188	1	188	100	188	1	188	100	100	0	|||hypothetical protein|T. thermophilia|chr_0|8254813|38	1.3e-97
38.m00244	TTHERM_00361940	38.m00244	TTHERM_00361940	Y	196	1	196	100	196	1	196	100	100	0	|||hypothetical protein|T. thermophilia|chr_0|8254813|38	6.4e-105
38.m00243	TTHERM_00361930	38.m00243	TTHERM_00361930	Y	949	1	949	100	949	1	949	100	100	0	|||hypothetical protein|T. thermophilia|chr_0|8254813|38	0
38.m00242	TTHERM_00361920	38.m00242	TTHERM_00361920	Y	534	1	534	100	534	1	534	100	100	0	|||hypothetical protein|T. thermophilia|chr_0|8254813|38	0
38.m00241	TTHERM_00361910	38.m00241	TTHERM_00361910	Y	456	1	456	100	456	1	456	100	100	0	|||Serine carboxypeptidase family protein|T. thermophilia|chr_0|8254813|38	1.6e-250
38.m00240	TTHERM_00361900	38.m00240	TTHERM_00361900	Y	422	1	422	100	422	1	422	100	100	0	|||hypothetical protein|T. thermophilia|chr_0|8254813|38	7.5e-237
38.m00239	TTHERM_00361890	38.m00239	TTHERM_00361890	Y	54	1	54	100	54	1	54	100	100	0	|||hypothetical protein|T. thermophilia|chr_0|8254813|38	1.2e-25
38.m00238	TTHERM_00361880	38.m00238	TTHERM_00361880	Y	306	1	306	100	306	1	306	100	100	0	|||hypothetical protein|T. thermophilia|chr_0|8254813|38	2.5e-158
38.m00237	TTHERM_00361870	38.m00237	TTHERM_00361870	Y	401	1	401	100	401	1	401	100	100	0	|||hypothetical protein|T. thermophilia|chr_0|8254813|38	1.2e-213
38.m00236	TTHERM_00361860	38.m00236	TTHERM_00361860	Y	467	1	467	100	467	1	467	100	100	0	|||Serine carboxypeptidase family protein|T. thermophilia|chr_0|8254813|38	4.3e-257
38.m00235	TTHERM_00361850	38.m00235	TTHERM_00361850	Y	284	1	284	100	284	1	284	100	100	0	|||hypothetical protein|T. thermophilia|chr_0|8254813|38	3.1e-151
38.m00234	TTHERM_00361840	38.m00234	TTHERM_00361840	Y	575	1	575	100	575	1	575	100	100	0	|||hypothetical protein|T. thermophilia|chr_0|8254813|38	0
38.m00233	TTHERM_00361830	38.m00233	TTHERM_00361830	Y	3755	1	3755	100	3755	1	3755	100	100	0	|||IPT/TIG domain containing protein|T. thermophilia|chr_0|8254813|38	0
38.m00231	TTHERM_00361810	38.m00231	TTHERM_00361810	Y	345	1	345	100	345	1	345	100	100	0	|||hypothetical protein|T. thermophilia|chr_0|8254813|38	1.2e-192
38.m00230	TTHERM_00361800	38.m00230	TTHERM_00361800	Y	637	1	637	100	637	1	637	100	100	0	|||hypothetical protein|T. thermophilia|chr_0|8254813|38	0
38.m00229	TTHERM_00361790	38.m00229	TTHERM_00361790	Y	163	1	163	100	163	1	163	100	100	0	|||hypothetical protein|T. thermophilia|chr_0|8254813|38	2.6e-83
38.m00228	TTHERM_00361780	38.m00228	TTHERM_00361780	Y	165	1	165	100	165	1	165	100	100	0	|||hypothetical protein|T. thermophilia|chr_0|8254813|38	8.7e-85
38.m00227	TTHERM_00361770	38.m00227	TTHERM_00361770	Y	164	1	164	100	164	1	164	100	100	0	|||hypothetical protein|T. thermophilia|chr_0|8254813|38	2.3e-84
38.m00226	TTHERM_00361760	38.m00226	TTHERM_00361760	Y	686	1	686	100	686	1	686	100	100	0	|||hypothetical protein|T. thermophilia|chr_0|8254813|38	0
38.m00225	TTHERM_00361750	38.m00225	TTHERM_00361750	Y	164	1	164	100	164	1	164	100	100	0	|||hypothetical protein|T. thermophilia|chr_0|8254813|38	3.9e-82
38.m00224	TTHERM_00361740	38.m00224	TTHERM_00361740	Y	301	1	301	100	301	1	301	100	100	0	|||Protein kinase domain containing protein|T. thermophilia|chr_0|8254813|38	1e-161
38.m00223	TTHERM_00361730	38.m00223	TTHERM_00361730	Y	539	1	539	100	539	1	539	100	100	0	|||metallo-beta-lactamase superfamily protein|T. thermophilia|chr_0|8254813|38	6.6e-293
38.m00222	TTHERM_00361720	38.m00222	TTHERM_00361720	Y	374	1	374	100	374	1	374	100	100	0	|||RNA 3'-terminal phosphate cyclase family protein|T. thermophilia|chr_0|8254813|38	1.5e-197
38.m00220	TTHERM_00361700	38.m00220	TTHERM_00361700	Y	1186	1	1186	100	1186	1	1186	100	100	0	|||hypothetical protein|T. thermophilia|chr_0|8254813|38	0
38.m00219	TTHERM_00361690	38.m00219	TTHERM_00361690	Y	390	1	390	100	390	1	390	100	100	0	|||hypothetical protein|T. thermophilia|chr_0|8254813|38	8.8e-211
38.m00218	TTHERM_00361680	38.m00218	TTHERM_00361680	Y	162	1	162	100	162	1	162	100	100	0	|||hypothetical protein|T. thermophilia|chr_0|8254813|38	4.9e-82
38.m00217	TTHERM_00361670	38.m00217	TTHERM_00361670	Y	604	1	604	100	604	1	604	100	100	0	|||hypothetical protein|T. thermophilia|chr_0|8254813|38	0
38.m00216	TTHERM_00361660	38.m00216	TTHERM_00361660	Y	755	1	755	100	755	1	755	100	100	0	|||hypothetical protein|T. thermophilia|chr_0|8254813|38	0
38.m00215	TTHERM_00361650	38.m00215	TTHERM_00361650	Y	658	1	658	100	658	1	658	100	100	0	|||hypothetical protein|T. thermophilia|chr_0|8254813|38	0
38.m00214	TTHERM_00361640	38.m00214	TTHERM_00361640	Y	1008	1	1008	100	1008	1	1008	100	100	0	|||TPR Domain containing protein|T. thermophilia|chr_0|8254813|38	0
38.m00213	TTHERM_00361630	38.m00213	TTHERM_00361630	Y	748	1	748	100	748	1	748	100	100	0	|||TPR Domain containing protein|T. thermophilia|chr_0|8254813|38	0
38.m00212	TTHERM_00361620	38.m00212	TTHERM_00361620	Y	1095	1	1095	100	1095	1	1095	100	100	0	|||hypothetical protein|T. thermophilia|chr_0|8254813|38	0
38.m00211	TTHERM_00361610	38.m00211	TTHERM_00361610	Y	346	1	346	100	346	1	346	100	100	0	|||hypothetical protein|T. thermophilia|chr_0|8254813|38	2.3e-180
38.m00210	TTHERM_00361600	38.m00210	TTHERM_00361600	Y	351	1	351	100	351	1	351	100	100	0	|||Leucine Rich Repeat family protein|T. thermophilia|chr_0|8254813|38	1.9e-183
38.m00209	TTHERM_00361590	38.m00209	TTHERM_00361590	Y	618	1	618	100	618	1	618	100	100	0	|||Protein kinase domain containing protein|T. thermophilia|chr_0|8254813|38	0
38.m00208	TTHERM_00361580	38.m00208	TTHERM_00361580	Y	75	1	75	100	75	1	75	100	100	0	|||hypothetical protein|T. thermophilia|chr_0|8254813|38	1.6e-35
38.m00206	TTHERM_00361560	38.m00206	TTHERM_00361560	Y	860	1	860	100	860	1	860	100	100	0	|||Protein kinase domain containing protein|T. thermophilia|chr_0|8254813|38	0
38.m00205	TTHERM_00361550	38.m00205	TTHERM_00361550	Y	85	1	85	100	85	1	85	100	100	0	|||hypothetical protein|T. thermophilia|chr_0|8254813|38	2.8e-40
38.m00204	TTHERM_00361540	38.m00204	TTHERM_00361540	Y	102	1	102	100	102	1	102	100	100	0	|||hypothetical protein|T. thermophilia|chr_0|8254813|38	5.4e-53
38.m00202	TTHERM_00361520	38.m00202	TTHERM_00361520	Y	955	1	955	100	955	1	955	100	100	0	|||Protein kinase domain containing protein|T. thermophilia|chr_0|8254813|38	0
38.m00201	TTHERM_00361510	38.m00201	TTHERM_00361510	Y	333	1	333	100	333	1	333	100	100	0	|||DnaJ domain containing protein|T. thermophilia|chr_0|8254813|38	3.2e-174
38.m00200	TTHERM_00361500	38.m00200	TTHERM_00361500	Y	179	1	179	100	179	1	179	100	100	0	|||hypothetical protein|T. thermophilia|chr_0|8254813|38	6.5e-96
38.m00198	TTHERM_00361480	38.m00198	TTHERM_00361480	Y	332	1	332	100	332	1	332	100	100	0	|||Amidase family protein|T. thermophilia|chr_0|8254813|38	5.2e-174
38.m00196	TTHERM_00361460	38.m00196	TTHERM_00361460	Y	307	1	307	100	307	1	307	100	100	0	|||hypothetical protein|T. thermophilia|chr_0|8254813|38	7.2e-168
38.m00195	TTHERM_00361450	38.m00195	TTHERM_00361450	Y	428	1	428	100	428	1	428	100	100	0	|||Amidase family protein|T. thermophilia|chr_0|8254813|38	5.8e-230
38.m00194	TTHERM_00361440	38.m00194	TTHERM_00361440	Y	147	1	147	100	147	1	147	100	100	0	|||hypothetical protein|T. thermophilia|chr_0|8254813|38	5.4e-76
38.m00193	TTHERM_00361430	38.m00193	TTHERM_00361430	Y	181	1	181	100	181	1	181	100	100	0	|||hypothetical protein|T. thermophilia|chr_0|8254813|38	3.2e-94
38.m00192	TTHERM_00361420	38.m00192	TTHERM_00361420	Y	296	1	296	100	296	1	296	100	100	0	|||hypothetical protein|T. thermophilia|chr_0|8254813|38	2.3e-162
38.m00189	TTHERM_00361390	38.m00189	TTHERM_00361390	Y	610	1	610	100	610	1	610	100	100	0	|||Amidase family protein|T. thermophilia|chr_0|8254813|38	0
38.m00188	TTHERM_00361380	38.m00188	TTHERM_00361380	Y	610	1	610	100	610	1	610	100	100	0	|||Amidase family protein|T. thermophilia|chr_0|8254813|38	0
38.m00187	TTHERM_00361370	38.m00187	TTHERM_00361370	Y	647	1	647	100	647	1	647	100	100	0	|||Amidase family protein|T. thermophilia|chr_0|8254813|38	0
38.m00186	TTHERM_00361360	38.m00186	TTHERM_00361360	Y	138	1	138	100	138	1	138	100	100	0	|||hypothetical protein|T. thermophilia|chr_0|8254813|38	4.1e-71
38.m00185	TTHERM_00361350	38.m00185	TTHERM_00361350	Y	261	1	261	100	261	1	261	100	100	0	|||hypothetical protein|T. thermophilia|chr_0|8254813|38	5.1e-135
38.m00184	TTHERM_00361340	38.m00184	TTHERM_00361340	Y	150	1	150	100	150	1	150	100	100	0	|||hypothetical protein|T. thermophilia|chr_0|8254813|38	2.9e-77
38.m00183	TTHERM_00361330	38.m00183	TTHERM_00361330	Y	218	1	218	100	218	1	218	100	100	0	|||MNN4 protein.-related|T. thermophilia|chr_0|8254813|38	8.9e-115
38.m00181	TTHERM_00360320	38.m00181	TTHERM_00360320	Y	249	1	249	100	249	1	249	100	100	0	|||hypothetical protein|T. thermophilia|chr_0|8254813|38	3.7e-132
38.m00180	TTHERM_00360310	38.m00180	TTHERM_00360310	Y	87	1	87	100	87	1	87	100	100	0	|||hypothetical protein|T. thermophilia|chr_0|8254813|38	7.2e-42
38.m00179	TTHERM_00360300	38.m00179	TTHERM_00360300	Y	288	1	288	100	288	1	288	100	100	0	|||hypothetical protein|T. thermophilia|chr_0|8254813|38	4e-151
38.m00178	TTHERM_00360290	38.m00178	TTHERM_00360290	Y	210	1	210	100	210	1	210	100	100	0	|||hypothetical protein|T. thermophilia|chr_0|8254813|38	6.9e-108
38.m00177	TTHERM_00360280	38.m00177	TTHERM_00360280	Y	142	1	142	100	142	1	142	100	100	0	|||hypothetical protein|T. thermophilia|chr_0|8254813|38	4.5e-72
38.m00176	TTHERM_00360270	38.m00176	TTHERM_00360270	Y	192	1	192	100	192	1	192	100	100	0	|||hypothetical protein|T. thermophilia|chr_0|8254813|38	2.6e-99
38.m00175	TTHERM_00360260	38.m00175	TTHERM_00360260	Y	142	1	142	100	142	1	142	100	100	0	|||hypothetical protein|T. thermophilia|chr_0|8254813|38	1.9e-73
38.m00174	TTHERM_00360250	38.m00174	TTHERM_00360250	Y	106	1	106	100	106	1	106	100	100	0	|||hypothetical protein|T. thermophilia|chr_0|8254813|38	5.2e-55
38.m00173	TTHERM_00360240	38.m00173	TTHERM_00360240	Y	888	1	888	100	888	1	888	100	100	0	|||hypothetical protein|T. thermophilia|chr_0|8254813|38	0
38.m00171	TTHERM_00359230	38.m00171	TTHERM_00359230	Y	803	1	803	100	803	1	803	100	100	0	|||Protein kinase domain containing protein|T. thermophilia|chr_0|8254813|38	0
38.m00170	TTHERM_00359220	38.m00170	TTHERM_00359220	Y	265	1	265	100	265	1	265	100	100	0	|||hypothetical protein|T. thermophilia|chr_0|8254813|38	2.7e-138
38.m00169	TTHERM_00359210	38.m00169	TTHERM_00359210	Y	958	1	958	100	958	1	958	100	100	0	|||hypothetical protein|T. thermophilia|chr_0|8254813|38	0
38.m00168	TTHERM_00359200	38.m00168	TTHERM_00359200	Y	142	1	142	100	142	1	142	100	100	0	|||hypothetical protein|T. thermophilia|chr_0|8254813|38	2.4e-73
38.m00166	TTHERM_00359180	38.m00166	TTHERM_00359180	Y	908	1	908	100	908	1	908	100	100	0	|||hypothetical protein|T. thermophilia|chr_0|8254813|38	0
38.m00165	TTHERM_00359170	38.m00165	TTHERM_00359170	Y	926	1	926	100	926	1	926	100	100	0	|||hypothetical protein|T. thermophilia|chr_0|8254813|38	0
38.m00164	TTHERM_00359160	38.m00164	TTHERM_00359160	Y	175	1	175	100	175	1	175	100	100	0	|||hypothetical protein|T. thermophilia|chr_0|8254813|38	2.2e-88
378.m00008	TTHERM_01417290	378.m00008	TTHERM_01417290	Y	97	1	97	100	97	1	97	100	100	0	|||hypothetical protein|T. thermophilia|chr_0|8254416|378	6.5e-48
377.m00010	TTHERM_01416280	377.m00010	TTHERM_01416280	Y	422	1	422	100	422	1	422	100	100	0	|||hypothetical protein|T. thermophilia|chr_0|8254619|377	4.5e-223
377.m00009	TTHERM_01416270	377.m00009	TTHERM_01416270	Y	1147	1	1147	100	1147	1	1147	100	100	0	|||DENN (AEX-3) domain|T. thermophilia|chr_0|8254619|377	0
377.m00007	TTHERM_01416250	377.m00007	TTHERM_01416250	Y	75	1	75	100	75	1	75	100	100	0	|||hypothetical protein|T. thermophilia|chr_0|8254619|377	2.3e-36
377.m00006	TTHERM_01416240	377.m00006	TTHERM_01416240	Y	1178	1	1178	100	1178	1	1178	100	100	0	|||GCC2 and GCC3 family protein|T. thermophilia|chr_0|8254619|377	0
376.m00014	TTHERM_01415200	376.m00014	TTHERM_01415200	Y	122	1	122	100	122	1	122	100	100	0	|||hypothetical protein|T. thermophilia|chr_0|8253873|376	6.7e-62
376.m00013	TTHERM_01415190	376.m00013	TTHERM_01415190	Y	578	1	578	100	578	1	578	100	100	0	|||hypothetical protein|T. thermophilia|chr_0|8253873|376	0
376.m00011	TTHERM_01415170	376.m00011	TTHERM_01415170	Y	478	1	478	100	478	1	478	100	100	0	|||Cytochrome P450 family protein|T. thermophilia|chr_0|8253873|376	4.5e-262
376.m00010	TTHERM_01415160	376.m00010	TTHERM_01415160	Y	525	1	525	100	525	1	525	100	100	0	|||hypothetical protein|T. thermophilia|chr_0|8253873|376	1.9e-277
375.m00014	TTHERM_01414150	375.m00014	TTHERM_01414150	Y	332	1	332	100	332	1	332	100	100	0	|||hypothetical protein|T. thermophilia|chr_0|8254547|375	7.7e-180
375.m00013	TTHERM_01414140	375.m00013	TTHERM_01414140	Y	56	1	56	100	56	1	56	100	100	0	|||hypothetical protein|T. thermophilia|chr_0|8254547|375	1.2e-25
375.m00012	TTHERM_01414130	375.m00012	TTHERM_01414130	Y	200	1	200	100	200	1	200	100	100	0	|||hypothetical protein|T. thermophilia|chr_0|8254547|375	4.5e-104
375.m00008	TTHERM_01413080	375.m00008	TTHERM_01413080	Y	172	1	172	100	172	1	172	100	100	0	|||hypothetical protein|T. thermophilia|chr_0|8254547|375	1.1e-91
374.m00014	TTHERM_01412060	374.m00014	TTHERM_01412060	Y	284	1	284	100	284	1	284	100	100	0	|||hypothetical protein|T. thermophilia|chr_0|8254771|374	5.9e-150
374.m00013	TTHERM_01412050	374.m00013	TTHERM_01412050	Y	544	1	544	100	544	1	544	100	100	0	|||hydrolase, alpha/beta fold family protein|T. thermophilia|chr_0|8254771|374	3.3e-298
374.m00009	TTHERM_01411020	374.m00009	TTHERM_01411020	Y	131	1	131	100	131	1	131	100	100	0	|||hypothetical protein|T. thermophilia|chr_0|8254771|374	1.5e-66
373.m00011	TTHERM_01410010	373.m00011	TTHERM_01410010	Y	54	1	54	100	54	1	54	100	100	0	|||hypothetical protein|T. thermophilia|chr_0|8254765|373	4.5e-24
373.m00010	TTHERM_01410000	373.m00010	TTHERM_01410000	Y	183	1	183	100	183	1	183	100	100	0	|||hypothetical protein|T. thermophilia|chr_0|8254765|373	3.1e-96
373.m00009	TTHERM_01409990	373.m00009	TTHERM_01409990	Y	980	1	980	100	980	1	980	100	100	0	|||Protein kinase domain containing protein|T. thermophilia|chr_0|8254765|373	0
373.m00007	TTHERM_01408980	373.m00007	TTHERM_01408980	Y	156	1	156	100	156	1	156	100	100	0	|||hypothetical protein|T. thermophilia|chr_0|8254765|373	7.5e-79
372.m00020	TTHERM_01407980	372.m00020	TTHERM_01407980	Y	81	1	81	100	81	1	81	100	100	0	|||hypothetical protein|T. thermophilia|chr_0|8254386|372	1e-40
372.m00018	TTHERM_01407960	372.m00018	TTHERM_01407960	Y	171	1	171	100	171	1	171	100	100	0	|||Ras family protein|T. thermophilia|chr_0|8254386|372	9.4e-88
372.m00017	TTHERM_01407950	372.m00017	TTHERM_01407950	Y	171	1	171	100	171	1	171	100	100	0	|||Ras family protein|T. thermophilia|chr_0|8254386|372	1.2e-87
372.m00016	TTHERM_01407940	372.m00016	TTHERM_01407940	Y	407	1	407	100	407	1	407	100	100	0	|||hypothetical protein|T. thermophilia|chr_0|8254386|372	2.2e-214
372.m00014	TTHERM_01406930	372.m00014	TTHERM_01406930	Y	43	1	43	100	43	1	43	100	100	0	|||hypothetical protein|T. thermophilia|chr_0|8254386|372	7.1e-19
372.m00013	TTHERM_01406920	372.m00013	TTHERM_01406920	Y	473	1	473	100	473	1	473	100	100	0	|||hypothetical protein|T. thermophilia|chr_0|8254386|372	2.4e-256
372.m00012	TTHERM_01406910	372.m00012	TTHERM_01406910	Y	456	1	456	100	456	1	456	100	100	0	|||hypothetical protein|T. thermophilia|chr_0|8254386|372	9.1e-248
372.m00011	TTHERM_01406900	372.m00011	TTHERM_01406900	Y	473	1	473	100	473	1	473	100	100	0	|||Protein kinase domain containing protein|T. thermophilia|chr_0|8254386|372	1.7e-255
371.m00016	TTHERM_01405880	371.m00016	TTHERM_01405880	Y	115	1	115	100	115	1	115	100	100	0	|||hypothetical protein|T. thermophilia|chr_0|8254802|371	5e-57
371.m00015	TTHERM_01405870	371.m00015	TTHERM_01405870	Y	108	1	108	100	108	1	108	100	100	0	|||hypothetical protein|T. thermophilia|chr_0|8254802|371	1.4e-52
371.m00014	TTHERM_01405860	371.m00014	TTHERM_01405860	Y	326	1	326	100	326	1	326	100	100	0	|||hypothetical protein|T. thermophilia|chr_0|8254802|371	6.9e-179
371.m00013	TTHERM_01405850	371.m00013	TTHERM_01405850	Y	365	1	365	100	365	1	365	100	100	0	|||hypothetical protein|T. thermophilia|chr_0|8254802|371	1.4e-196
371.m00011	TTHERM_01404840	371.m00011	TTHERM_01404840	Y	622	1	622	100	622	1	622	100	100	0	|||hypothetical protein|T. thermophilia|chr_0|8254802|371	0
371.m00010	TTHERM_01404830	371.m00010	TTHERM_01404830	Y	135	1	135	100	135	1	135	100	100	0	|||hypothetical protein|T. thermophilia|chr_0|8254802|371	6.6e-71
370.m00014	TTHERM_01403830	370.m00014	TTHERM_01403830	Y	2034	1	2034	100	2034	1	2034	100	100	0	|||hypothetical protein|T. thermophilia|chr_0|8253890|370	0
370.m00013	TTHERM_01403820	370.m00013	TTHERM_01403820	Y	70	1	70	100	70	1	70	100	100	0	|||hypothetical protein|T. thermophilia|chr_0|8253890|370	6.3e-34
370.m00012	TTHERM_01403810	370.m00012	TTHERM_01403810	Y	104	1	104	100	104	1	104	100	100	0	|||Sm protein|T. thermophilia|chr_0|8253890|370	1e-51
370.m00008	TTHERM_01402780	370.m00008	TTHERM_01402780	Y	238	1	238	100	238	1	238	100	100	0	|||hypothetical protein|T. thermophilia|chr_0|8253890|370	1.5e-126
369.m00012	TTHERM_01401780	369.m00012	TTHERM_01401780	Y	496	1	496	100	496	1	496	100	100	0	|||Chlamydial polymorphic outer membrane protein repeat containing protein|T. thermophilia|chr_0|8253834|369	1.4e-267
369.m00011	TTHERM_01401770	369.m00011	TTHERM_01401770	Y	104	1	104	100	104	1	104	100	100	0	|||hypothetical protein|T. thermophilia|chr_0|8253834|369	2.6e-53
369.m00010	TTHERM_01401760	369.m00010	TTHERM_01401760	Y	1188	1	1188	100	1188	1	1188	100	100	0	|||hypothetical protein|T. thermophilia|chr_0|8253834|369	0
369.m00009	TTHERM_01401750	369.m00009	TTHERM_01401750	Y	837	1	837	100	837	1	837	100	100	0	|||hypothetical protein|T. thermophilia|chr_0|8253834|369	0
369.m00008	TTHERM_01401740	369.m00008	TTHERM_01401740	Y	1275	1	1275	100	1275	1	1275	100	100	0	|||Response regulator receiver domain containing protein|T. thermophilia|chr_0|8253834|369	0
369.m00007	TTHERM_01401730	369.m00007	TTHERM_01401730	Y	574	1	574	100	574	1	574	100	100	0	|||hypothetical protein|T. thermophilia|chr_0|8253834|369	0
368.m00015	TTHERM_01400720	368.m00015	TTHERM_01400720	Y	438	1	438	100	438	1	438	100	100	0	|||hypothetical protein|T. thermophilia|chr_0|8254363|368	2.5e-236
368.m00014	TTHERM_01400710	368.m00014	TTHERM_01400710	Y	219	1	219	100	219	1	219	100	100	0	|||hypothetical protein|T. thermophilia|chr_0|8254363|368	1.7e-118
368.m00013	TTHERM_01400700	368.m00013	TTHERM_01400700	Y	451	1	451	100	451	1	451	100	100	0	|||hypothetical protein|T. thermophilia|chr_0|8254363|368	6.1e-242
368.m00012	TTHERM_01400690	368.m00012	TTHERM_01400690	Y	452	1	452	100	452	1	452	100	100	0	|||hypothetical protein|T. thermophilia|chr_0|8254363|368	2.9e-244
368.m00010	TTHERM_01400670	368.m00010	TTHERM_01400670	Y	56	1	56	100	56	1	56	100	100	0	|||hypothetical protein|T. thermophilia|chr_0|8254363|368	1.3e-26
368.m00009	TTHERM_01400660	368.m00009	TTHERM_01400660	Y	48	1	48	100	48	1	48	100	100	0	|||hypothetical protein|T. thermophilia|chr_0|8254363|368	1.6e-21
367.m00021	TTHERM_01399650	367.m00021	TTHERM_01399650	Y	42	1	42	100	42	1	42	100	100	0	|||hypothetical protein|T. thermophilia|chr_0|8254683|367	2.1e-19
367.m00020	TTHERM_01399640	367.m00020	TTHERM_01399640	Y	78	1	78	100	78	1	78	100	100	0	|||hypothetical protein|T. thermophilia|chr_0|8254683|367	4.8e-36
367.m00018	TTHERM_01399600	367.m00018	TTHERM_01399600	Y	744	1	744	100	744	1	744	100	100	0	|||hypothetical protein|T. thermophilia|chr_0|8254683|367	0
367.m00016	TTHERM_01399550	367.m00016	TTHERM_01399550	Y	182	1	182	100	182	1	182	100	100	0	|||hypothetical protein|T. thermophilia|chr_0|8254683|367	9.8e-93
367.m00015	TTHERM_01399540	367.m00015	TTHERM_01399540	Y	163	1	163	100	163	1	163	100	100	0	|||hypothetical protein|T. thermophilia|chr_0|8254683|367	1.2e-87
367.m00013	TTHERM_01399520	367.m00013	TTHERM_01399520	Y	259	1	259	100	259	1	259	100	100	0	|||hypothetical protein|T. thermophilia|chr_0|8254683|367	3.5e-136
367.m00012	TTHERM_01399510	367.m00012	TTHERM_01399510	Y	70	1	70	100	70	1	70	100	100	0	|||hypothetical protein|T. thermophilia|chr_0|8254683|367	1.3e-33
366.m00009	TTHERM_01398500	366.m00009	TTHERM_01398500	Y	73	1	73	100	73	1	73	100	100	0	|||hypothetical protein|T. thermophilia|chr_0|8254693|366	4.3e-35
366.m00006	TTHERM_01398470	366.m00006	TTHERM_01398470	Y	527	1	527	100	527	1	527	100	100	0	|||Cytochrome P450 family protein|T. thermophilia|chr_0|8254693|366	5.1e-286
365.m00010	TTHERM_01397470	365.m00010	TTHERM_01397470	Y	748	1	748	100	748	1	748	100	100	0	|||hypothetical protein|T. thermophilia|chr_0|8254651|365	0
364.m00014	TTHERM_01396430	364.m00014	TTHERM_01396430	Y	534	1	534	100	534	1	534	100	100	0	|||hypothetical protein|T. thermophilia|chr_0|8254804|364	6.2e-281
364.m00013	TTHERM_01396420	364.m00013	TTHERM_01396420	Y	535	1	535	100	535	1	535	100	100	0	|||hypothetical protein|T. thermophilia|chr_0|8254804|364	6.4e-279
364.m00012	TTHERM_01396410	364.m00012	TTHERM_01396410	Y	422	1	422	100	422	1	422	100	100	0	|||hypothetical protein|T. thermophilia|chr_0|8254804|364	6.7e-220
364.m00011	TTHERM_01396400	364.m00011	TTHERM_01396400	Y	471	1	471	100	471	1	471	100	100	0	|||hypothetical protein|T. thermophilia|chr_0|8254804|364	4.8e-242
364.m00010	TTHERM_01396390	364.m00010	TTHERM_01396390	Y	68	1	68	100	68	1	68	100	100	0	|||hypothetical protein|T. thermophilia|chr_0|8254804|364	3.1e-32
364.m00009	TTHERM_01396380	364.m00009	TTHERM_01396380	Y	178	1	178	100	178	1	178	100	100	0	|||hypothetical protein|T. thermophilia|chr_0|8254804|364	7.1e-90
363.m00016	TTHERM_01394380	363.m00016	TTHERM_01394380	Y	67	1	67	100	67	1	67	100	100	0	|||hypothetical protein|T. thermophilia|chr_0|8254058|363	1.5e-32
363.m00015	TTHERM_01394370	363.m00015	TTHERM_01394370	Y	511	1	511	100	511	1	511	100	100	0	|||hypothetical protein|T. thermophilia|chr_0|8254058|363	2.8e-278
363.m00014	TTHERM_01394360	363.m00014	TTHERM_01394360	Y	211	1	211	100	211	1	211	100	100	0	|||hypothetical protein|T. thermophilia|chr_0|8254058|363	4.4e-113
363.m00013	TTHERM_01394350	363.m00013	TTHERM_01394350	Y	409	1	409	100	409	1	409	100	100	0	|||hypothetical protein|T. thermophilia|chr_0|8254058|363	7.5e-221
363.m00012	TTHERM_01394340	363.m00012	TTHERM_01394340	Y	180	1	180	100	180	1	180	100	100	0	|||hypothetical protein|T. thermophilia|chr_0|8254058|363	1.1e-91
363.m00011	TTHERM_01394330	363.m00011	TTHERM_01394330	Y	51	1	51	100	51	1	51	100	100	0	|||hypothetical protein|T. thermophilia|chr_0|8254058|363	4.1e-23
363.m00009	TTHERM_01394310	363.m00009	TTHERM_01394310	Y	714	1	714	100	714	1	714	100	100	0	|||Nucleotidyltransferase domain containing protein|T. thermophilia|chr_0|8254058|363	0
362.m00007	TTHERM_01393300	362.m00007	TTHERM_01393300	Y	1697	1	1697	100	1697	1	1697	100	100	0	|||hypothetical protein|T. thermophilia|chr_0|8254795|362	0
362.m00006	TTHERM_01393290	362.m00006	TTHERM_01393290	Y	1633	1	1633	100	1633	1	1633	100	100	0	|||hypothetical protein|T. thermophilia|chr_0|8254795|362	0
362.m00005	TTHERM_01393280	362.m00005	TTHERM_01393280	Y	915	1	915	100	915	1	915	100	100	0	|||hypothetical protein|T. thermophilia|chr_0|8254795|362	0
360.m00014	TTHERM_01389270	360.m00014	TTHERM_01389270	Y	598	1	598	100	598	1	598	100	100	0	|||hypothetical protein|T. thermophilia|chr_0|8254770|360	0
360.m00013	TTHERM_01389260	360.m00013	TTHERM_01389260	Y	55	1	55	100	55	1	55	100	100	0	|||hypothetical protein|T. thermophilia|chr_0|8254770|360	2.8e-24
360.m00011	TTHERM_01389240	360.m00011	TTHERM_01389240	Y	55	1	55	100	55	1	55	100	100	0	|||hypothetical protein|T. thermophilia|chr_0|8254770|360	4.4e-26
360.m00010	TTHERM_01389230	360.m00010	TTHERM_01389230	Y	63	1	63	100	63	1	63	100	100	0	|||hypothetical protein|T. thermophilia|chr_0|8254770|360	1.8e-29
360.m00009	TTHERM_01389220	360.m00009	TTHERM_01389220	Y	1756	1	1756	100	1756	1	1756	100	100	0	|||hypothetical protein|T. thermophilia|chr_0|8254770|360	0
360.m00008	TTHERM_01389210	360.m00008	TTHERM_01389210	Y	1191	1	1191	100	1191	1	1191	100	100	0	|||hypothetical protein|T. thermophilia|chr_0|8254770|360	0
359.m00020	TTHERM_01388210	359.m00020	TTHERM_01388210	Y	112	1	112	100	112	1	112	100	100	0	|||hypothetical protein|T. thermophilia|chr_0|8254388|359	2.4e-57
359.m00019	TTHERM_01388200	359.m00019	TTHERM_01388200	Y	124	1	124	100	124	1	124	100	100	0	|||hypothetical protein|T. thermophilia|chr_0|8254388|359	2.8e-63
359.m00018	TTHERM_01388190	359.m00018	TTHERM_01388190	Y	120	1	120	100	120	1	120	100	100	0	|||hypothetical protein|T. thermophilia|chr_0|8254388|359	2.6e-60
359.m00017	TTHERM_01388180	359.m00017	TTHERM_01388180	Y	102	1	102	100	102	1	102	100	100	0	|||hypothetical protein|T. thermophilia|chr_0|8254388|359	8.1e-50
359.m00016	TTHERM_01388170	359.m00016	TTHERM_01388170	Y	49	1	49	100	49	1	49	100	100	0	|||hypothetical protein|T. thermophilia|chr_0|8254388|359	1.6e-21
359.m00015	TTHERM_01388160	359.m00015	TTHERM_01388160	Y	512	1	512	100	512	1	512	100	100	0	|||Protein kinase domain containing protein|T. thermophilia|chr_0|8254388|359	7.8e-274
359.m00014	TTHERM_01388150	359.m00014	TTHERM_01388150	Y	121	1	121	100	121	1	121	100	100	0	|||hypothetical protein|T. thermophilia|chr_0|8254388|359	3.3e-60
359.m00013	TTHERM_01388140	359.m00013	TTHERM_01388140	Y	156	1	156	100	156	1	156	100	100	0	|||hypothetical protein|T. thermophilia|chr_0|8254388|359	1.7e-79
359.m00012	TTHERM_01388130	359.m00012	TTHERM_01388130	Y	49	1	49	100	49	1	49	100	100	0	|||hypothetical protein|T. thermophilia|chr_0|8254388|359	1.2e-21
359.m00011	TTHERM_01388120	359.m00011	TTHERM_01388120	Y	483	1	483	100	483	1	483	100	100	0	|||Protein kinase domain containing protein|T. thermophilia|chr_0|8254388|359	3.2e-261
358.m00019	TTHERM_01387110	358.m00019	TTHERM_01387110	Y	99	1	99	100	99	1	99	100	100	0	|||hypothetical protein|T. thermophilia|chr_0|8254767|358	2.5e-48
358.m00018	TTHERM_01387100	358.m00018	TTHERM_01387100	Y	449	1	449	100	449	1	449	100	100	0	|||hypothetical protein|T. thermophilia|chr_0|8254767|358	1.2e-238
358.m00017	TTHERM_01387090	358.m00017	TTHERM_01387090	Y	393	1	393	100	393	1	393	100	100	0	|||hypothetical protein|T. thermophilia|chr_0|8254767|358	1.2e-215
358.m00015	TTHERM_01386080	358.m00015	TTHERM_01386080	Y	562	1	562	100	562	1	562	100	100	0	|||hypothetical protein|T. thermophilia|chr_0|8254767|358	0
358.m00013	TTHERM_01386060	358.m00013	TTHERM_01386060	Y	236	1	236	100	236	1	236	100	100	0	|||14-3-3 protein|T. thermophilia|chr_0|8254767|358	1.8e-125
358.m00012	TTHERM_01386050	358.m00012	TTHERM_01386050	Y	201	1	201	100	201	1	201	100	100	0	|||ribosomal protein S7 containing protein|T. thermophilia|chr_0|8254767|358	9e-106
356.m00014	TTHERM_01380980	356.m00014	TTHERM_01380980	Y	682	1	682	100	682	1	682	100	100	0	|||MAC/Perforin domain containing protein|T. thermophilia|chr_0|8254642|356	0
356.m00012	TTHERM_01379970	356.m00012	TTHERM_01379970	Y	547	1	547	100	547	1	547	100	100	0	|||PX domain containing protein|T. thermophilia|chr_0|8254642|356	3.5e-294
356.m00011	TTHERM_01379960	356.m00011	TTHERM_01379960	Y	205	1	205	100	205	1	205	100	100	0	|||hypothetical protein|T. thermophilia|chr_0|8254642|356	3e-114
356.m00010	TTHERM_01379950	356.m00010	TTHERM_01379950	Y	604	1	604	100	604	1	604	100	100	0	|||hypothetical protein|T. thermophilia|chr_0|8254642|356	0
356.m00009	TTHERM_01379940	356.m00009	TTHERM_01379940	Y	207	1	207	100	207	1	207	100	100	0	|||hypothetical protein|T. thermophilia|chr_0|8254642|356	1.9e-105
355.m00015	TTHERM_01378920	355.m00015	TTHERM_01378920	Y	534	1	534	100	534	1	534	100	100	0	|||hypothetical protein|T. thermophilia|chr_0|8254451|355	4.5e-278
355.m00012	TTHERM_01377900	355.m00012	TTHERM_01377900	Y	676	1	676	100	676	1	676	100	100	0	|||Protein kinase domain containing protein|T. thermophilia|chr_0|8254451|355	0
355.m00011	TTHERM_01377890	355.m00011	TTHERM_01377890	Y	44	1	44	100	44	1	44	100	100	0	|||hypothetical protein|T. thermophilia|chr_0|8254451|355	9e-19
355.m00010	TTHERM_01377880	355.m00010	TTHERM_01377880	Y	91	1	91	100	91	1	91	100	100	0	|||hypothetical protein|T. thermophilia|chr_0|8254451|355	1.8e-43
354.m00008	TTHERM_01374870	354.m00008	TTHERM_01374870	Y	1628	1	1628	100	1628	1	1628	100	100	0	|||hypothetical protein|T. thermophilia|chr_0|8254801|354	0
354.m00007	TTHERM_01374860	354.m00007	TTHERM_01374860	Y	469	1	469	100	469	1	469	100	100	0	|||hypothetical protein|T. thermophilia|chr_0|8254801|354	6.9e-250
353.m00016	TTHERM_01372840	353.m00016	TTHERM_01372840	Y	270	1	270	100	270	1	270	100	100	0	|||hypothetical protein|T. thermophilia|chr_0|8254463|353	6.8e-140
353.m00015	TTHERM_01372830	353.m00015	TTHERM_01372830	Y	434	1	434	100	434	1	434	100	100	0	|||hypothetical protein|T. thermophilia|chr_0|8254463|353	4.5e-230
353.m00013	TTHERM_01372810	353.m00013	TTHERM_01372810	Y	440	1	440	100	440	1	440	100	100	0	|||hypothetical protein|T. thermophilia|chr_0|8254463|353	2.5e-236
353.m00012	TTHERM_01372800	353.m00012	TTHERM_01372800	Y	64	1	64	100	64	1	64	100	100	0	|||hypothetical protein|T. thermophilia|chr_0|8254463|353	1.4e-29
352.m00005	TTHERM_01371770	352.m00005	TTHERM_01371770	Y	679	1	679	100	679	1	679	100	100	0	|||hypothetical protein|T. thermophilia|chr_0|8254573|352	0
351.m00014	TTHERM_01369770	351.m00014	TTHERM_01369770	Y	514	1	514	100	514	1	514	100	100	0	|||Cytochrome P450 family protein|T. thermophilia|chr_0|8254626|351	1.4e-274
351.m00011	TTHERM_01369740	351.m00011	TTHERM_01369740	Y	72	1	72	100	72	1	72	100	100	0	|||hypothetical protein|T. thermophilia|chr_0|8254626|351	1.9e-34
351.m00009	TTHERM_01368730	351.m00009	TTHERM_01368730	Y	223	1	223	100	223	1	223	100	100	0	|||hypothetical protein|T. thermophilia|chr_0|8254626|351	1.9e-119
351.m00008	TTHERM_01368720	351.m00008	TTHERM_01368720	Y	103	1	103	100	103	1	103	100	100	0	|||hypothetical protein|T. thermophilia|chr_0|8254626|351	1.1e-52
350.m00016	TTHERM_01367720	350.m00016	TTHERM_01367720	Y	62	1	62	100	62	1	62	100	100	0	|||hypothetical protein|T. thermophilia|chr_0|8254037|350	1.8e-29
350.m00015	TTHERM_01367710	350.m00015	TTHERM_01367710	Y	191	1	191	100	191	1	191	100	100	0	|||hypothetical protein|T. thermophilia|chr_0|8254037|350	3e-98
350.m00014	TTHERM_01367700	350.m00014	TTHERM_01367700	Y	1533	1	1533	100	1533	1	1533	100	100	0	|||hypothetical protein|T. thermophilia|chr_0|8254037|350	0
350.m00013	TTHERM_01367690	350.m00013	TTHERM_01367690	Y	469	1	469	100	469	1	469	100	100	0	|||zinc finger domain, LSD1 subclass family protein|T. thermophilia|chr_0|8254037|350	1.8e-267
350.m00012	TTHERM_01367680	350.m00012	TTHERM_01367680	Y	52	1	52	100	52	1	52	100	100	0	|||hypothetical protein|T. thermophilia|chr_0|8254037|350	7.4e-24
350.m00011	TTHERM_01367670	350.m00011	TTHERM_01367670	Y	403	1	403	100	403	1	403	100	100	0	|||hypothetical protein|T. thermophilia|chr_0|8254037|350	4.4e-216
349.m00007	TTHERM_01365650	349.m00007	TTHERM_01365650	Y	1183	1	1183	100	1183	1	1183	100	100	0	|||Protein kinase domain containing protein|T. thermophilia|chr_0|8254689|349	0
349.m00006	TTHERM_01365640	349.m00006	TTHERM_01365640	Y	1350	1	1350	100	1350	1	1350	100	100	0	|||Protein kinase domain containing protein|T. thermophilia|chr_0|8254689|349	0
349.m00005	TTHERM_01365630	349.m00005	TTHERM_01365630	Y	169	1	169	100	169	1	169	100	100	0	|||hypothetical protein|T. thermophilia|chr_0|8254689|349	1.5e-87
348.m00012	TTHERM_01364610	348.m00012	TTHERM_01364610	Y	985	1	985	100	985	1	985	100	100	0	|||hypothetical protein|T. thermophilia|chr_0|8254216|348	0
348.m00011	TTHERM_01364600	348.m00011	TTHERM_01364600	Y	867	1	867	100	867	1	867	100	100	0	|||hypothetical protein|T. thermophilia|chr_0|8254216|348	0
348.m00008	TTHERM_01363580	348.m00008	TTHERM_01363580	Y	972	1	972	100	972	1	972	100	100	0	|||hypothetical protein|T. thermophilia|chr_0|8254216|348	0
347.m00017	TTHERM_01362570	347.m00017	TTHERM_01362570	Y	71	1	71	100	71	1	71	100	100	0	|||hypothetical protein|T. thermophilia|chr_0|8254033|347	2.7e-35
347.m00015	TTHERM_01362550	347.m00015	TTHERM_01362550	Y	44	1	44	100	44	1	44	100	100	0	|||hypothetical protein|T. thermophilia|chr_0|8254033|347	6.2e-20
347.m00014	TTHERM_01362540	347.m00014	TTHERM_01362540	Y	1189	1	1189	100	1189	1	1189	100	100	0	|||hypothetical protein|T. thermophilia|chr_0|8254033|347	0
347.m00013	TTHERM_01362530	347.m00013	TTHERM_01362530	Y	555	1	555	100	555	1	555	100	100	0	|||hypothetical protein|T. thermophilia|chr_0|8254033|347	0
347.m00012	TTHERM_01362520	347.m00012	TTHERM_01362520	Y	160	1	160	100	160	1	160	100	100	0	|||hypothetical protein|T. thermophilia|chr_0|8254033|347	1.2e-80
347.m00011	TTHERM_01362510	347.m00011	TTHERM_01362510	Y	65	1	65	100	65	1	65	100	100	0	|||hypothetical protein|T. thermophilia|chr_0|8254033|347	5.7e-33
346.m00020	TTHERM_01361500	346.m00020	TTHERM_01361500	Y	443	1	443	100	443	1	443	100	100	0	|||hypothetical protein|T. thermophilia|chr_0|8254558|346	1.2e-236
346.m00016	TTHERM_01359480	346.m00016	TTHERM_01359480	Y	398	1	398	100	398	1	398	100	100	0	|||Papain family cysteine protease containing protein|T. thermophilia|chr_0|8254558|346	7.5e-221
346.m00015	TTHERM_01359470	346.m00015	TTHERM_01359470	Y	397	1	397	100	397	1	397	100	100	0	|||Papain family cysteine protease containing protein|T. thermophilia|chr_0|8254558|346	1.9e-224
346.m00014	TTHERM_01359460	346.m00014	TTHERM_01359460	Y	135	1	135	100	135	1	135	100	100	0	|||hypothetical protein|T. thermophilia|chr_0|8254558|346	2e-69
346.m00013	TTHERM_01359450	346.m00013	TTHERM_01359450	Y	319	1	319	100	319	1	319	100	100	0	|||TPR Domain containing protein|T. thermophilia|chr_0|8254558|346	1.6e-172
346.m00012	TTHERM_01359440	346.m00012	TTHERM_01359440	Y	1197	1	1197	100	1197	1	1197	100	100	0	|||phospholipid-translocating P-type ATPase, flippase family protein|T. thermophilia|chr_0|8254558|346	0
346.m00011	TTHERM_01359430	346.m00011	TTHERM_01359430	Y	281	1	281	100	281	1	281	100	100	0	|||hypothetical protein|T. thermophilia|chr_0|8254558|346	1.4e-150
345.m00014	TTHERM_01358410	345.m00014	TTHERM_01358410	Y	1606	1	1606	100	1606	1	1606	100	100	0	|||ABC transporter family protein|T. thermophilia|chr_0|8254675|345	0
345.m00013	TTHERM_01358400	345.m00013	TTHERM_01358400	Y	301	1	301	100	301	1	301	100	100	0	|||Protein kinase domain containing protein|T. thermophilia|chr_0|8254675|345	1.3e-161
345.m00012	TTHERM_01358390	345.m00012	TTHERM_01358390	Y	525	1	525	100	525	1	525	100	100	0	|||TPR Domain containing protein|T. thermophilia|chr_0|8254675|345	2.3e-281
345.m00011	TTHERM_01358380	345.m00011	TTHERM_01358380	Y	2740	1	2740	100	2740	1	2740	100	100	0	|||zinc finger domain, LSD1 subclass family protein|T. thermophilia|chr_0|8254675|345	0
345.m00010	TTHERM_01358370	345.m00010	TTHERM_01358370	Y	130	1	130	100	130	1	130	100	100	0	|||hypothetical protein|T. thermophilia|chr_0|8254675|345	4.1e-62
344.m00017	TTHERM_01356360	344.m00017	TTHERM_01356360	Y	804	1	804	100	804	1	804	100	100	0	|||Protein kinase domain containing protein|T. thermophilia|chr_0|8254734|344	0
344.m00016	TTHERM_01356350	344.m00016	TTHERM_01356350	Y	138	1	138	100	138	1	138	100	100	0	|||hypothetical protein|T. thermophilia|chr_0|8254734|344	2.9e-70
344.m00015	TTHERM_01356340	344.m00015	TTHERM_01356340	Y	451	1	451	100	451	1	451	100	100	0	|||hypothetical protein|T. thermophilia|chr_0|8254734|344	2.5e-245
344.m00014	TTHERM_01356330	344.m00014	TTHERM_01356330	Y	1251	1	1251	100	1251	1	1251	100	100	0	|||Protein kinase domain containing protein|T. thermophilia|chr_0|8254734|344	0
344.m00013	TTHERM_01356320	344.m00013	TTHERM_01356320	Y	134	1	134	100	134	1	134	100	100	0	|||hypothetical protein|T. thermophilia|chr_0|8254734|344	1.4e-68
344.m00012	TTHERM_01356310	344.m00012	TTHERM_01356310	Y	213	1	213	100	213	1	213	100	100	0	|||hypothetical protein|T. thermophilia|chr_0|8254734|344	1.3e-111
344.m00010	TTHERM_01356290	344.m00010	TTHERM_01356290	Y	393	1	393	100	393	1	393	100	100	0	|||hypothetical protein|T. thermophilia|chr_0|8254734|344	5.5e-209
343.m00017	TTHERM_01355280	343.m00017	TTHERM_01355280	Y	469	1	469	100	469	1	469	100	100	0	|||hypothetical protein|T. thermophilia|chr_0|8254159|343	4.2e-250
343.m00015	TTHERM_01354270	343.m00015	TTHERM_01354270	Y	337	1	337	100	337	1	337	100	100	0	|||Papain family cysteine protease containing protein|T. thermophilia|chr_0|8254159|343	2e-188
343.m00014	TTHERM_01354260	343.m00014	TTHERM_01354260	Y	337	1	337	100	337	1	337	100	100	0	|||Papain family cysteine protease containing protein|T. thermophilia|chr_0|8254159|343	6.8e-188
343.m00013	TTHERM_01354250	343.m00013	TTHERM_01354250	Y	369	1	369	100	369	1	369	100	100	0	|||hypothetical protein|T. thermophilia|chr_0|8254159|343	4.7e-196
343.m00012	TTHERM_01354240	343.m00012	TTHERM_01354240	Y	157	1	157	100	157	1	157	100	100	0	|||hypothetical protein|T. thermophilia|chr_0|8254159|343	1.1e-75
343.m00011	TTHERM_01354230	343.m00011	TTHERM_01354230	Y	76	1	76	100	76	1	76	100	100	0	|||hypothetical protein|T. thermophilia|chr_0|8254159|343	1.4e-36
343.m00010	TTHERM_01354220	343.m00010	TTHERM_01354220	Y	98	1	98	100	98	1	98	100	100	0	|||hypothetical protein|T. thermophilia|chr_0|8254159|343	8.3e-48
342.m00029	TTHERM_01353210	342.m00029	TTHERM_01353210	Y	885	1	885	100	885	1	885	100	100	0	|||cyclic nucleotide-binding domain containing protein|T. thermophilia|chr_0|8254613|342	0
342.m00028	TTHERM_01353200	342.m00028	TTHERM_01353200	Y	165	1	165	100	165	1	165	100	100	0	|||hypothetical protein|T. thermophilia|chr_0|8254613|342	1.7e-88
342.m00027	TTHERM_01353190	342.m00027	TTHERM_01353190	Y	906	1	906	100	906	1	906	100	100	0	|||cyclic nucleotide-binding domain containing protein|T. thermophilia|chr_0|8254613|342	0
342.m00026	TTHERM_01353180	342.m00026	TTHERM_01353180	Y	1028	1	1028	100	1028	1	1028	100	100	0	|||cyclic nucleotide-binding domain containing protein|T. thermophilia|chr_0|8254613|342	0
342.m00025	TTHERM_01353170	342.m00025	TTHERM_01353170	Y	387	1	387	100	387	1	387	100	100	0	|||hypothetical protein|T. thermophilia|chr_0|8254613|342	2.9e-203
342.m00024	TTHERM_01353160	342.m00024	TTHERM_01353160	Y	169	1	169	100	169	1	169	100	100	0	|||hypothetical protein|T. thermophilia|chr_0|8254613|342	8.4e-87
342.m00023	TTHERM_01353150	342.m00023	TTHERM_01353150	Y	171	1	171	100	171	1	171	100	100	0	|||hypothetical protein|T. thermophilia|chr_0|8254613|342	2.1e-90
342.m00022	TTHERM_01353140	342.m00022	TTHERM_01353140	Y	140	1	140	100	140	1	140	100	100	0	|||hypothetical protein|T. thermophilia|chr_0|8254613|342	6.6e-71
342.m00021	TTHERM_01353130	342.m00021	TTHERM_01353130	Y	78	1	78	100	78	1	78	100	100	0	|||hypothetical protein|T. thermophilia|chr_0|8254613|342	1.4e-38
342.m00020	TTHERM_01353120	342.m00020	TTHERM_01353120	Y	78	1	78	100	78	1	78	100	100	0	|||hypothetical protein|T. thermophilia|chr_0|8254613|342	6.6e-39
342.m00019	TTHERM_01353110	342.m00019	TTHERM_01353110	Y	60	1	60	100	60	1	60	100	100	0	|||hypothetical protein|T. thermophilia|chr_0|8254613|342	7.7e-29
342.m00018	TTHERM_01353100	342.m00018	TTHERM_01353100	Y	152	1	152	100	152	1	152	100	100	0	|||hypothetical protein|T. thermophilia|chr_0|8254613|342	7.7e-77
342.m00016	TTHERM_01352090	342.m00016	TTHERM_01352090	Y	153	1	153	100	153	1	153	100	100	0	|||hypothetical protein|T. thermophilia|chr_0|8254613|342	3.7e-77
341.m00019	TTHERM_01351080	341.m00019	TTHERM_01351080	Y	329	1	329	100	329	1	329	100	100	0	|||hypothetical protein|T. thermophilia|chr_0|8254567|341	1.7e-173
341.m00018	TTHERM_01351070	341.m00018	TTHERM_01351070	Y	50	1	50	100	50	1	50	100	100	0	|||hypothetical protein|T. thermophilia|chr_0|8254567|341	3.6e-24
341.m00017	TTHERM_01351060	341.m00017	TTHERM_01351060	Y	144	1	144	100	144	1	144	100	100	0	|||hypothetical protein|T. thermophilia|chr_0|8254567|341	2e-78
341.m00016	TTHERM_01351050	341.m00016	TTHERM_01351050	Y	197	1	197	100	197	1	197	100	100	0	|||hypothetical protein|T. thermophilia|chr_0|8254567|341	8.6e-101
341.m00014	TTHERM_01351030	341.m00014	TTHERM_01351030	Y	2411	1	2411	100	2411	1	2411	100	100	0	|||hypothetical protein|T. thermophilia|chr_0|8254567|341	0
341.m00013	TTHERM_01351020	341.m00013	TTHERM_01351020	Y	63	1	63	100	63	1	63	100	100	0	|||hypothetical protein|T. thermophilia|chr_0|8254567|341	4.6e-31
341.m00011	TTHERM_01351000	341.m00011	TTHERM_01351000	Y	75	1	75	100	75	1	75	100	100	0	|||hypothetical protein|T. thermophilia|chr_0|8254567|341	4.8e-36
340.m00014	TTHERM_01350000	340.m00014	TTHERM_01350000	Y	2421	1	2421	100	2421	1	2421	100	100	0	|||Protein kinase domain containing protein|T. thermophilia|chr_0|8254699|340	0
340.m00012	TTHERM_01349980	340.m00012	TTHERM_01349980	Y	1646	1	1646	100	1646	1	1646	100	100	0	|||hypothetical protein|T. thermophilia|chr_0|8254699|340	0
340.m00011	TTHERM_01349970	340.m00011	TTHERM_01349970	Y	384	1	384	100	384	1	384	100	100	0	|||hypothetical protein|T. thermophilia|chr_0|8254699|340	3.2e-206
339.m00014	TTHERM_01347950	339.m00014	TTHERM_01347950	Y	942	1	942	100	942	1	942	100	100	0	|||SNF2 family N-terminal domain containing protein|T. thermophilia|chr_0|8254481|339	0
339.m00013	TTHERM_01347940	339.m00013	TTHERM_01347940	Y	3272	1	3272	100	3272	1	3272	100	100	0	|||hypothetical protein|T. thermophilia|chr_0|8254481|339	0
339.m00012	TTHERM_01347930	339.m00012	TTHERM_01347930	Y	548	1	548	100	548	1	548	100	100	0	|||Major Facilitator Superfamily protein|T. thermophilia|chr_0|8254481|339	5.9e-292
339.m00011	TTHERM_01347920	339.m00011	TTHERM_01347920	Y	201	1	201	100	201	1	201	100	100	0	|||hypothetical protein|T. thermophilia|chr_0|8254481|339	1.9e-103
339.m00010	TTHERM_01347910	339.m00010	TTHERM_01347910	Y	770	1	770	100	770	1	770	100	100	0	|||Kinesin motor domain containing protein|T. thermophilia|chr_0|8254481|339	0
339.m00009	TTHERM_01347900	339.m00009	TTHERM_01347900	Y	408	1	408	100	408	1	408	100	100	0	|||Protein kinase domain containing protein|T. thermophilia|chr_0|8254481|339	3.5e-223
339.m00008	TTHERM_01347890	339.m00008	TTHERM_01347890	Y	497	1	497	100	497	1	497	100	100	0	|||hypothetical protein|T. thermophilia|chr_0|8254481|339	1.3e-262
338.m00014	TTHERM_01346880	338.m00014	TTHERM_01346880	Y	1530	1	1530	100	1530	1	1530	100	100	0	|||hypothetical protein|T. thermophilia|chr_0|8254522|338	0
338.m00012	TTHERM_01346860	338.m00012	TTHERM_01346860	Y	1662	1	1662	100	1662	1	1662	100	100	0	|||REJ domain containing protein|T. thermophilia|chr_0|8254522|338	0
338.m00011	TTHERM_01346850	338.m00011	TTHERM_01346850	Y	82	1	82	100	82	1	82	100	100	0	|||hypothetical protein|T. thermophilia|chr_0|8254522|338	2.9e-38
338.m00009	TTHERM_01346830	338.m00009	TTHERM_01346830	Y	1491	1	1491	100	1491	1	1491	100	100	0	|||hypothetical protein|T. thermophilia|chr_0|8254522|338	0
336.m00019	TTHERM_01344720	336.m00019	TTHERM_01344720	Y	638	1	638	100	638	1	638	100	100	0	|||hypothetical protein|T. thermophilia|chr_0|8253934|336	0
336.m00018	TTHERM_01344710	336.m00018	TTHERM_01344710	Y	498	1	498	100	498	1	498	100	100	0	|||Protein kinase domain containing protein|T. thermophilia|chr_0|8253934|336	2.7e-271
336.m00017	TTHERM_01344700	336.m00017	TTHERM_01344700	Y	59	1	59	100	59	1	59	100	100	0	|||hypothetical protein|T. thermophilia|chr_0|8253934|336	7.7e-29
336.m00016	TTHERM_01344690	336.m00016	TTHERM_01344690	Y	315	1	315	100	315	1	315	100	100	0	|||Indigoidine synthase A like protein|T. thermophilia|chr_0|8253934|336	4.1e-165
335.m00026	TTHERM_01342660	335.m00026	TTHERM_01342660	Y	184	1	184	100	184	1	184	100	100	0	|||hypothetical protein|T. thermophilia|chr_0|8253864|335	5.5e-99
335.m00021	TTHERM_01341620	335.m00021	TTHERM_01341620	Y	602	1	602	100	602	1	602	100	100	0	|||Ubiquitin-conjugating enzyme family protein|T. thermophilia|chr_0|8253864|335	0
335.m00020	TTHERM_01341610	335.m00020	TTHERM_01341610	Y	110	1	110	100	110	1	110	100	100	0	|||hypothetical protein|T. thermophilia|chr_0|8253864|335	8.2e-57
335.m00019	TTHERM_01341600	335.m00019	TTHERM_01341600	Y	1155	1	1155	100	1155	1	1155	100	100	0	|||hypothetical protein|T. thermophilia|chr_0|8253864|335	0
335.m00014	TTHERM_01339570	335.m00014	TTHERM_01339570	Y	74	1	74	100	74	1	74	100	100	0	|||hypothetical protein|T. thermophilia|chr_0|8253864|335	1.5e-34
332.m00026	TTHERM_01336330	332.m00026	TTHERM_01336330	Y	290	1	290	100	290	1	290	100	100	0	|||hypothetical protein|T. thermophilia|chr_0|8254661|332	1.1e-155
[truncated: 22,726 more rows]
